# Supplementary material for: Non-linear archetypal analysis of single-cell RNA-seq data by deep autoencoders
Source: PLoS Comput Biol. 2022 Apr 1;18(4):e1010025. doi: 10.1371/journal.pcbi.1010025 (PMC9007392; doi:10.1371/journal.pcbi.1010025)
Supplement: S1 Table — (XLSX) [file pcbi.1010025.s027.xlsx]

## Sheet: Sheet1
GEP	Number of top genes	Gene list	Corresponding cell type
1	4	GCG, TM4SF4, ALDH1A1, CHGB	alpha
2	4	IAPP, INS, CHGA, CPE	beta
3	1	PPY	gamma
4	27	TIMP1, COL1A1, COL6A1, COL6A2, COL6A3, BGN, SPARC, OSR2, COL1A2, COL15A1, SERPINH1, SPON2, THY1, COL5A1, IGFBP7, TGFBI, TIMP3, IFITM3, SLC1A7, CRISPLD2, IGFBP4, PLAU, PDGFRB, COL3A1, AEBP1, FAP, TMSB10	activated stellate
5	1	SST	delta
6	61	IGFBP7, PLVAP, SERPINE1, TMSB10, PXDN, HLA-B, ACKR3, TP53I11, SPARC, VWF, COL4A1, TMSB4X, INSR, ESM1, THBS1, ENG, IFITM3, CD59, LGALS1, ITGA5, CXCR4, HSPG2, FSCN1, CLIC4, PPAP2B, STC1, VWA1, IL32, LDHB, RGCC, LAMA4, GMFG, NQO1, THY1, ITGA1, SERPINH1, IFITM2, HTRA1, PRSS23, MARCKSL1, F2R, FAM198B, DOCK9, MSN, NOTCH4, PASK, PLXND1, LAMC1, HYAL2, FLT1, TNFRSF4, ETS1, CLEC1A, CD93, SPRY1, PECAM1, ACV…	endothelial
7	4	INS, HERPUD1, HSPA5, CPE	beta
8	20	REG1A, PRSS2, CTRB2, CPA1, REG1B, CTRB1, PLA2G1B, PRSS1, CELA3A, CPB1, CLPS, CELA3B, SPINK1, PNLIP, SERPINA3, SYCN, CPA2, PRSS3, CELA2A, REG3G	acinar
9	39	SERPINA1, SERPINA3, ANXA4, SPP1, KRT18, TMSB4X, CD44, PMEPA1, CTGF, KRT8, DUSP1, TPM1, IER3, RHOB, OLFM4, IGFBP7, ANXA2, ACTG1, SERPING1, LGALS4, AKAP7, MMP7, CLU, TMSB10, HSPB1, CTSH, SERPINA5, TSPAN8, FOS, SOD3, SLC4A4, FLRT2, ERRFI1, EGR1, SLC3A1, CD59, CFTR, LTB, KRT19	ductal
10	60	C11orf96, IGFBP4, IL24, IFITM3, GAPDH, IFITM2, EPAS1, SPARC, COL3A1, IFITM1, ADAMTS4, INS, MT2A, PDK4, TIMP1, SST, ADIRF, RGS5, GJA4, TGM2, IER3, PDGFRB, ID3, NDUFA4L2, COL18A1, KLF9, COL6A2, COL6A1, IGFBP7, ADCY3, CYGB, CD59, NOTCH3, COL4A1, CSRP2, ADAMTS1, CEBPB, KCNE4, ZFP36L1, BGN, CRISPLD2, EDNRB, LIF, SERPINH1, EDNRA, VIM, NR2F2, TMSB4X, LDHA, PHLDA1, LITAF, COL1A2, DDIT4, RHOQ, IAPP, HIF1A…	quiescent stellate
