# Supplementary material for: Non-linear archetypal analysis of single-cell RNA-seq data by deep autoencoders
Source: PLoS Comput Biol. 2022 Apr 1;18(4):e1010025. doi: 10.1371/journal.pcbi.1010025 (PMC9007392; doi:10.1371/journal.pcbi.1010025)
Supplement: S2 Table — (XLSX) [file pcbi.1010025.s028.xlsx]

## Sheet: Sheet1
gene	coef.est	p.val	z.score	p.val.adj
IAPP	4.9243	7.77597e-190	29.3882	1.1454e-186
PEG10	2.37995	2.45661e-37	12.7686	3.61859e-34
PCSK1	2.38809	2.2113e-36	12.5964	3.25724e-33
ABCC8	2.44748	7.50946e-34	12.128	1.10614e-30
G6PC2	2.2429	2.20708e-32	11.8479	3.25103e-29
SYT16	3.43675	3.87235e-30	11.4067	5.70397e-27
VGF	2.13739	5.88066e-30	11.3703	8.66221e-27
MSI2	2.24908	6.29792e-27	10.7444	9.27684e-24
TPPP3	2.26663	1.65334e-26	10.6549	2.43538e-23
CDKN1C	1.72654	2.04641e-21	9.50264	3.01437e-18
CHGA	1.64395	2.83342e-20	9.22508	4.17362e-17
TSPAN1	2.72869	3.8396e-20	9.19246	5.65573e-17
EDN3	2.38112	1.6961e-19	9.03132	2.49836e-16
MAFA	2.0866	4.19596e-19	8.93168	6.18065e-16
PCK1	4.03348	4.48446e-14	7.54611	6.60561e-11
IGFBP2	2.03984	9.0292e-14	7.45438	1.33e-10
CHGB	1.25901	3.16597e-11	6.63864	4.66347e-08
RBP4	1.18992	1.24425e-09	6.07443	1.83279e-06
KLHL41	1.94685	5.81796e-09	5.82191	8.56986e-06
GAPDH	0.859316	4.4683e-07	5.04784	0.00065818
IGF2	1.0401	1.26089e-06	4.84582	0.00185729
SEPP1	1.73117	1.70601e-06	4.78545	0.00251295
C2CD4A	0.928703	6.57002e-06	4.50716	0.00967764
TPPP	1.56076	1.11991e-05	4.39262	0.0164963
C10orf10	0.859635	1.45518e-05	4.33537	0.0214348
ASB9	1.97535	2.79544e-05	4.18952	0.0411769
