# Supplementary material for: Non-linear archetypal analysis of single-cell RNA-seq data by deep autoencoders
Source: PLoS Comput Biol. 2022 Apr 1;18(4):e1010025. doi: 10.1371/journal.pcbi.1010025 (PMC9007392; doi:10.1371/journal.pcbi.1010025)
Supplement: S3 Table — (XLSX) [file pcbi.1010025.s029.xlsx]

## Sheet: Sheet1
gene	coef.est	p.val	z.score	p.val.adj
DDIT3	7.58775	3.89328e-168	27.638	5.7348e-165
HERPUD1	5.65621	1.77849e-158	26.8222	2.61971e-155
HSPA5	4.36563	3.22892e-132	24.4681	4.7562e-129
TRIB3	7.01292	4.64392e-97	20.9068	6.8405e-94
PPP1R15A	5.60787	8.08939e-89	19.9808	1.19157e-85
PDIA4	4.0479	1.42051e-82	19.2497	2.09241e-79
MT2A	4.2072	1.6034e-58	16.1287	2.3618e-55
SETX	4.59459	1.30294e-53	15.4147	1.91924e-50
CEBPB	4.62448	7.99477e-47	14.3699	1.17763e-43
ATF3	6.3009	1.6071e-42	13.6666	2.36725e-39
NR1D1	5.87437	6.69067e-41	13.3925	9.85536e-38
LURAP1L	5.43986	6.90444e-41	13.3901	1.01702e-37
ERRFI1	4.48693	1.41845e-35	12.4489	2.08937e-32
ADM	4.67333	1.0008e-34	12.2919	1.47418e-31
SLC38A2	4.26678	2.42366e-34	12.2202	3.57006e-31
WEE1	7.77243	3.65788e-29	11.2096	5.38806e-26
HMOX1	4.24715	3.39153e-28	11.0108	4.99572e-25
ACTG1	1.90032	1.91018e-25	10.4248	2.8137e-22
GEM	4.99178	3.61074e-25	10.3641	5.31862e-22
PLEKHO1	5.18309	1.07245e-24	10.2595	1.57971e-21
MT1E	3.95395	1.51024e-24	10.2264	2.22458e-21
HRK	7.58102	4.56957e-24	10.1186	6.73098e-21
RGCC	5.35927	1.43191e-21	9.53974	2.1092e-18
TFRC	2.50968	1.46789e-21	9.53717	2.16221e-18
CDR2	2.79626	9.23531e-21	9.34447	1.36036e-17
FAM129A	6.50248	1.23673e-20	9.31351	1.82171e-17
GADD45B	3.54285	3.08133e-20	9.21609	4.5388e-17
RHOQ	2.36718	4.80885e-20	9.16822	7.08344e-17
DUSP4	4.14603	6.39424e-20	9.13745	9.41871e-17
MT1X	3.36335	1.37016e-19	9.05464	2.01825e-16
MT1F	2.74705	7.75773e-16	8.05796	1.14271e-12
GADD45A	2.17796	1.63223e-15	7.96651	2.40428e-12
MXD1	3.39364	8.30038e-15	7.76291	1.22265e-11
HSPA1A	1.84227	2.6622e-14	7.61377	3.92142e-11
SUCO	1.71115	6.1527e-14	7.50479	9.06293e-11
PTGS2	1.58209	8.37509e-13	7.15487	1.23365e-09
MT1G	3.55605	1.01969e-12	7.12782	1.502e-09
GDF15	2.31482	1.90485e-12	7.04128	2.80584e-09
PSAT1	5.53658	2.3406e-12	7.01252	3.4477e-09
ANXA2	1.34532	1.94487e-11	6.7101	2.8648e-08
LBH	4.32976	1.30055e-10	6.42711	1.9157e-07
WIPI1	3.13492	7.58325e-10	6.15341	1.11701e-06
CCNG2	2.30982	1.08765e-09	6.09599	1.6021e-06
TMSB4X	1.26555	1.47441e-09	6.04714	2.1718e-06
INS	0.994933	7.26161e-09	5.78476	1.06964e-05
ZNF165	3.61334	1.81019e-08	5.62923	2.66641e-05
TUT1	2.38812	2.04788e-08	5.60791	3.01653e-05
BPIFC	2.36432	3.3298e-08	5.52315	4.90479e-05
MT1M	4.05181	4.04377e-08	5.48893	5.95648e-05
MAFF	3.34674	4.31173e-08	5.47758	6.35118e-05
DDR2	4.17066	5.41449e-08	5.43713	7.97555e-05
GXYLT1	2.39015	7.32853e-08	5.38292	0.000107949
ISG20	4.54788	1.00979e-07	5.32495	0.000148741
CDC37L1	2.06748	1.36831e-07	5.26945	0.000201552
HS3ST2	8.19889	1.74493e-07	5.22464	0.000257029
MT1L	4.08915	2.32824e-07	5.17102	0.00034295
FBXO32	4.36329	4.65754e-07	5.03991	0.000686056
CREB5	3.13154	5.75812e-07	4.99916	0.000848171
CTH	4.00268	6.22405e-07	4.98413	0.000916802
RAB11FIP1	1.20169	7.30553e-07	4.95306	0.00107611
SLC7A11	6.04116	7.83595e-07	4.93941	0.00115423
UPP1	2.42134	1.05239e-06	4.88158	0.00155016
MEIS2	1.13517	1.14999e-06	4.86407	0.00169393
SLC2A3	2.81292	1.20241e-06	4.85524	0.00177115
KHNYN	2.17449	1.21935e-06	4.85247	0.0017961
NFKBIA	1.70256	1.73215e-06	4.7824	0.00255145
WIPF2	1.38426	2.06534e-06	4.74692	0.00304224
FOSL2	2.8372	2.29565e-06	4.72549	0.00338149
NFIL3	2.66146	2.36417e-06	4.71951	0.00348242
TMEM200A	1.60224	3.15149e-06	4.66069	0.00464215
TMSB10	1.15196	3.64627e-06	4.63059	0.00537095
C4orf32	3.73885	6.66156e-06	4.50422	0.00981248
ATF5	2.39109	7.3205e-06	4.48415	0.0107831
ZNF326	2.3697	7.86737e-06	4.46876	0.0115886
PNP	1.87825	8.19219e-06	4.4601	0.0120671
SERTAD1	2.23239	8.88748e-06	4.44261	0.0130913
BNIP2	2.2422	9.25593e-06	4.43386	0.013634
LDLR	1.34639	1.10788e-05	4.39497	0.0163191
DHRS9	6.00299	1.32688e-05	4.35562	0.0195449
TGIF1	8.57444	1.49165e-05	4.32992	0.021972
CXCL8	3.50875	1.92614e-05	4.27328	0.0283721
KCNMA1	1.04086	2.0524e-05	4.25911	0.0302319
LRRC37A3	4.33993	2.10176e-05	4.2538	0.030959
KPNA2	1.77374	2.17129e-05	4.24651	0.0319831
