# Supplementary material for: Non-linear archetypal analysis of single-cell RNA-seq data by deep autoencoders
Source: PLoS Comput Biol. 2022 Apr 1;18(4):e1010025. doi: 10.1371/journal.pcbi.1010025 (PMC9007392; doi:10.1371/journal.pcbi.1010025)
Supplement: S4 Table — (XLSX) [file pcbi.1010025.s030.xlsx]

## Sheet: Sheet1
Term	Overlap	P-value	Adjusted P-value	Genes
peptide hormone secretion	7/56	3.98804e-06	0.00315454	RBP4;MAFA;G6PC2;EDN3;VGF;ABCC8;CHGA
insulin secretion	6/45	1.50681e-05	0.00397295	RBP4;MAFA;G6PC2;VGF;ABCC8;CHGA
monosaccharide biosynthetic process	4/12	1.03314e-05	0.00397295	RBP4;G6PC2;GAPDH;PCK1
glucose metabolic process	5/30	2.81967e-05	0.00446071	RBP4;G6PC2;PCK1;IGF2;GAPDH
hormone transport	7/73	2.4242e-05	0.00446071	RBP4;MAFA;G6PC2;EDN3;VGF;ABCC8;CHGA
peptide secretion	7/80	4.45197e-05	0.00503073	RBP4;MAFA;G6PC2;EDN3;VGF;ABCC8;CHGA
carbohydrate biosynthetic process	5/32	3.91466e-05	0.00503073	RBP4;G6PC2;PCK1;IGF2;GAPDH
signal release	7/87	7.71262e-05	0.0068572	RBP4;MAFA;G6PC2;EDN3;VGF;ABCC8;CHGA
regulation of hormone levels	8/119	7.80212e-05	0.0068572	RBP4;MAFA;G6PC2;EDN3;VGF;ABCC8;PCSK1;CHGA
monosaccharide metabolic process	5/39	0.000105204	0.00832167	RBP4;G6PC2;PCK1;IGF2;GAPDH
