# Supplementary material for: Non-linear archetypal analysis of single-cell RNA-seq data by deep autoencoders
Source: PLoS Comput Biol. 2022 Apr 1;18(4):e1010025. doi: 10.1371/journal.pcbi.1010025 (PMC9007392; doi:10.1371/journal.pcbi.1010025)
Supplement: S5 Table — (XLSX) [file pcbi.1010025.s031.xlsx]

## Sheet: Sheet1
Term	Overlap	P-value	Adjusted P-value	Genes
response to endoplasmic reticulum stress	12/32	1.54208e-09	3.25996e-06	HERPUD1;CEBPB;CXCL8;WIPI1;CTH;HSPA1A;TRIB3;ATF3;DDIT3;HSPA5;PDIA4;PPP1R15A
cellular response to topologically incorrect protein	9/17	4.85792e-09	4.23865e-06	HERPUD1;CTH;CXCL8;WIPI1;HSPA1A;ATF3;DDIT3;HSPA5;PPP1R15A
stress response to metal ion	7/9	6.01511e-09	4.23865e-06	MT2A;MT1F;MT1G;MT1M;HSPA5;MT1E;MT1X
endoplasmic reticulum unfolded protein response	8/14	1.68682e-08	8.91486e-06	HERPUD1;CTH;CXCL8;WIPI1;ATF3;DDIT3;HSPA5;PPP1R15A
cellular response to zinc ion	6/8	1.19789e-07	3.16542e-05	MT2A;MT1F;MT1G;MT1M;MT1E;MT1X
detoxification of inorganic compound	6/8	1.19789e-07	3.16542e-05	MT2A;MT1F;MT1G;MT1M;MT1E;MT1X
integrated stress response signaling	6/8	1.19789e-07	3.16542e-05	HERPUD1;CXCL8;ATF3;DDIT3;HSPA5;PPP1R15A
response to topologically incorrect protein	9/22	8.36568e-08	3.16542e-05	HERPUD1;CXCL8;WIPI1;CTH;HSPA1A;ATF3;DDIT3;HSPA5;PPP1R15A
intrinsic apoptotic signaling pathway in response to endoplasmic reticulum stress	6/9	3.47336e-07	7.34268e-05	HERPUD1;CEBPB;TRIB3;HSPA1A;DDIT3;PPP1R15A
ER-nucleus signaling pathway	6/9	3.47336e-07	7.34268e-05	HERPUD1;CXCL8;ATF3;DDIT3;HSPA5;PPP1R15A
cellular response to cadmium ion	7/14	4.82973e-07	9.28185e-05	MT2A;MT1F;MT1G;MT1M;HMOX1;MT1E;MT1X
cellular response to copper ion	6/10	8.3928e-07	0.000147853	MT2A;MT1F;MT1G;MT1M;MT1E;MT1X
cellular transition metal ion homeostasis	8/22	1.36335e-06	0.000221701	MT2A;MT1F;MT1G;MT1M;HMOX1;TFRC;MT1E;MT1X
zinc ion homeostasis	6/11	1.78464e-06	0.000269481	MT2A;MT1F;MT1G;MT1M;MT1E;MT1X
response to cadmium ion	7/17	2.46908e-06	0.000347976	MT2A;MT1F;MT1G;MT1M;HMOX1;MT1E;MT1X
transition metal ion homeostasis	8/26	5.80314e-06	0.00076674	MT2A;MT1F;MT1G;MT1M;HMOX1;TFRC;MT1E;MT1X
response to copper ion	6/14	1.04751e-05	0.00123024	MT2A;MT1F;MT1G;MT1M;MT1E;MT1X
response to zinc ion	6/14	1.04751e-05	0.00123024	MT2A;MT1F;MT1G;MT1M;MT1E;MT1X
positive regulation of transcription from RNA polymerase II promoter in response to endoplasmic reticulum stress	4/5	1.39937e-05	0.00155699	DDIT3;CEBPB;HSPA5;ATF3
regulation of DNA-templated transcription in response to stress	6/16	2.60983e-05	0.0027586	CEBPB;HSPA1A;ATF3;DDIT3;HMOX1;HSPA5
negative regulation of response to endoplasmic reticulum stress	4/6	4.06377e-05	0.00409086	HERPUD1;HSPA1A;HSPA5;PPP1R15A
regulation of endoplasmic reticulum stress-induced intrinsic apoptotic signaling pathway	3/3	7.13559e-05	0.00666754	DDIT3;HERPUD1;HSPA1A
regulation of response to endoplasmic reticulum stress	5/12	7.25418e-05	0.00666754	HERPUD1;HSPA1A;DDIT3;HSPA5;PPP1R15A
positive regulation of biosynthetic process	25/279	9.40621e-05	0.0082853	CEBPB;NR1D1;ATF5;SETX;RHOQ;HSPA5;MEIS2;FOSL2;SERTAD1;CREB5;NFKBIA;SUCO;RGCC;TMSB4X;INS;MAFF;LDLR;CXCL8;LBH;DDIT3;PPP1R15A;ADM;PTGS2;ATF3;NFIL3
positive regulation of lipid biosynthetic process	5/13	0.00011401	0.00964068	LDLR;ADM;NR1D1;PTGS2;INS
cellular response to inorganic substance	8/40	0.000176381	0.0143411	MT2A;MT1F;MT1G;MT1M;HMOX1;HSPA5;MT1E;MT1X
detoxification of nitrogen compound	7/31	0.000206624	0.0161779	MT2A;MT1F;MT1G;PTGS2;MT1M;MT1E;MT1X
cellular response to arsenic-containing substance	3/4	0.00027675	0.0201741	SLC38A2;ATF3;HMOX1
serine family amino acid metabolic process	3/4	0.00027675	0.0201741	PSAT1;CTH;SLC7A11
positive regulation of transcription from RNA polymerase II promoter in response to stress	4/9	0.000309684	0.0218224	DDIT3;CEBPB;HSPA5;ATF3
response to starvation	7/34	0.000381482	0.0260146	ADM;WIPI1;SLC38A2;ATF3;DDIT3;HSPA5;UPP1
positive regulation of nucleobase-containing compound metabolic process	22/258	0.000586462	0.0387432	CEBPB;NR1D1;ATF5;SETX;RHOQ;HSPA5;MEIS2;FOSL2;SERTAD1;CREB5;NFKBIA;RGCC;TMSB4X;INS;MAFF;HSPA1A;LBH;DDIT3;SLC38A2;ATF3;TFRC;NFIL3
low-density lipoprotein particle clearance	3/5	0.000670884	0.0417132	ANXA2;LDLR;HMOX1
positive regulation of RNA splicing	3/5	0.000670884	0.0417132	SLC38A2;HSPA1A;SETX
regulation of RNA splicing	4/11	0.000760222	0.0446419	SETX;SLC38A2;HSPA1A;ZNF326
negative regulation of DNA binding	4/11	0.000760222	0.0446419	DDIT3;TMSB4X;HMOX1;NFKBIA
small molecule biosynthetic process	11/88	0.000831652	0.0475166	DHRS9;PNP;NR1D1;ADM;PTGS2;CTH;TRIB3;ATF3;PSAT1;INS;UPP1
