# Supplementary material for: Non-linear archetypal analysis of single-cell RNA-seq data by deep autoencoders
Source: PLoS Comput Biol. 2022 Apr 1;18(4):e1010025. doi: 10.1371/journal.pcbi.1010025 (PMC9007392; doi:10.1371/journal.pcbi.1010025)
Supplement: S6 Table — (XLSX) [file pcbi.1010025.s032.xlsx]

## Sheet: Sheet1
Term	Overlap	P-value	Adjusted P-value	Genes
Gluconeogenesis	3/4	7.72111e-06	0.000586804	G6PC2;GAPDH;PCK1
Glucose metabolism	3/7	6.58264e-05	0.0025014	G6PC2;GAPDH;PCK1
Regulation of gene expression in beta cells	2/3	0.000482875	0.0122328	MAFA;IAPP
Regulation of Insulin-like Growth Factor (IGF) transport and uptake by Insulin-like Growth Factor Binding Proteins (IGFBPs)	4/45	0.00232182	0.0441145	IGFBP2;CHGB;VGF;IGF2
Regulation of beta-cell development	2/7	0.00327342	0.049756	MAFA;IAPP
