# Supplementary material for: Non-linear archetypal analysis of single-cell RNA-seq data by deep autoencoders
Source: PLoS Comput Biol. 2022 Apr 1;18(4):e1010025. doi: 10.1371/journal.pcbi.1010025 (PMC9007392; doi:10.1371/journal.pcbi.1010025)
Supplement: S7 Table — (XLSX) [file pcbi.1010025.s033.xlsx]

## Sheet: Sheet1
Term	Overlap	P-value	Adjusted P-value	Genes
Cellular responses to external stimuli	17/62	1.24089e-10	3.85915e-08	MT2A;CEBPB;MT1F;NR1D1;MT1G;CXCL8;ATF5;HSPA1A;TRIB3;ATF3;MT1M;DDIT3;HMOX1;HSPA5;PPP1R15A;MT1E;MT1X
PERK regulates gene expression	6/7	3.09847e-08	2.40906e-06	HERPUD1;CEBPB;CXCL8;ATF3;DDIT3;HSPA5
Response of EIF2AK1 (HRI) to heme deficiency	6/7	3.09847e-08	2.40906e-06	CEBPB;ATF5;TRIB3;ATF3;DDIT3;PPP1R15A
Unfolded Protein Response (UPR)	7/10	1.93734e-08	2.40906e-06	HERPUD1;CEBPB;CXCL8;WIPI1;ATF3;DDIT3;HSPA5
Metallothioneins bind metals	6/8	1.19789e-07	6.20905e-06	MT2A;MT1F;MT1G;MT1M;MT1E;MT1X
Response to metal ions	6/8	1.19789e-07	6.20905e-06	MT2A;MT1F;MT1G;MT1M;MT1E;MT1X
ATF4 activates genes in response to endoplasmic reticulum stress	5/6	6.71722e-07	2.98437e-05	HERPUD1;CEBPB;CXCL8;ATF3;DDIT3
Response of EIF2AK4 (GCN2) to amino acid deficiency	4/4	2.89136e-06	0.000112402	DDIT3;TRIB3;ATF3;CEBPB
Cellular response to starvation	4/5	1.39937e-05	0.000483561	DDIT3;CEBPB;TRIB3;ATF3
FOXO-mediated transcription	5/17	0.000479745	0.0149201	CCNG2;FBXO32;GADD45A;DDIT3;INS
ATF6 (ATF6-alpha) activates chaperone genes	2/2	0.00174039	0.0416354	DDIT3;HSPA5
Influenza Infection	2/2	0.00174039	0.0416354	HSPA1A;KPNA2
IRE1alpha activates chaperones	2/2	0.00174039	0.0416354	HSPA5;WIPI1
