# Supplementary material for: Non-linear archetypal analysis of single-cell RNA-seq data by deep autoencoders
Source: PLoS Comput Biol. 2022 Apr 1;18(4):e1010025. doi: 10.1371/journal.pcbi.1010025 (PMC9007392; doi:10.1371/journal.pcbi.1010025)
Supplement: S8 Table — (XLSX) [file pcbi.1010025.s034.xlsx]

## Sheet: Sheet1
gene	coef.est	p.val	z.score	p.val.adj
IAPP	3.34842	1.01772e-198	30.0754	1.4991e-195
PEG10	2.02426	1.66399e-53	15.3989	2.45106e-50
PCSK1	1.75247	9.85664e-41	13.3637	1.45188e-37
G6PC2	1.75766	1.0215e-40	13.361	1.50467e-37
MSI2	2.03899	1.00709e-39	13.1896	1.48344e-36
CDKN1C	1.64647	2.89252e-39	13.1098	4.26068e-36
ABCC8	1.79706	9.33228e-37	12.6642	1.37465e-33
VGF	1.62166	6.71885e-36	12.5084	9.89686e-33
TPPP3	1.9366	1.95623e-35	12.4232	2.88153e-32
SYT16	2.60721	2.662e-28	11.0326	3.92113e-25
CHGA	1.17907	7.24772e-23	9.84439	1.06759e-19
TSPAN1	2.14698	9.02815e-21	9.34687	1.32985e-17
MAFA	1.56065	1.3949e-20	9.30073	2.05469e-17
EDN3	1.79083	3.92959e-20	9.18997	5.78828e-17
GAPDH	0.929503	2.22023e-16	8.20955	3.2704e-13
IGFBP2	1.67463	3.04675e-16	8.17146	4.48786e-13
KLHL41	1.97932	3.00426e-13	7.29421	4.42528e-10
PCK1	3.07092	8.73155e-12	6.826	1.28616e-08
CHGB	0.858557	2.00988e-11	6.7053	2.96056e-08
ADCYAP1	0.933723	6.69123e-11	6.52742	9.85619e-08
RBP4	0.838521	2.88711e-10	6.30472	4.25271e-07
C2CD4A	0.869486	1.06643e-09	6.09914	1.57085e-06
IGF2	0.893514	2.05494e-09	5.9934	3.02693e-06
C10orf10	0.777844	9.6973e-09	5.73594	1.42841e-05
IER3	0.711402	1.19288e-08	5.70074	1.75711e-05
TPPP	1.52291	3.29917e-08	5.52477	4.85968e-05
ID3	1.07931	5.92724e-08	5.42098	8.73082e-05
ETV1	1.2105	8.76496e-08	5.35063	0.000129108
SEPP1	1.43601	1.50669e-07	5.25174	0.000221935
CD59	0.88668	1.73227e-07	5.22599	0.000255163
ID1	0.683851	2.0751e-07	5.19248	0.000305662
ODC1	0.81575	2.12289e-06	4.74136	0.00312702
ALDH1A1	0.764085	3.1941e-06	4.65793	0.00470492
CRYBA2	1.52589	2.46872e-05	4.21764	0.0363642
FSTL5	2.59115	3.10925e-05	4.16531	0.0457993
