# Supplementary material for: Non-linear archetypal analysis of single-cell RNA-seq data by deep autoencoders
Source: PLoS Comput Biol. 2022 Apr 1;18(4):e1010025. doi: 10.1371/journal.pcbi.1010025 (PMC9007392; doi:10.1371/journal.pcbi.1010025)
Supplement: S9 Table — (XLSX) [file pcbi.1010025.s035.xlsx]

## Sheet: Sheet1
gene	coef.est	p.val	z.score	p.val.adj
HERPUD1	3.7418	2.71507e-169	27.734	3.9993e-166
DDIT3	4.84079	4.60254e-159	26.8725	6.77954e-156
HSPA5	2.78059	1.57766e-133	24.591	2.32389e-130
TRIB3	4.80573	1.42031e-101	21.3971	2.09211e-98
PPP1R15A	3.90424	3.83684e-97	20.9159	5.65167e-94
PDIA4	2.64298	1.07671e-86	19.7351	1.58599e-83
MT2A	3.20303	1.28022e-82	19.2551	1.88576e-79
GHRL	6.33964	6.95254e-76	18.4344	1.02411e-72
SETX	3.31288	9.00576e-64	16.859	1.32655e-60
CEBPB	3.42646	6.47427e-59	16.1846	9.5366e-56
ACTG1	1.69773	7.31992e-49	14.6914	1.07822e-45
ATF3	4.46677	4.3542e-46	14.252	6.41373e-43
LURAP1L	3.73921	1.20783e-45	14.1806	1.77914e-42
NR1D1	4.13417	2.80185e-45	14.1214	4.12713e-42
GCG	1.79888	6.49112e-45	14.0621	9.56141e-42
SLC38A2	2.94197	9.89157e-40	13.191	1.45703e-36
ERRFI1	3.00789	2.09226e-39	13.1344	3.08191e-36
ADM	3.14532	2.08804e-38	12.9591	3.07569e-35
HMOX1	3.23553	1.63668e-37	12.8001	2.41083e-34
SST	1.38075	1.6119e-35	12.4387	2.37434e-32
GEM	3.79014	6.21365e-31	11.5648	9.1527e-28
PLEKHO1	3.85596	2.037e-30	11.4624	3.00051e-27
WEE1	5.10211	3.77904e-30	11.4088	5.56653e-27
RHOQ	1.84414	2.89783e-29	11.2302	4.26851e-26
HSPB1	1.52922	5.896e-27	10.7505	8.68481e-24
PTGS2	1.50057	8.85502e-27	10.7129	1.30434e-23
TFRC	1.75566	4.7021e-26	10.5573	6.92619e-23
HRK	6.08641	1.10447e-24	10.2567	1.62689e-21
GADD45B	2.49449	2.60597e-24	10.1734	3.83859e-21
MT1E	2.38612	8.23567e-24	10.0608	1.21311e-20
DUSP4	2.94799	9.01322e-24	10.0519	1.32765e-20
CDR2	1.90713	9.54289e-24	10.0463	1.40567e-20
GADD45A	1.74098	1.01538e-23	10.0401	1.49565e-20
RGCC	3.41642	1.09047e-22	9.80323	1.60626e-19
FAM129A	5.0821	2.04617e-22	9.73947	3.01401e-19
GDF15	2.02104	4.82691e-22	9.65187	7.11004e-19
MXD1	2.64482	1.35237e-20	9.30402	1.99204e-17
MT1X	2.09873	2.9542e-19	8.97041	4.35154e-16
MT1F	1.93158	4.28194e-19	8.92943	6.3073e-16
SUCO	1.28643	5.69459e-19	8.89784	8.38814e-16
ANXA2	1.12916	5.81967e-19	8.89542	8.57238e-16
JUN	1.66748	3.31742e-17	8.43481	4.88656e-14
HSPA1A	1.2855	5.30823e-17	8.37966	7.81902e-14
MT1G	2.68853	7.61844e-17	8.33702	1.1222e-13
TMSB4X	1.04491	3.20646e-15	7.8826	4.72312e-12
CDC37L1	1.92796	8.92963e-15	7.75364	1.31533e-11
CCNG2	1.84634	1.91641e-14	7.65612	2.82287e-11
WIPI1	2.47906	6.61144e-14	7.49536	9.73865e-11
LBH	3.34496	9.07764e-14	7.45367	1.33714e-10
MEIS2	1.06276	6.22135e-13	7.19554	9.16405e-10
ABCB1	2.22165	6.71158e-13	7.18519	9.88616e-10
BPIFC	1.94247	1.28519e-12	7.09589	1.89309e-09
RAB11FIP1	1.07224	2.82595e-12	6.98612	4.16262e-09
PSAT1	3.37146	3.2233e-12	6.96763	4.74791e-09
SERINC2	2.17385	4.99751e-12	6.90565	7.36134e-09
GXYLT1	1.93506	7.90132e-12	6.84033	1.16386e-08
CTRB1	1.49967	8.37892e-12	6.83191	1.23421e-08
ZNF165	2.88808	8.51326e-12	6.82963	1.254e-08
ISG20	4.81337	1.0212e-11	6.80348	1.50422e-08
KPNA2	1.75717	2.28938e-11	6.68626	3.37226e-08
TUT1	1.8125	2.29449e-11	6.68594	3.37979e-08
VIM	3.08601	2.85433e-11	6.6539	4.20442e-08
MAFF	2.64241	2.99529e-11	6.6468	4.41206e-08
ELF3	1.35992	3.04349e-11	6.64445	4.48306e-08
GADD45G	1.3821	3.27278e-11	6.63374	4.82081e-08
FOSL2	2.57862	3.77262e-11	6.61274	5.55707e-08
LDLR	1.24774	1.04777e-10	6.45989	1.54337e-07
TMSB10	1.00737	1.60559e-10	6.39499	2.36504e-07
DDR2	3.25567	1.9783e-10	6.36302	2.91404e-07
PNP	1.69103	2.22606e-10	6.34488	3.27898e-07
MT1M	3.04054	2.99407e-10	6.29909	4.41027e-07
SPINK1	1.52616	5.61375e-10	6.20091	8.26906e-07
WIPF2	1.12807	1.05602e-09	6.10071	1.55551e-06
UGDH	0.845117	2.373e-09	5.96997	3.49543e-06
KCNMA1	0.913782	3.57318e-09	5.90283	5.26329e-06
NFKBIA	1.32664	4.40833e-09	5.86809	6.49347e-06
CELA3A	1.33012	6.49153e-09	5.80358	9.56202e-06
CTH	3.06438	6.53076e-09	5.80257	9.61981e-06
FBXO32	3.33501	6.53417e-09	5.80248	9.62483e-06
ATF5	1.96131	7.70034e-09	5.77489	1.13426e-05
SERTAD1	1.82634	1.06108e-08	5.72066	1.56298e-05
NFIL3	2.05532	1.13795e-08	5.70877	1.67619e-05
ZNF326	1.92695	1.15566e-08	5.70614	1.70228e-05
UPP1	1.77782	1.96301e-08	5.61523	2.89152e-05
TMEM200A	1.22354	2.1366e-08	5.60056	3.14721e-05
MTFR1	1.60847	2.29674e-08	5.58802	3.38309e-05
RSU1	1.62231	2.93162e-08	5.54547	4.31828e-05
KHNYN	1.57465	3.38123e-08	5.52045	4.98056e-05
PALLD	0.964971	3.69407e-08	5.50489	5.44137e-05
CDKN1A	0.752788	3.77849e-08	5.5009	5.56571e-05
CREB5	2.1537	7.39388e-08	5.38133	0.000108912
CELA3B	1.51844	7.6223e-08	5.37585	0.000112276
SLC7A11	4.96939	8.25455e-08	5.36147	0.00012159
YES1	1.34297	1.03861e-07	5.31984	0.000152987
SERPINA1	1.96551	1.44721e-07	5.25915	0.000213174
ATG12	1.36171	1.83922e-07	5.21489	0.000270917
SLC25A28	1.18919	2.42155e-07	5.16367	0.000356695
BNIP2	1.64413	3.26448e-07	5.1075	0.000480858
SLC2A3	1.88193	3.40827e-07	5.09935	0.000502039
PRSS2	0.977733	9.83483e-07	4.89491	0.00144867
LTV1	1.43639	1.21292e-06	4.85351	0.00178664
MT1L	2.37659	1.34863e-06	4.83245	0.00198653
MAX	1.0274	1.40547e-06	4.82423	0.00207026
SNX16	1.61784	1.55198e-06	4.80442	0.00228606
PLEKHA8	2.12548	1.64898e-06	4.79228	0.00242894
PDPR	1.20709	2.07943e-06	4.74555	0.003063
SOS1	1.22641	2.27555e-06	4.72727	0.00335189
C4orf32	2.49009	2.32209e-06	4.72316	0.00342044
SYCN	2.06661	2.65778e-06	4.69564	0.00391491
ZEB1	1.66762	4.52078e-06	4.58588	0.00665911
CLU	0.597918	7.24594e-06	4.48633	0.0106733
ZNF365	1.65472	7.35415e-06	4.48317	0.0108327
SPHK1	3.69155	7.85682e-06	4.46905	0.0115731
SOX4	1.86785	8.32963e-06	4.45653	0.0122695
PLA2G4A	1.89711	9.62972e-06	4.42532	0.0141846
DDIT4	1.34084	9.85522e-06	4.42033	0.0145167
ARHGEF2	1.99309	1.03809e-05	4.40908	0.0152911
CCAR2	1.76124	1.08514e-05	4.39947	0.0159841
KLF6	1.3159	1.36451e-05	4.3495	0.0200993
TUBB6	1.69726	1.42338e-05	4.34022	0.0209663
CXCL8	2.23709	1.74292e-05	4.29551	0.0256732
TGIF1	6.80878	1.86752e-05	4.28017	0.0275085
DOCK9	1.25234	1.89348e-05	4.27709	0.027891
REG1A	0.583792	2.07769e-05	4.25637	0.0306044
CTRB2	0.737177	2.21688e-05	4.24185	0.0326546
CELA2A	1.85582	2.24745e-05	4.23877	0.0331049
DHRS9	3.39447	2.36585e-05	4.22723	0.0348489
RPIA	1.1129	2.38763e-05	4.22517	0.0351698
TRIM38	1.77943	3.00158e-05	4.17335	0.0442133
LRRC37A3	2.64874	3.22419e-05	4.15702	0.0474923
