# Supplementary material for: Non-linear archetypal analysis of single-cell RNA-seq data by deep autoencoders
Source: PLoS Comput Biol. 2022 Apr 1;18(4):e1010025. doi: 10.1371/journal.pcbi.1010025 (PMC9007392; doi:10.1371/journal.pcbi.1010025)
Supplement: S10 Table — (XLSX) [file pcbi.1010025.s036.xlsx]

## Sheet: Sheet1
GEP	Number of top genes	Gene list	Corresponding cell type
1	21	CFD, PLA2G2A, IGFBP6, SLPI, GSN, MFAP5, SFRP2, APOD, CCDC80, GPX3, SFRP4, IGFBP5, CLU, CYP4Z2P, MT1X, PI16, MT1M, CXCL14, EBF1, EXOSC7, PDZRN4	fibroblast
2	47	A2M, LIMCH1, INMT, SCN7A, ITGA8, GPX3, FMO2, ROBO2, PTGDS, GPC3, C7, PPP1R14A, ENSG00000278996, ENSG00000280441, DEPP1, NPNT, RAPGEF5, CCBE1, CACNA1D, ADGRB3, FN1, AOC3, PDK4, NEBL, CFD, INPP4B, ADAMTS8, GPM6B, ENSG00000239268, COL6A6, GRIA1, CDH13, FAT3, ENSG00000224228, DLGAP1, HIF3A, CACNB2, NCAM2, MAML3, NAV2, ENSG00000275757, VEGFD, CCDC102B, AASS, CTGF, FGFR4, NKD1	myofibroblast
3	16	COL1A1, COL3A1, POSTN, FN1, CTHRC1, TIMP1, TNC, MMP11, ASPN, ADAM12, KIF26B, MTCO1P40, COL12A1, TGFBI, PCDH7, FAM155A	myofibroblast
