# Supplementary material for: Non-linear archetypal analysis of single-cell RNA-seq data by deep autoencoders
Source: PLoS Comput Biol. 2022 Apr 1;18(4):e1010025. doi: 10.1371/journal.pcbi.1010025 (PMC9007392; doi:10.1371/journal.pcbi.1010025)
Supplement: S12 Table — (XLSX) [file pcbi.1010025.s038.xlsx]

## Sheet: Sheet1
gene	coef.est	p.val	z.score	p.val.adj
A2M	4.06382	0	80.9612	0
ITGA8	3.6434	0	56.9831	0
LIMCH1	3.78623	0	56.3807	0
ROBO2	2.84629	0	55.6911	0
CACNA1D	3.68745	0	55.6741	0
SCN7A	3.48143	0	55.6223	0
PTGDS	2.59056	0	54.2039	0
PPP1R14A	4.69293	0	53.6551	0
CCBE1	3.39959	0	51.3672	0
GPC3	4.00472	0	51.207	0
CCDC102B	2.8747	0	48.3893	0
INMT	3.27233	0	47.8627	0
C7	2.27637	0	44.2759	0
NPNT	4.3495	0	44.1891	0
CYP7B1	2.73394	0	41.4547	0
ENSG00000278996	2.40184	0	41.3025	0
ENSG00000224228	3.01481	0	41.1434	0
HPSE2	3.23827	0	40.2648	0
COL6A6	3.85077	0	39.9431	0
NEBL	2.51041	0	39.9379	0
DEPP1	2.15522	0	39.5826	0
ENSG00000280441	2.31065	0	39.0644	0
PDE3B	2.7953	0	39.0231	0
FMO2	3.06742	0	38.7467	0
ITGA2	3.457	0	38.6148	0
CCL2	1.92812	0	38.4045	0
ADGRB3	3.21256	0	37.6872	0
PIEZO2	2.29619	5.28346e-306	37.3919	7.40742e-303
SGIP1	3.0032	1.82722e-300	37.0495	2.56176e-297
NCAM2	2.56563	3.23629e-294	36.6594	4.53728e-291
TMEM132C	3.04364	2.22481e-288	36.2912	3.11918e-285
AOC3	4.10446	7.61748e-288	36.2573	1.06797e-284
INPP4B	3.5435	1.00214e-286	36.1862	1.405e-283
GPM6B	3.33536	6.22643e-265	34.773	8.72946e-262
RAPGEF5	4.82079	7.37972e-254	34.0325	1.03464e-250
TBX5	3.1139	2.37742e-252	33.9304	3.33314e-249
ENSG00000248491	4.65884	4.124e-244	33.367	5.78185e-241
CCL19	3.10074	8.80011e-235	32.7175	1.23378e-231
SFTA1P	4.4261	7.20821e-234	32.6532	1.01059e-230
DLGAP1	2.69709	9.73229e-233	32.5735	1.36447e-229
MEOX2	2.63489	4.25782e-231	32.4574	5.96947e-228
CACNB2	1.88324	4.20318e-229	32.3157	5.89285e-226
MAP2	3.66354	3.95769e-228	32.2464	5.54867e-225
MAML3	2.29978	1.55379e-220	31.7	2.17841e-217
ENSG00000239268	2.06744	8.66312e-215	31.2802	1.21457e-211
GRIA1	4.82744	6.44296e-209	30.8455	9.03303e-206
LINC00922	3.98081	1.39979e-207	30.7456	1.9625e-204
MAMDC2-AS1	2.5026	2.17902e-205	30.5812	3.05499e-202
FAT3	3.18943	5.52259e-203	30.3998	7.74267e-200
COL24A1	2.1909	8.13936e-195	29.7754	1.14114e-191
ADAMTS8	5.5947	4.81667e-192	29.5605	6.75297e-189
SPINT2	3.70644	3.37415e-190	29.4165	4.73056e-187
SRGN	1.96368	5.82723e-188	29.2411	8.16978e-185
ANO3	3.76307	4.4712e-183	28.8543	6.26862e-180
CASS4	4.20833	1.85727e-182	28.805	2.60389e-179
TRPC6	3.52528	7.88281e-180	28.5944	1.10517e-176
TMTC2	2.17839	3.1702e-170	27.8113	4.44462e-167
PRKCB	3.0081	1.33386e-168	27.6767	1.87008e-165
CCL13	4.594	1.3916e-166	27.5084	1.95103e-163
APOE	1.4535	6.21111e-166	27.4541	8.70797e-163
ESRRG	2.78561	3.63866e-163	27.2213	5.1014e-160
GLDN	3.36637	1.53875e-162	27.1683	2.15732e-159
TNFRSF10D	2.2652	2.60471e-159	26.8937	3.65181e-156
TRHDE	3.0397	7.60004e-159	26.8539	1.06553e-155
PDK4	1.49077	5.04718e-156	26.6111	7.07614e-153
FGFR4	5.99923	7.5982e-155	26.5092	1.06527e-151
SELENOP	2.37917	1.9077e-151	26.2126	2.67459e-148
RANBP3L	4.71412	6.00469e-151	26.1689	8.41857e-148
HIVEP3	1.66006	1.79292e-150	26.1271	2.51367e-147
AASS	1.92842	2.01464e-144	25.5892	2.82453e-141
TRPC4	4.37986	1.29723e-142	25.4261	1.81871e-139
ADAMTS9	2.17352	2.29864e-142	25.4036	3.22269e-139
CDH13	2.00589	9.56339e-136	24.7974	1.34079e-132
EPHA3	1.87722	1.40487e-133	24.5957	1.96962e-130
NRXN3	2.01207	2.59617e-126	23.9069	3.63983e-123
PTGIR	2.55165	7.6907e-122	23.473	1.07824e-118
CRIM1	1.71857	1.41097e-121	23.4472	1.97818e-118
ENPP2	1.92828	2.72766e-121	23.4191	3.82418e-118
ST6GALNAC5	1.87211	7.68116e-120	23.2764	1.0769e-116
CA3	3.08267	4.68976e-119	23.1987	6.57505e-116
FGF14	1.42831	2.49375e-118	23.1267	3.49624e-115
DCC	3.02578	2.49836e-118	23.1266	3.50271e-115
PRR16	2.00431	4.5961e-118	23.1003	6.44373e-115
RSPO2	3.96367	1.19667e-117	23.0589	1.67773e-114
ANK3	2.16921	6.71722e-117	22.9841	9.41754e-114
SFTPC	2.71198	4.10868e-116	22.9054	5.76037e-113
MMP19	1.31842	3.00889e-114	22.7175	4.21847e-111
CTGF	1.13667	6.47577e-114	22.6838	9.07903e-111
NKD1	2.44628	1.11864e-111	22.456	1.56833e-108
MIR4527HG	3.27238	7.84503e-106	21.8496	1.09987e-102
KAT6B	1.5666	9.11448e-106	21.8427	1.27785e-102
CH25H	2.21513	1.22572e-103	21.6176	1.71846e-100
LPL	3.01576	1.68105e-100	21.2816	2.35684e-97
MYO16	2.8274	4.97326e-99	21.1222	6.97251e-96
PCDH15	1.96957	7.37917e-99	21.1035	1.03456e-95
VEGFD	2.49475	9.01136e-98	20.9849	1.26339e-94
BMPER	2.66857	1.01073e-93	20.5368	1.41705e-90
CXCL10	3.3021	1.27745e-93	20.5254	1.79099e-90
RNF122	1.89575	1.51018e-91	20.2921	2.11727e-88
PSMA1	2.3702	7.89815e-90	20.0966	1.10732e-86
LINC02398	2.96156	3.20003e-88	19.912	4.48644e-85
RARB	2.16784	4.15843e-84	19.4318	5.83012e-81
KCTD16	2.47233	1.79052e-83	19.3567	2.5103e-80
SERPINB9	1.60187	1.57501e-82	19.2443	2.20816e-79
ADAMTS17	1.9975	1.60459e-82	19.2434	2.24963e-79
CCL21	2.09208	1.00261e-81	19.1482	1.40566e-78
ENSG00000223930	2.91186	4.66857e-81	19.0679	6.54533e-78
ZBTB44	1.81883	1.69404e-80	19.0004	2.37505e-77
THSD7B	1.97358	4.00241e-79	18.8336	5.61137e-76
PHACTR3	4.08892	1.09287e-78	18.7804	1.5322e-75
G0S2	1.1606	2.83741e-76	18.4829	3.97806e-73
SERINC5	1.23426	5.7262e-76	18.4449	8.02813e-73
ENSG00000257261	1.72302	1.44039e-74	18.2698	2.01942e-71
ERG	1.95784	9.89893e-74	18.1643	1.38783e-70
ENSG00000275757	1.20599	4.08923e-71	17.8306	5.7331e-68
SNAP25-AS1	1.84767	1.22705e-70	17.7691	1.72033e-67
SCUBE1	3.83788	2.10476e-70	17.7388	2.95088e-67
DPP6	2.03723	2.41311e-69	17.6012	3.38317e-66
NABP1	1.60347	9.64062e-69	17.5225	1.35161e-65
ULK4	1.15546	1.17954e-68	17.5111	1.65371e-65
PAG1	2.02645	1.40239e-63	16.8328	1.96615e-60
ACTN2	2.35274	1.69296e-61	16.5466	2.37353e-58
DDX58	1.36655	9.7094e-61	16.4411	1.36126e-57
HIF3A	1.2475	7.59328e-60	16.316	1.06458e-56
NPAS3	1.66845	2.35539e-59	16.2467	3.30225e-56
FCHSD2	1.09831	8.50275e-59	16.1678	1.19209e-55
PTN	1.86676	6.50408e-58	16.042	9.11872e-55
WDR74	1.24631	1.12065e-57	16.0082	1.57115e-54
ENTPD1	1.32194	1.85204e-57	15.9769	2.59656e-54
CCDC68	2.60531	2.26681e-57	15.9643	3.17807e-54
CCL11	1.64755	4.39662e-57	15.9229	6.16406e-54
ADRA1A	4.61335	7.10021e-56	15.7479	9.9545e-53
GALM	1.23313	4.28352e-55	15.6338	6.00549e-52
PGR	2.17511	8.57406e-55	15.5895	1.20208e-51
TMEM72-AS1	1.64531	1.53492e-54	15.5523	2.15196e-51
F11R	2.84313	3.51972e-54	15.4991	4.93465e-51
CTSC	0.964817	4.29569e-54	15.4863	6.02256e-51
LINC01091	1.79685	2.80726e-51	15.0637	3.93578e-48
PDE3A	1.10071	5.20499e-51	15.0228	7.29739e-48
PDE4C	1.31486	1.54966e-50	14.9503	2.17262e-47
COPG2	1.47511	4.98025e-50	14.8724	6.98231e-47
NAV2	0.855462	1.39309e-49	14.8034	1.95311e-46
SYN3	0.761581	8.11434e-49	14.6844	1.13763e-45
ITGBL1	1.05826	1.72778e-48	14.6331	2.42234e-45
NRCAM	1.6984	1.85058e-48	14.6284	2.59452e-45
ENSG00000255243	4.46956	3.50226e-48	14.5849	4.91017e-45
RASD1	1.65619	6.16778e-48	14.5463	8.64722e-45
MROH2B	2.68346	1.44158e-47	14.4881	2.02109e-44
LRRN3	3.10725	2.75971e-47	14.4434	3.86911e-44
ARG2	1.58855	5.48354e-47	14.396	7.68793e-44
PTCH1	1.78626	1.27703e-46	14.3374	1.7904e-43
ADGRL3	1.99921	1.96602e-46	14.3074	2.75636e-43
ENSG00000266978	0.98958	4.16739e-46	14.2551	5.84268e-43
CSRP2	1.38849	5.36153e-46	14.2375	7.51687e-43
HAS2	1.00563	1.05926e-45	14.1898	1.48508e-42
TEX14	1.24131	1.59308e-45	14.1612	2.2335e-42
PPARGC1A	2.64444	7.15379e-45	14.0552	1.00296e-41
THBS1	0.757127	9.49006e-45	14.0352	1.33051e-41
CASP17P	2.21932	2.56182e-44	13.9646	3.59167e-41
PDE7B	1.22215	4.54894e-44	13.9237	6.37762e-41
ENSG00000273259	0.82019	6.98372e-44	13.893	9.79118e-41
ENSG00000188897	1.66396	9.47528e-44	13.8711	1.32843e-40
ENSG00000237813	2.10858	2.17696e-42	13.6445	3.0521e-39
DCLK2	1.43313	3.28364e-42	13.6145	4.60367e-39
VAV2	1.35056	1.22875e-41	13.5178	1.7227e-38
ADAMTSL4-AS1	0.895659	1.29434e-41	13.5139	1.81466e-38
SFTPB	1.83223	2.06981e-41	13.4793	2.90188e-38
KANK3	2.26523	3.83314e-41	13.4338	5.37406e-38
SOX13	1.56036	7.83626e-41	13.3807	1.09864e-37
RASL11A	2.25275	1.27549e-39	13.1718	1.78824e-36
PREX2	1.6782	3.24328e-39	13.1011	4.54707e-36
HFM1	1.50528	3.49898e-39	13.0954	4.90556e-36
ENSG00000284683	1.49072	7.14093e-39	13.0411	1.00116e-35
CTTNBP2	1.52959	9.29879e-39	13.021	1.30369e-35
FGF10	2.40191	1.12029e-38	13.0067	1.57065e-35
HS3ST2	1.26971	2.5152e-38	12.9448	3.52631e-35
ENSG00000267011	2.7464	1.49024e-37	12.8074	2.08932e-34
PGAP1	1.05238	1.67791e-37	12.7982	2.35243e-34
SPDYA	1.22449	3.42133e-37	12.7427	4.79671e-34
HIST1H2BD	1.80289	1.27981e-36	12.6394	1.79429e-33
FGD4	1.1149	2.50313e-36	12.5866	3.50939e-33
DDAH1	0.901632	3.4894e-36	12.5603	4.89213e-33
CCDC181	1.4035	1.41611e-35	12.449	1.98539e-32
ERBB4	1.18903	2.14005e-35	12.416	3.00035e-32
PFKFB3	0.82834	2.19759e-35	12.4139	3.08102e-32
ENSG00000204929	1.30768	4.22533e-35	12.3614	5.92392e-32
ZDHHC17	1.17734	1.17072e-34	12.2793	1.64135e-31
ATP1B2	3.01849	2.3961e-34	12.2212	3.35933e-31
IGFBP7	0.578355	5.81428e-34	12.1489	8.15163e-31
C12orf60	1.06589	7.58201e-34	12.1272	1.063e-30
ITGA9	0.97805	2.1234e-33	12.0425	2.97701e-30
LINC00603	3.01423	3.38647e-33	12.004	4.74783e-30
ENSG00000247925	0.959457	3.57809e-33	11.9994	5.01649e-30
FSIP1	1.62594	4.76894e-33	11.9756	6.68605e-30
PPARG	1.49427	6.50147e-33	11.9499	9.11506e-30
RAMP1	1.27175	7.92291e-33	11.9334	1.11079e-29
IGLC2	1.85016	1.63304e-32	11.8731	2.28953e-29
SULT1E1	5.47108	1.897e-32	11.8606	2.6596e-29
ENSG00000223653	0.897168	1.56072e-31	11.6828	2.18813e-28
RGS2	0.84779	1.85212e-30	11.4707	2.59667e-27
CXCL9	2.9046	4.53567e-30	11.3929	6.35901e-27
SEMA6A	1.22438	8.5363e-30	11.3377	1.19679e-26
IGLC3	1.82842	8.61876e-30	11.3369	1.20835e-26
CEMIP2	0.768326	1.09343e-29	11.316	1.53298e-26
CCDC200	0.795522	3.82301e-29	11.2057	5.35986e-26
USP54	0.972006	5.01908e-29	11.1816	7.03674e-26
ENSG00000253944	2.43271	5.74164e-29	11.1696	8.04978e-26
ADAMTS7P3	7.95192	1.0353e-28	11.1171	1.4515e-25
ENSG00000232855	1.48552	1.21153e-28	11.1031	1.69856e-25
TPSAB1	3.50064	5.75605e-28	10.963	8.06998e-25
NFATC2	0.564754	1.15438e-27	10.8999	1.61844e-24
ENSG00000249252	1.01758	2.43131e-27	10.8319	3.4087e-24
TULP2	1.09436	3.46218e-27	10.7995	4.85397e-24
CACNA2D3	1.05665	3.91684e-27	10.7881	5.49141e-24
CDC42EP4	0.885101	5.98725e-27	10.7491	8.39412e-24
NFE2L3	0.996301	6.30344e-27	10.7443	8.83743e-24
PPFIA2	0.965919	6.81718e-27	10.7371	9.55769e-24
HIST1H2AC	1.37397	1.79432e-26	10.6473	2.51564e-23
RNVU1-7	1.82982	2.68795e-26	10.6096	3.7685e-23
GFOD1	1.4614	2.93711e-26	10.6013	4.11783e-23
HSPA7	1.06342	4.3932e-26	10.5636	6.15927e-23
SERPINE1	0.509082	4.81316e-26	10.5551	6.74805e-23
CADM1	1.39563	5.41848e-26	10.5439	7.59671e-23
ADAMTS9-AS1	3.08675	5.88106e-26	10.5362	8.24525e-23
MT1X	0.48978	7.80035e-26	10.5096	1.09361e-22
LINC00968	1.53109	1.08066e-25	10.4788	1.51508e-22
ENSG00000258964	0.983523	1.16514e-25	10.4717	1.63353e-22
DPYS	2.08594	6.50845e-25	10.3076	9.12485e-22
CARMN	1.91619	2.13634e-24	10.1928	2.99514e-21
VWA2	1.92688	3.57866e-24	10.1425	5.01729e-21
RNF152	1.46886	4.67123e-24	10.1164	6.54906e-21
ENSG00000272894	3.10972	1.28284e-23	10.017	1.79854e-20
LYPD6B	2.61948	1.36389e-23	10.011	1.91217e-20
TPSB2	2.62371	2.00802e-23	9.97265	2.81524e-20
ENSG00000240040	0.91772	2.14902e-23	9.96591	3.01293e-20
CHI3L2	1.29266	2.52534e-23	9.94986	3.54052e-20
MROH8	1.46508	4.17528e-23	9.8997	5.85374e-20
TUBD1	1.17411	4.35815e-23	9.89541	6.11012e-20
MID1	0.768759	4.62073e-23	9.88956	6.47826e-20
PLEKHG2	0.80811	1.61449e-22	9.76352	2.26351e-19
FHL5	4.21949	2.19093e-22	9.73252	3.07168e-19
GYS1	1.09207	9.23219e-22	9.58515	1.29435e-18
ENSG00000254254	1.08931	1.18488e-21	9.55936	1.6612e-18
CCL8	3.40818	2.91784e-21	9.46563	4.09081e-18
HIST1H2BE	1.44274	5.16414e-21	9.40579	7.24013e-18
IER2	0.537757	5.55833e-21	9.39805	7.79278e-18
PCDH11X	1.27505	9.11802e-21	9.34582	1.27835e-17
PIK3R3	1.05559	1.09592e-20	9.32634	1.53648e-17
NDUFA4L2	1.56434	1.51286e-20	9.29209	2.12103e-17
RNU1-1	2.06614	1.75667e-20	9.27618	2.46285e-17
MAMLD1	0.793528	2.52352e-20	9.23749	3.53797e-17
CMAHP	1.28974	2.63721e-20	9.23277	3.69736e-17
LRRTM4	1.34157	2.8932e-20	9.22284	4.05627e-17
FOS	0.439869	2.96532e-20	9.22021	4.15738e-17
SLC25A18	1.65508	6.24002e-20	9.14009	8.74851e-17
NNT-AS1	1.31967	6.82891e-20	9.13033	9.57413e-17
ADRA1B	2.87927	8.20513e-20	9.11044	1.15036e-16
KCNC3	3.29343	9.25179e-20	9.0974	1.2971e-16
ENSG00000284695	4.99373	9.84984e-20	9.0906	1.38095e-16
LRFN5	0.73564	1.70916e-19	9.03048	2.39624e-16
HSPB3	3.2551	3.03891e-19	8.96729	4.26056e-16
SSMEM1	3.68188	3.07682e-19	8.96593	4.31371e-16
PPP1R3C	1.88968	7.70227e-19	8.86425	1.07986e-15
ENSG00000233358	1.35739	9.67701e-19	8.83878	1.35672e-15
LMCD1-AS1	0.639084	9.93956e-19	8.83579	1.39353e-15
CAP2	1.17385	2.00401e-18	8.75706	2.80963e-15
IL24	2.34669	3.62524e-18	8.68997	5.08259e-15
CSMD1	1.01032	3.84519e-18	8.68328	5.39096e-15
COQ5	1.11305	3.84534e-18	8.68327	5.39116e-15
PIWIL2	1.35888	3.85741e-18	8.68292	5.40809e-15
KIAA1324L	0.772752	5.41853e-18	8.6442	7.59678e-15
CYP2B7P	2.2428	5.9278e-18	8.63393	8.31078e-15
STAMBPL1	1.16051	6.13826e-18	8.62994	8.60584e-15
TAPT1-AS1	1.50738	6.25328e-18	8.62782	8.7671e-15
HAUS2	1.03798	1.00745e-17	8.57309	1.41245e-14
PCDH11Y	1.29971	1.08412e-17	8.56464	1.51994e-14
DARS2	0.892579	1.36654e-17	8.53792	1.91589e-14
ENSG00000215244	1.64261	1.42314e-17	8.53323	1.99524e-14
ENSG00000214796	2.31065	1.93978e-17	8.49734	2.71958e-14
GIPC2	0.996598	3.85236e-17	8.41731	5.40101e-14
CD36	1.55567	4.84403e-17	8.39042	6.79133e-14
MT1M	0.43466	5.02874e-17	8.38602	7.05029e-14
ENSG00000275597	1.22457	5.91643e-17	8.36688	8.29484e-14
GRM3	1.44248	8.0951e-17	8.32984	1.13493e-13
ADAMTS12	0.690683	9.3494e-17	8.31277	1.31079e-13
SRSF12	0.975643	1.0078e-16	8.30386	1.41294e-13
ENSG00000279602	1.52162	1.0687e-16	8.29689	1.49831e-13
ZCCHC14	0.687334	1.73033e-16	8.23943	2.42593e-13
MROH9	1.33047	2.31165e-16	8.2047	3.24093e-13
ANKRD1	3.25591	2.67903e-16	8.18696	3.756e-13
ELN	0.414258	4.72417e-16	8.11839	6.62328e-13
ZNF77	1.63797	5.21513e-16	8.10638	7.31162e-13
PPM1L	1.10894	8.19869e-16	8.0512	1.14946e-12
CPNE2	0.853023	1.13657e-15	8.01113	1.59347e-12
ENSG00000253736	0.548801	1.21983e-15	8.00244	1.7102e-12
COPS4	0.812324	1.26167e-15	7.99828	1.76886e-12
RNU6-450P	1.37308	1.29402e-15	7.99516	1.81422e-12
PELI1	0.670619	1.42457e-15	7.98331	1.99725e-12
LGR5	1.53827	1.48198e-15	7.97844	2.07773e-12
ZSWIM4	0.643019	1.52307e-15	7.97506	2.13534e-12
TNNT2	4.36493	1.90484e-15	7.94739	2.67059e-12
PLPP1	0.560791	3.04869e-15	7.8889	4.27427e-12
ZNF331	0.602296	3.49877e-15	7.87169	4.90528e-12
PLCL1	0.839402	3.50343e-15	7.87153	4.9118e-12
IGHA1	1.02398	3.67722e-15	7.86547	5.15546e-12
SFTPA2	2.23377	5.89968e-15	7.80607	8.27135e-12
ENSG00000256673	3.39434	6.84901e-15	7.78724	9.60231e-12
LINC02226	1.96424	7.06014e-15	7.7834	9.89831e-12
CREBL2	0.727605	8.05376e-15	7.76673	1.12914e-11
ALOX12-AS1	1.14496	8.49087e-15	7.76003	1.19042e-11
DSCAML1	0.906267	1.55255e-14	7.68312	2.17667e-11
EGFEM1P	1.22438	1.98121e-14	7.65184	2.77765e-11
AFF3	0.790509	2.0719e-14	7.64609	2.90481e-11
TNFRSF11B	1.66296	2.39736e-14	7.62729	3.36109e-11
ENSG00000250303	1.00985	2.75765e-14	7.60922	3.86622e-11
PDE4B	0.870101	3.2612e-14	7.58751	4.57221e-11
CCK	7.93573	3.32596e-14	7.58496	4.663e-11
RRAD	0.854963	3.85684e-14	7.56573	5.40729e-11
ENSG00000230615	0.959482	6.39448e-14	7.49974	8.96506e-11
SYCP3	2.5399	8.9152e-14	7.45605	1.24991e-10
ENSG00000259639	1.76559	1.60909e-13	7.37781	2.25594e-10
ADAMTS19	1.17247	2.30037e-13	7.33007	3.22512e-10
DCAF7	0.740728	2.32363e-13	7.32872	3.25773e-10
VCAM1	0.854439	2.50355e-13	7.31872	3.50997e-10
DNAJC27-AS1	1.16739	2.55668e-13	7.3159	3.58447e-10
CASP12	3.822	2.6132e-13	7.31296	3.6637e-10
AOC4P	3.42613	2.66148e-13	7.3105	3.73139e-10
DEPTOR	0.819115	3.67828e-13	7.2669	5.15694e-10
ENSG00000270022	1.56124	3.90949e-13	7.25866	5.48111e-10
FAM47E	2.52028	4.51205e-13	7.23924	6.32589e-10
IGHGP	1.16136	4.53976e-13	7.23841	6.36474e-10
LINC01088	0.669485	5.4898e-13	7.21259	7.6967e-10
DTX4	1.86795	5.87321e-13	7.20339	8.23424e-10
SLC4A4	1.01478	7.35004e-13	7.17276	1.03048e-09
PAAF1	0.890716	8.37517e-13	7.15487	1.1742e-09
C5orf56	0.572278	9.33345e-13	7.13999	1.30855e-09
ENSG00000224023	2.99024	1.04986e-12	7.12381	1.4719e-09
MIR3936HG	1.66661	1.12244e-12	7.11459	1.57366e-09
SYTL3	0.788051	1.25724e-12	7.09893	1.76265e-09
BAMBI	0.855187	1.35853e-12	7.08821	1.90466e-09
ENSG00000226833	1.91932	1.67174e-12	7.05944	2.34379e-09
SFTPA1	2.07675	1.73943e-12	7.05392	2.43868e-09
MILR1	0.96744	2.00107e-12	7.03441	2.8055e-09
KCNQ5	1.18944	2.03511e-12	7.03206	2.85323e-09
HIST2H4A	1.32232	2.15561e-12	7.02403	3.02216e-09
NEDD4L	0.831417	2.35939e-12	7.0114	3.30786e-09
SUPT5H	0.587693	3.034e-12	6.97614	4.25367e-09
ZBTB37	1.46377	1.01766e-11	6.80398	1.42676e-08
IL31RA	1.45281	1.35604e-11	6.76253	1.90117e-08
JCHAIN	1.36565	2.00124e-11	6.70593	2.80574e-08
CCDC9B	2.36018	2.27875e-11	6.68695	3.19481e-08
LINC01436	1.3871	2.6783e-11	6.66325	3.75497e-08
POLD3	0.960048	2.9075e-11	6.65118	4.07632e-08
CEMIP	0.696492	3.26172e-11	6.63424	4.57293e-08
ENSG00000226438	2.81077	3.93161e-11	6.60663	5.51212e-08
RP1	1.51743	4.91509e-11	6.57349	6.89096e-08
ZFP14	1.04834	5.08041e-11	6.56856	7.12274e-08
LDHC	0.828178	6.53956e-11	6.53085	9.16846e-08
GPSM1	1.17061	8.47063e-11	6.492	1.18758e-07
ADGRV1	1.25246	8.81735e-11	6.48595	1.23619e-07
CADM2	1.0507	1.48442e-10	6.40697	2.08116e-07
PAPPA	0.455599	1.51814e-10	6.40354	2.12843e-07
FBXL20	0.523661	2.16848e-10	6.34891	3.04021e-07
RGS5	0.991904	2.35303e-10	6.33633	3.29895e-07
IL6	0.437021	2.59713e-10	6.3211	3.64117e-07
MYH11	0.852214	2.78867e-10	6.31009	3.90972e-07
GRM7	0.864283	3.65563e-10	6.26806	5.12519e-07
PTGR1	0.631929	3.72277e-10	6.26523	5.21933e-07
MAP6	1.52654	3.94646e-10	6.25613	5.53294e-07
WDR66	0.986587	5.43516e-10	6.206	7.62009e-07
C9orf152	1.10185	5.97134e-10	6.19119	8.37182e-07
TMEM67	0.92286	6.20788e-10	6.18506	8.70345e-07
ENSG00000267419	1.29914	7.26545e-10	6.1602	1.01862e-06
GLRB	1.69631	8.35321e-10	6.13807	1.17112e-06
CLDN5	1.70176	8.67925e-10	6.13198	1.21683e-06
ENSG00000269289	2.87881	8.85907e-10	6.12872	1.24204e-06
MT1JP	0.785848	9.51362e-10	6.11736	1.33381e-06
C2orf73	2.5756	9.93325e-10	6.11048	1.39264e-06
UBBP4	0.737587	1.29824e-09	6.06761	1.82014e-06
ENSG00000202198	0.804226	1.45799e-09	6.04894	2.0441e-06
PAQR7	0.922064	1.56178e-09	6.03785	2.18961e-06
WDR63	1.2664	2.39544e-09	5.96843	3.3584e-06
ENSG00000267677	3.47175	4.20031e-09	5.87611	5.88884e-06
HTR4	1.73316	4.59752e-09	5.86112	6.44572e-06
IL1RL2	0.865136	5.83921e-09	5.8213	8.18658e-06
HMGCS1	0.758137	5.89348e-09	5.81975	8.26266e-06
LINC00886	0.827391	6.75624e-09	5.79687	9.47226e-06
WIF1	1.69054	7.48969e-09	5.77956	1.05006e-05
PLA2G5	0.736163	8.30569e-09	5.76213	1.16446e-05
ENSG00000272347	4.19373	8.48874e-09	5.75845	1.19012e-05
ENSG00000259827	0.980109	9.52046e-09	5.73906	1.33477e-05
OSBPL10	0.475513	1.06879e-08	5.71943	1.49845e-05
ZSCAN31	1.23	1.22199e-08	5.69663	1.71322e-05
ENSG00000274253	2.41478	1.40975e-08	5.6722	1.97646e-05
COMP	0.45147	1.54326e-08	5.65668	2.16365e-05
ANO4	0.952026	1.91679e-08	5.61935	2.68734e-05
LINC00578	0.414206	2.33858e-08	5.58488	3.27869e-05
C1orf167	1.55791	2.47884e-08	5.57475	3.47533e-05
ENSG00000236924	1.77144	3.02401e-08	5.54004	4.23967e-05
MAPRE2	0.512725	3.34906e-08	5.52213	4.69539e-05
MTO1	0.629451	3.39861e-08	5.51955	4.76485e-05
SLC6A15	2.46	3.75805e-08	5.50186	5.26879e-05
DNAH2	0.943393	3.86117e-08	5.49709	5.41336e-05
AZGP1	6.19415	3.95451e-08	5.49287	5.54423e-05
ITIH3	5.45798	3.99683e-08	5.49099	5.60356e-05
NUP210L	0.715892	4.96556e-08	5.45254	6.96172e-05
LINC02447	2.1256	6.72157e-08	5.39846	9.42365e-05
FBH1	0.831228	7.40593e-08	5.38103	0.000103831
SPSB2	0.631911	7.7273e-08	5.37338	0.000108337
TTTY14	0.429702	8.14273e-08	5.36394	0.000114161
LENG8-AS1	1.16746	8.68203e-08	5.35235	0.000121722
GPX3	0.277695	9.51174e-08	5.33581	0.000133355
IGLL5	1.1049	1.08793e-07	5.31139	0.000152528
ENSG00000259543	0.774451	1.24616e-07	5.28659	0.000174712
ENSG00000254143	1.80499	1.33137e-07	5.27447	0.000186659
ENSG00000258231	1.04721	1.34991e-07	5.27194	0.000189258
PPP4R1	0.521639	1.76103e-07	5.22294	0.000246896
GADD45G	0.529056	1.98561e-07	5.20068	0.000278383
CACNA1A	0.683431	2.23507e-07	5.17864	0.000313357
RPS6KA5	0.426591	2.27831e-07	5.17507	0.000319419
ZNF251	0.702482	2.49745e-07	5.15789	0.000350142
TENM2	0.577852	2.73544e-07	5.14082	0.000383509
LINC01554	1.27908	2.74605e-07	5.14009	0.000384996
PPIAP39	3.08063	2.94915e-07	5.12667	0.000413471
ENSG00000226782	1.49038	3.28454e-07	5.10634	0.000460492
MTRNR2L12	0.822171	4.14599e-07	5.06213	0.000581268
LINC02507	1.95773	4.31231e-07	5.05463	0.000604586
ENSG00000273112	0.397923	4.58922e-07	5.04274	0.000643408
ENSG00000251569	2.10465	6.0262e-07	4.99038	0.000844873
CXCL11	2.97773	6.2518e-07	4.98327	0.000876503
PTGS2	0.55727	6.98673e-07	4.96173	0.00097954
PLXNA4	0.527776	7.01521e-07	4.96094	0.000983533
NIPA1	0.832261	7.1352e-07	4.95765	0.00100036
ATF6	0.351987	7.8404e-07	4.9393	0.00109922
ZNF541	1.44921	7.98961e-07	4.93562	0.00112014
ENSG00000267737	0.698264	9.15891e-07	4.9089	0.00128408
ENSG00000249335	1.49222	9.50082e-07	4.90171	0.00133202
SSPO	2.62089	9.59932e-07	4.89968	0.00134582
HIPK1-AS1	2.30784	9.73197e-07	4.89698	0.00136442
SV2B	1.0611	1.05049e-06	4.88194	0.00147279
CADPS	0.878393	1.10284e-06	4.87234	0.00154618
R3HCC1L	0.700355	1.14084e-06	4.86564	0.00159946
ENSG00000253295	0.729429	1.24728e-06	4.84798	0.00174868
VEGFC	0.531219	1.2646e-06	4.84524	0.00177297
ENSG00000230832	1.78948	1.29354e-06	4.84074	0.00181354
PPFIA3	1.03369	1.5406e-06	4.8059	0.00215992
SQSTM1	0.296566	1.54171e-06	4.80575	0.00216148
ENSG00000261553	0.578105	1.55426e-06	4.80413	0.00217907
CHRNB3	1.14263	1.77392e-06	4.77761	0.00248704
ENSG00000173727	0.537013	1.91823e-06	4.76185	0.00268935
MYBPHL	4.81696	2.14793e-06	4.73898	0.0030114
PDZD9	2.10248	2.39879e-06	4.71655	0.00336311
ENSG00000234290	0.506041	2.42827e-06	4.71406	0.00340443
ENSG00000260981	3.29818	2.44771e-06	4.71244	0.00343169
COBL	0.531063	2.52793e-06	4.70586	0.00354416
CTH	0.798383	2.53647e-06	4.70518	0.00355614
ZNF471	1.26979	3.26305e-06	4.65353	0.00457479
COL23A1	0.670525	3.89152e-06	4.61709	0.00545591
WEE2-AS1	1.53669	3.9947e-06	4.61166	0.00560057
ENSG00000278610	0.472831	5.76543e-06	4.53481	0.00808313
DRAIC	1.13798	5.90035e-06	4.52993	0.00827229
CPN1	1.58705	6.66392e-06	4.50415	0.00934281
TRAP1	0.734428	6.99788e-06	4.49375	0.00981102
ENSG00000226889	3.36052	7.1407e-06	4.48945	0.0100113
VWA5B1	2.08985	7.34588e-06	4.48341	0.0102989
ZNF385D	0.344696	7.42987e-06	4.48099	0.0104167
ENSG00000216775	1.48217	7.69198e-06	4.47358	0.0107842
BTK	1.23053	7.88373e-06	4.46832	0.011053
ENSG00000260971	0.37368	8.01564e-06	4.46477	0.0112379
CDH1	0.899724	8.66967e-06	4.44794	0.0121549
ENSG00000281181	0.637229	9.85182e-06	4.4204	0.0138123
NEDD9	0.363346	1.30807e-05	4.35875	0.0183391
SNORD3B-2	1.10617	1.36461e-05	4.34948	0.0191318
ALKAL2	0.53979	1.53553e-05	4.32353	0.0215281
PDCD6IPP1	1.38157	1.64869e-05	4.30782	0.0231147
AP4S1	0.621772	1.78699e-05	4.28997	0.0250536
BATF	1.12936	1.83467e-05	4.28412	0.0257221
GK	0.510003	1.932e-05	4.27261	0.0270866
FCN3	1.3985	1.98411e-05	4.26667	0.0278172
IGHG1	0.917929	2.03859e-05	4.26062	0.028581
ENSG00000271009	1.61629	2.07404e-05	4.25677	0.029078
HJV	1.53015	2.14821e-05	4.2489	0.0301179
LINC02074	1.96916	2.16667e-05	4.24698	0.0303767
ACTN1-AS1	2.07778	2.27161e-05	4.23637	0.031848
MIR181A2HG	2.30852	2.34963e-05	4.22878	0.0329419
STX17-AS1	2.05251	2.41978e-05	4.22215	0.0339253
SAA1	0.387405	2.56685e-05	4.20884	0.0359872
GOLGA8N	1.2889	2.69417e-05	4.19789	0.0377723
CD83	0.584058	3.03483e-05	4.17084	0.0425483
ENSG00000250842	1.59243	3.05425e-05	4.16938	0.0428206
ENSG00000259692	0.718571	3.20472e-05	4.15841	0.0449302
DIO1	1.02305	3.26887e-05	4.15388	0.0458296
GRM1	1.55228	3.34037e-05	4.14893	0.046832
CDH19	1.74899	3.44918e-05	4.14158	0.0483575
