# Supplementary material for: Non-linear archetypal analysis of single-cell RNA-seq data by deep autoencoders
Source: PLoS Comput Biol. 2022 Apr 1;18(4):e1010025. doi: 10.1371/journal.pcbi.1010025 (PMC9007392; doi:10.1371/journal.pcbi.1010025)
Supplement: S13 Table — (XLSX) [file pcbi.1010025.s039.xlsx]

## Sheet: Sheet1
gene	coef.est	p.val	z.score	p.val.adj
COL1A1	4.61642	0	89.9688	0
COL3A1	3.99174	0	78.4516	0
POSTN	5.20665	0	78.2821	0
CTHRC1	4.1722	0	64.214	0
KIF26B	3.77369	0	54.3566	0
ADAM12	4.6619	0	54.3079	0
ASPN	3.93425	0	51.9113	0
MTCO1P40	3.44098	0	50.6706	0
TNC	2.67287	0	46.0387	0
KIAA1217	3.2226	0	44.8468	0
FAM155A	3.39308	0	43.6236	0
FBXO32	3.88571	0	42.7837	0
TGFBI	4.69939	0	40.9935	0
PCDH7	2.79008	0	40.872	0
LINC00578	2.9455	0	39.7415	0
INHBA	3.09913	5.28801e-299	36.9587	7.4138e-296
MMP11	8.59318	1.5411e-253	34.0108	2.16062e-250
FN1	1.68952	1.40599e-248	33.6736	1.9712e-245
SLC12A8	3.17369	4.47796e-243	33.2956	6.2781e-240
COMP	2.55286	1.09108e-237	32.9213	1.52969e-234
ACTA2	2.60853	8.09909e-225	32.0093	1.13549e-221
NXN	2.2575	1.1128e-217	31.4921	1.56015e-214
MTND4P12	1.79003	5.42121e-211	30.9998	7.60054e-208
TIMP1	1.43025	2.02197e-188	29.2772	2.83481e-185
MMP1	7.23921	1.12152e-184	28.9816	1.57238e-181
COL12A1	2.03777	9.31542e-183	28.8289	1.30602e-179
TWIST1	3.54329	1.90757e-182	28.8041	2.67441e-179
ADAMTS12	2.29215	2.1424e-175	28.2355	3.00364e-172
ITGBL1	1.98717	5.52185e-169	27.7085	7.74163e-166
LINC01705	6.5116	6.15855e-169	27.7045	8.63428e-166
RUNX2	3.11636	1.44336e-163	27.2552	2.02359e-160
LINC01060	2.31509	8.8305e-155	26.5035	1.23804e-151
LOXL2	2.14952	1.53937e-143	25.5097	2.1582e-140
HOPX	3.29603	6.49668e-137	24.9054	9.10835e-134
AREG	2.43214	5.92272e-133	24.5372	8.30365e-130
COL10A1	3.92554	2.25373e-130	24.2943	3.15973e-127
DIO2	2.05703	7.30264e-130	24.2459	1.02383e-126
ENSG00000267922	6.68057	4.27529e-128	24.0778	5.99396e-125
KIAA1324L	2.02876	9.0201e-128	24.0468	1.26462e-124
IGFBP3	1.87119	2.00976e-118	23.136	2.81769e-115
ENPP1	3.9786	8.05007e-117	22.9763	1.12862e-113
PPFIA2	1.96619	5.63175e-116	22.8916	7.89572e-113
IGFBP2	1.9702	5.23953e-113	22.5916	7.34582e-110
COL24A1	1.60542	1.44594e-109	22.2389	2.02721e-106
ENTPD1	1.75237	1.86124e-105	21.8101	2.60947e-102
CST1	7.87888	4.12789e-99	21.131	5.7873e-96
ACTG2	5.20839	9.01744e-99	21.0941	1.26425e-95
HSPA1A	1.13573	1.17566e-96	20.8624	1.64828e-93
SERINC5	1.39091	4.47456e-96	20.7984	6.27333e-93
COL11A1	5.10065	4.51129e-96	20.798	6.32482e-93
CAMK1D	1.31386	9.23305e-93	20.429	1.29447e-89
LINC00511	1.80997	2.06033e-92	20.3898	2.88858e-89
ENPP2	1.64153	2.59977e-92	20.3784	3.64488e-89
ADAMTS6	2.06241	2.93977e-91	20.2593	4.12156e-88
ANO1	2.12172	5.36628e-90	20.1158	7.52353e-87
ST6GALNAC5	1.58036	5.90294e-90	20.1111	8.27592e-87
HS3ST3A1	1.79117	5.34057e-89	20.0015	7.48748e-86
CNN1	1.92286	8.03164e-85	19.516	1.12604e-81
LEF1	3.07541	2.38878e-84	19.4602	3.34907e-81
EEPD1	1.99727	1.68633e-83	19.3598	2.36423e-80
COL7A1	4.05671	1.08025e-79	18.9029	1.51451e-76
FAT1	1.37618	1.07687e-78	18.7812	1.50977e-75
MIR31HG	2.68208	4.59829e-78	18.7039	6.4468e-75
MAPRE2	1.61795	5.11015e-78	18.6983	7.16443e-75
MAP4K4	1.11126	1.15271e-77	18.6549	1.61611e-74
CNKSR3	1.63214	1.35906e-77	18.6461	1.9054e-74
SERPINE1	0.934723	2.39977e-75	18.3673	3.36447e-72
SHISA2	3.43567	4.19118e-74	18.2114	5.87603e-71
MIAT	5.8928	8.44023e-74	18.173	1.18332e-70
SULF1	1.1149	2.48926e-72	17.9864	3.48994e-69
ENSG00000263655	5.1494	4.12262e-70	17.701	5.77992e-67
CDH2	3.00127	8.21944e-67	17.2678	1.15237e-63
CYTL1	5.31477	4.38208e-65	17.0368	6.14367e-62
NUAK1	2.26432	4.75977e-64	16.8967	6.67319e-61
HSPH1	1.12668	1.45278e-63	16.8307	2.0368e-60
ENOX1	1.37891	1.27624e-61	16.5636	1.78929e-58
GLIS1	2.18073	2.05975e-60	16.3955	2.88777e-57
PENK	1.95289	3.28132e-59	16.2264	4.60042e-56
PLEKHG1	1.24986	3.23514e-58	16.0853	4.53566e-55
ENSG00000258691	1.71267	6.9556e-57	15.8942	9.75175e-54
CBL	1.64357	2.40514e-56	15.8162	3.372e-53
HSPA1B	0.921595	1.08961e-55	15.7208	1.52763e-52
MMP13	12.4264	1.03457e-54	15.5775	1.45047e-51
VCAM1	1.67967	2.83571e-54	15.5129	3.97567e-51
WT1	1.48532	3.05725e-53	15.3595	4.28627e-50
HDAC9	1.80958	1.13816e-52	15.2741	1.59569e-49
SEMA3A	1.55273	3.15949e-52	15.2074	4.4296e-49
ZCCHC14	1.19441	1.50483e-50	14.9523	2.10977e-47
PTPN1	0.92953	3.23114e-50	14.9013	4.53006e-47
PRDM1	2.7362	1.47363e-49	14.7996	2.06603e-46
ISG15	1.31516	4.39307e-49	14.7259	6.15908e-46
TOP2A	2.77777	2.81219e-48	14.5999	3.9427e-45
ENSG00000273112	1.08964	8.42965e-48	14.5249	1.18184e-44
PIEZO2	0.884087	5.46674e-46	14.2361	7.66437e-43
PDE7B	1.19899	2.49567e-45	14.1296	3.49893e-42
APOE	0.782146	3.06221e-45	14.1152	4.29322e-42
CXCL13	2.52132	7.19745e-45	14.0548	1.00908e-41
MMP9	3.38131	7.47782e-45	14.0521	1.04839e-41
MLLT3	1.15541	6.91985e-44	13.8937	9.70163e-41
ENSG00000228651	2.95397	8.96134e-44	13.8751	1.25638e-40
CST2	2.67772	5.55188e-42	13.5761	7.78373e-39
LGR4	1.27355	5.67047e-42	13.5745	7.95001e-39
CHSY3	1.10142	8.21473e-42	13.5473	1.15171e-38
HECW1	1.50577	1.38924e-40	13.3381	1.94772e-37
GREM1	2.04954	2.77928e-40	13.2863	3.89656e-37
RNA5SP149	2.55414	3.51028e-40	13.2688	4.92142e-37
NDST4	1.45388	4.11181e-39	13.0831	5.76475e-36
LUZP2	1.97884	5.5479e-38	12.8839	7.77815e-35
ENSG00000247925	0.987219	1.63074e-36	12.6204	2.2863e-33
MYO1E	0.782078	2.86922e-36	12.5758	4.02264e-33
RASA2	0.989906	2.72124e-35	12.3968	3.81518e-32
SYT1	1.69589	2.6816e-34	12.212	3.7596e-31
MMP3	5.25157	2.82155e-34	12.2079	3.95582e-31
CADM1	1.52001	4.83503e-34	12.164	6.77871e-31
ANO4	1.83844	3.13939e-33	12.0102	4.40143e-30
PFKFB3	0.785644	6.25264e-32	11.7603	8.7662e-29
ENSG00000275757	0.802725	1.56467e-31	11.6826	2.19366e-28
EPHA3	0.879945	3.48237e-31	11.6144	4.88229e-28
RAMP1	1.1735	1.42249e-30	11.4935	1.99433e-27
TM4SF1	1.08139	2.12046e-30	11.459	2.97288e-27
AFF3	1.09602	1.42376e-29	11.2928	1.99611e-26
ENSG00000258137	0.716076	1.98458e-29	11.2636	2.78239e-26
GALNT13	1.24642	9.02844e-29	11.1294	1.26579e-25
ETV7	1.44362	1.65671e-28	11.0751	2.32271e-25
SNAP25-AS1	1.0838	4.80785e-27	10.7693	6.74061e-24
MIR222HG	0.869877	1.10265e-26	10.6926	1.54592e-23
PPP4R1	0.996572	1.18031e-26	10.6863	1.65479e-23
PIK3R3	1.11776	1.20327e-25	10.4687	1.68699e-22
DCLK2	1.04986	2.66012e-25	10.3933	3.72948e-22
JARID2	0.692027	5.25909e-25	10.3281	7.37324e-22
GZMA	5.04409	5.30539e-25	10.3273	7.43816e-22
TMTC2	0.792563	1.62825e-24	10.2191	2.28281e-21
MMP7	2.70363	1.81175e-24	10.2088	2.54008e-21
EPYC	4.54437	1.88092e-24	10.2051	2.63705e-21
GLIS3	0.599124	2.08701e-24	10.195	2.92599e-21
MTSS1	0.823918	2.11259e-24	10.1938	2.96185e-21
ENSG00000230615	1.21309	3.13178e-24	10.1555	4.39075e-21
ITGA10	2.08678	4.74775e-24	10.1148	6.65635e-21
PELI1	0.812472	1.27786e-23	10.0174	1.79156e-20
VEGFC	1.01396	2.11911e-23	9.9673	2.97099e-20
KANK4	1.97846	3.90244e-23	9.90646	5.47123e-20
GAL	1.6629	2.59279e-22	9.71538	3.63509e-19
HOMER1	0.803857	2.74885e-22	9.70942	3.85389e-19
CCL11	0.962633	1.80855e-21	9.51549	2.53558e-18
ENSG00000261553	1.04593	2.81043e-21	9.46955	3.94023e-18
TNFAIP3	0.682535	2.99495e-21	9.46291	4.19892e-18
PAAF1	1.09038	4.35013e-21	9.42381	6.09888e-18
GPR176	0.964953	4.66402e-21	9.41649	6.53895e-18
MAST4	0.651559	5.77021e-21	9.39411	8.08984e-18
EGR3	0.92686	1.04145e-20	9.33174	1.46011e-17
CRIP1P4	1.16425	1.19392e-20	9.31725	1.67388e-17
FCHSD2	0.64002	1.26336e-20	9.31125	1.77123e-17
ZC3H3	1.11081	1.46276e-20	9.29567	2.05079e-17
NRCAM	1.03271	2.40964e-20	9.24243	3.37831e-17
ANKH	0.667375	2.65614e-20	9.232	3.72391e-17
SQSTM1	0.568397	3.90533e-20	9.19063	5.47527e-17
ENSG00000202198	1.10524	1.87206e-19	9.02052	2.62462e-16
PAWR	0.725765	2.9241e-19	8.97154	4.09959e-16
RMI1	2.02219	4.73185e-19	8.91837	6.63405e-16
TNFAIP6	0.573176	1.64913e-18	8.77901	2.31207e-15
CLEC18A	4.44618	2.12467e-18	8.75047	2.97879e-15
CHI3L1	1.13564	3.0787e-18	8.70852	4.31633e-15
SLC22A3	1.27825	4.51309e-18	8.66505	6.32735e-15
LINC01876	1.31615	8.0677e-17	8.33024	1.13109e-13
ENSG00000284683	0.916664	8.8379e-17	8.31944	1.23907e-13
MMP19	0.496557	1.48174e-16	8.25797	2.0774e-13
RN7SKP71	1.9138	2.62438e-16	8.18944	3.67939e-13
EGFEM1P	1.20794	3.92662e-16	8.1408	5.50512e-13
ENSG00000259755	0.82278	4.07986e-16	8.13617	5.71996e-13
CST4	6.22364	4.47181e-16	8.12505	6.26948e-13
HSPA7	0.784825	4.89844e-16	8.11399	6.86761e-13
LMCD1-AS1	0.580435	5.86367e-16	8.09212	8.22086e-13
FGF14	0.511718	8.35002e-16	8.04896	1.17067e-12
GRM3	1.2841	1.15639e-15	8.00901	1.62126e-12
UBASH3B	0.618819	3.71272e-15	7.86426	5.20523e-12
TLL1	1.27155	5.62412e-15	7.8121	7.88502e-12
GZMB	1.89862	9.6586e-15	7.74367	1.35414e-11
KCNMA1	0.84255	1.41207e-14	7.69526	1.97972e-11
ANK3	0.705221	1.99248e-14	7.65111	2.79345e-11
KIRREL3	0.773	2.30668e-14	7.63226	3.23396e-11
DACH2	1.05008	2.52327e-14	7.62069	3.53763e-11
RANBP17	0.977061	2.96784e-14	7.59971	4.16091e-11
PRLR	2.08193	3.06243e-14	7.59565	4.29353e-11
CLEC18C	4.83576	4.10489e-14	7.55763	5.75506e-11
OSBPL10	0.605581	4.41519e-14	7.54814	6.19009e-11
ARC	0.805433	5.5978e-14	7.51716	7.84812e-11
GFOD1	0.984976	6.7891e-14	7.49189	9.51832e-11
HMCN2	0.702647	1.3093e-13	7.40522	1.83564e-10
ZNRF1	0.66991	2.49351e-13	7.31926	3.49589e-10
CASTOR2	0.774109	2.73327e-13	7.30692	3.83204e-10
HMGCS1	0.876827	4.1189e-13	7.2516	5.77469e-10
UBBP4	0.807362	1.13161e-12	7.11347	1.58651e-09
MROH9	1.07421	1.49421e-12	7.07503	2.09488e-09
PLXNA4	0.703636	1.68459e-12	7.05838	2.3618e-09
SNTG1	0.884329	2.02678e-12	7.03263	2.84155e-09
NEDD4L	0.782598	2.46059e-12	7.00553	3.44974e-09
CCDC68	1.06335	3.23151e-12	6.96727	4.53058e-09
CYP24A1	3.20201	4.57252e-12	6.91825	6.41068e-09
RUVBL2	0.708972	5.56714e-12	6.89031	7.80512e-09
GIPC2	0.771747	7.53031e-12	6.84721	1.05575e-08
ERG	0.717955	1.01027e-11	6.80503	1.4164e-08
E2F7	2.69268	1.10208e-11	6.7925	1.54512e-08
F2RL2	2.06933	1.33323e-11	6.76499	1.86918e-08
CEMIP	0.662771	3.61221e-11	6.61917	5.06432e-08
RARB	0.717004	4.52415e-11	6.58581	6.34286e-08
NRXN3	0.54961	6.36131e-11	6.53499	8.91856e-08
ENSG00000227220	1.11057	1.08391e-10	6.45476	1.51965e-07
ENSG00000269982	1.70599	1.71363e-10	6.38503	2.40251e-07
MMP16	0.707075	1.83845e-10	6.37426	2.57751e-07
FNIP2	0.453087	2.02082e-10	6.35975	2.83319e-07
KLHL2	0.741339	2.27495e-10	6.34153	3.18948e-07
PLPP1	0.446195	2.74272e-10	6.31266	3.84529e-07
ENSG00000223653	0.482308	2.8592e-10	6.30623	4.0086e-07
ADAMTS19	0.932047	4.56264e-10	6.23345	6.39683e-07
ENSG00000259053	0.861015	4.92486e-10	6.22148	6.90466e-07
LINC02407	1.53441	7.39659e-10	6.15736	1.037e-06
ENSG00000253706	1.81496	7.79247e-10	6.1491	1.0925e-06
PSMA1	0.703167	8.06792e-10	6.14359	1.13112e-06
SMIM13	0.848833	1.26846e-09	6.07134	1.77838e-06
ENSG00000229618	0.682138	1.48802e-09	6.04566	2.08621e-06
CCDC102B	0.36473	1.54169e-09	6.03994	2.16146e-06
ENSG00000256234	1.81616	1.81558e-09	6.0135	2.54545e-06
POLDIP3	0.446034	1.93068e-09	6.00353	2.70681e-06
NRG3	1.04265	2.20568e-09	5.98189	3.09236e-06
FBXL20	0.478712	2.49211e-09	5.96197	3.49394e-06
DCAF7	0.576514	2.79694e-09	5.94309	3.92131e-06
ENSG00000235042	2.35376	3.08112e-09	5.92722	4.31973e-06
PIK3CD	0.800702	3.28555e-09	5.91666	4.60634e-06
STAMBPL1	0.757197	3.36602e-09	5.91267	4.71915e-06
COBL	0.622917	4.12923e-09	5.87893	5.78918e-06
KRT19	1.01178	5.0662e-09	5.84498	7.10282e-06
CAP2	0.744658	5.83017e-09	5.82156	8.1739e-06
NFATC2	0.313854	7.27447e-09	5.78446	1.01988e-05
FDCSP	1.66206	8.29986e-09	5.76225	1.16364e-05
ULBP2	2.85284	8.52539e-09	5.75773	1.19526e-05
APPL2	0.505003	1.07939e-08	5.71776	1.51331e-05
SMIM36	1.19969	1.20727e-08	5.6987	1.69259e-05
FHOD3	0.588187	1.49977e-08	5.66159	2.10267e-05
RBFOX1	0.490723	1.82351e-08	5.62796	2.55656e-05
DKK1	0.615333	2.22792e-08	5.5933	3.12355e-05
DDAH1	0.39869	3.51802e-08	5.51348	4.93226e-05
THEM7P	0.677738	4.19003e-08	5.48265	5.87442e-05
TEN1	0.649378	4.85749e-08	5.45645	6.8102e-05
MEG8	0.422696	4.95203e-08	5.45302	6.94274e-05
ENSG00000259692	0.853642	6.13442e-08	5.41484	8.60045e-05
FLNC-AS1	0.960627	6.46001e-08	5.40558	9.05693e-05
PPBP	1.18078	6.56003e-08	5.40282	9.19716e-05
PDRG1	0.895542	7.28947e-08	5.38389	0.000102198
POU2AF1	1.62307	7.69497e-08	5.37414	0.000107884
JAG1	0.46838	9.19972e-08	5.34186	0.00012898
DESI2	0.459246	1.43558e-07	5.26064	0.000201268
SLC7A10	2.26003	1.45473e-07	5.2582	0.000203952
NCOA3	0.367895	1.46644e-07	5.25672	0.000205594
PCSK1N	1.14052	1.54187e-07	5.24749	0.00021617
RN7SKP203	1.3286	1.63516e-07	5.23665	0.000229249
ENSG00000259543	0.710702	1.81939e-07	5.2169	0.000255078
ENSG00000258399	0.376748	2.87806e-07	5.13126	0.000403503
CACNA1E	1.42783	3.22738e-07	5.10966	0.000452479
ALG5	0.469023	5.80038e-07	4.99775	0.000813213
BANF1P1	1.5636	6.19079e-07	4.98517	0.000867948
ENSG00000271857	3.67568	6.69498e-07	4.97001	0.000938636
RHOQ	0.338269	8.62434e-07	4.92068	0.00120913
SERPINB2	0.594751	9.29059e-07	4.9061	0.00130254
CASC18	1.66965	1.40041e-06	4.82495	0.00196338
LINC02015	1.30027	1.75169e-06	4.78014	0.00245588
PDE3B	0.335361	2.73951e-06	4.68944	0.00384079
CARMN	0.840714	2.93559e-06	4.67528	0.0041157
BMS1P10	2.53099	3.20065e-06	4.6575	0.00448731
CHRNB3	0.999989	5.12876e-06	4.55945	0.00719052
GK	0.510938	5.26317e-06	4.55401	0.00737896
ENSG00000255321	1.2166	6.62698e-06	4.50533	0.00929102
SYTL3	0.481011	6.76032e-06	4.5011	0.00947797
PTCH1	0.542783	8.80531e-06	4.44461	0.012345
PAPPA	0.314966	8.81406e-06	4.44439	0.0123573
STAG3L4	0.711217	8.88323e-06	4.44271	0.0124543
PDE3A	0.328677	9.50097e-06	4.42823	0.0133204
ENSG00000261889	1.0633	9.51499e-06	4.42791	0.01334
TMEM63C	1.75328	9.67383e-06	4.42434	0.0135627
ENSG00000272897	0.858164	1.18483e-05	4.38036	0.0166114
VTRNA1-3	0.641605	1.25834e-05	4.36723	0.0176419
HELLPAR	0.503667	1.50006e-05	4.32868	0.0210308
XYLT1	0.279743	1.50427e-05	4.32806	0.0210898
TENM2	0.4603	1.64114e-05	4.30884	0.0230088
ARG2	0.461165	2.3352e-05	4.23016	0.0327395
THAP4	0.518276	2.38847e-05	4.22509	0.0334863
IGFL3	27.6776	3.02413e-05	4.17164	0.0423983
COPG2	0.409904	3.40141e-05	4.14478	0.0476877
