# Supplementary material for: Non-linear archetypal analysis of single-cell RNA-seq data by deep autoencoders
Source: PLoS Comput Biol. 2022 Apr 1;18(4):e1010025. doi: 10.1371/journal.pcbi.1010025 (PMC9007392; doi:10.1371/journal.pcbi.1010025)
Supplement: S14 Table — (XLSX) [file pcbi.1010025.s040.xlsx]

## Sheet: Sheet1
Term	Overlap	P-value	Adjusted P-value	Genes
external encapsulating structure organization	19/392	4.15651e-07	0.000417018	FGF2;PTX3;ADAMTSL1;TGFB2;SFRP2;TLL1;CYP1B1;PHLDB2;COL4A4;CCDC80;MYO1E;COL4A3;ADAMTS5;IL6;MFAP5;ADAMTSL3;ADAMTS4;HAS1;SULF1
antimicrobial humoral response	11/128	5.25886e-07	0.000417018	CLU;PI3;CXCL14;CXCL1;CXCL3;DEFB1;CXCL2;CXCL8;SLPI;PLA2G2A;CAMP
response to oxygen-containing compound	44/1633	5.52158e-07	0.000417018	HMOX1;CYP1B1;CLU;AKR1C1;IGF2;IL6;GRB10;ADM;TIAM1;APOD;SLPI;TRH;HP;FABP3;IGFBP5;CRYAB;CXCL1;MLXIPL;GPX3;ALDH1A2;CSF3;CDK19;DUOX2;BMP6;PDGFD;COL4A3;GLP2R;ALPL;CXCL8;CXCL3;NOX4;SORBS1;TGFB2;FOS;AKR1C2;WNT9A;SCGB1A1;SFRP1;CXCL2;GCH1;GSN;ADCY2;THBD;BRINP3
cellular response to cadmium ion	7/37	2.91099e-07	0.000417018	HMOX1;MT1G;FOS;MT1X;MT1A;MT1M;GSN
response to lipid	28/859	2.55696e-06	0.00128743	THBD;CLU;AKR1C1;IL6;ADM;SLPI;TRH;FABP3;CRYAB;CXCL1;GPX3;ALDH1A2;CSF3;CDK19;BMP6;ALPL;CXCL8;CXCL3;TGFB2;FOS;WNT9A;SCGB1A1;SFRP1;CXCL2;GCH1;ADCY2;AKR1C2;BRINP3
blood vessel morphogenesis	24/663	2.39578e-06	0.00128743	HMOX1;F3;HEG1;CYP1B1;TBX20;HIF3A;IL6;ADM;APOD;TNFAIP2;ANGPTL4;SFRP2;COL4A3;CXCL8;EGR3;SULF1;FGF2;TGFB2;PTGS2;SEMA4A;MYO1E;ACKR3;SFRP1;LEPR
vasculature development	26/771	3.25993e-06	0.00140689	HMOX1;F3;HEG1;CYP1B1;TBX20;HIF3A;IL6;ADM;APOD;TNFAIP2;ANGPTL4;ALDH1A2;SFRP2;PDGFD;COL4A3;CXCL8;EGR3;SULF1;FGF2;TGFB2;PTGS2;SEMA4A;MYO1E;ACKR3;SFRP1;LEPR
regulation of dopaminergic neuron differentiation	4/10	4.40538e-06	0.00166358	DKK1;SFRP2;SFRP1;TIAM1
circulatory system development	32/1120	7.45789e-06	0.0017331	HMOX1;F3;HEG1;CYP1B1;TBX20;HIF3A;IL6;ADM;APOD;TNFAIP2;ANGPTL4;DKK1;KCNAB1;ALDH1A2;SFRP2;PDGFD;COL4A3;JARID2;CXCL8;EGR3;PCSK5;SULF1;FGF2;TGFB2;PTGS2;SEMA4A;MYO1E;ACKR3;SFRP1;FHOD3;LEPR;PI16
response to toxic substance	13/234	6.87266e-06	0.0017331	MT1G;HP;FOS;PTGS2;DUOX2;CYP1B1;MT1X;ABTB2;PXDNL;MT1A;MT1M;GPX3;GCH1
detoxification of nitrogen compound	10/133	5.84581e-06	0.0017331	MT1G;HP;PTGS2;DUOX2;MT1X;PXDNL;MT1A;MT1M;GPX3;GCH1
glomerular basement membrane development	4/11	6.85598e-06	0.0017331	COL4A4;COL4A3;MYO1E;SULF1
response to bacterium	22/612	7.19234e-06	0.0017331	IL6;ADM;DEFB1;SLPI;CAMP;HP;PI3;CXCL1;CSF3;CDK19;BMP6;ALPL;CXCL8;CXCL3;PLA2G2A;CCDC80;FOS;SCGB1A1;ADAMTS5;CXCL2;GCH1;THBD
response to cadmium ion	7/60	8.5898e-06	0.00185356	HMOX1;MT1G;FOS;MT1X;MT1A;MT1M;GSN
negative regulation of growth	13/241	9.44198e-06	0.00190161	MT1G;TGFB2;SFRP2;IGFBP5;SEMA4A;CRYAB;MT1X;JARID2;MT1A;SFRP1;MT1M;PI16;SERPINE2
regulation of transmembrane receptor protein serine/threonine kinase signaling pathway	13/246	1.17627e-05	0.0020903	TGFB2;SFRP2;TBX20;VEPH1;BMP6;HTRA3;PCSK6;SFRP1;SFRP4;CILP;FST;DKK1;SULF1
regulation of non-canonical Wnt signaling pathway	5/25	1.16738e-05	0.0020903	SFRP2;SFRP1;SFRP4;TIAM1;DKK1
enzyme linked receptor protein signaling pathway	30/1059	1.74049e-05	0.00276995	F3;TBX20;IGF2;GRB10;MYOC;APOD;TIAM1;IGFBP5;DKK1;SFRP2;BMP6;PLAT;PDGFD;COL4A3;PCSK6;GPRC5A;CILP;VEPH1;HHIP;SORBS1;FGF2;FOS;TGFB2;SULF1;MYO1E;HTRA3;SFRP1;SFRP4;FST;IGFBP6
cell chemotaxis	14/300	2.19953e-05	0.00276995	FGF2;TGFB2;CXCL14;ACKR3;PDGFD;CXCL1;IL6;EGR3;ADGRE2;SAA1;CXCL8;TIAM1;CXCL3;CXCL2
cell migration involved in sprouting angiogenesis	38/1509	1.75696e-05	0.00276995	HMOX1;ATP1B3;F3;CYP1B1;TBX20;PHLDB2;DNER;IL6;ADGRE2;SAA1;TIAM1;APOD;MYOC;SERPINE2;PLPP3;IGFBP5;CXCL1;SFRP2;CXCL14;PLAT;PDGFD;CXCL8;EGR3;CXCL3;HAS1;NOX4;FGF2;TGFB2;PTGS2;SULF1;SEMA4A;ACKR3;SFRP1;CXCL2;CD177;ARC;THBD;IGFBP6
circulatory system process	21/607	2.07225e-05	0.00276995	HMOX1;ATP1B3;HEG1;CACNB4;TBX20;SLC16A12;ADM;KCND2;CYP4A11;BMP6;COL4A3;ACSM3;PCSK5;NOX4;TGFB2;PTGS2;SLC16A7;GCH1;KCNJ2;GSN;LEPR
antimicrobial humoral immune response mediated by antimicrobial peptide	7/69	2.18498e-05	0.00276995	CXCL14;CXCL1;DEFB1;CXCL2;CXCL8;CXCL3;CAMP
locomotion involved in locomotory behavior	44/1870	1.8719e-05	0.00276995	HMOX1;ATP1B3;F3;CYP1B1;TBX20;PHLDB2;DNER;IL6;GRB10;DEFB1;ADGRE2;MYOC;APOD;TIAM1;SAA1;SERPINE2;PLPP3;CNTN4;IGFBP5;CXCL1;DUOX2;SFRP2;CXCL14;PLAT;PDGFD;CXCL8;ALCAM;CXCL3;EGR3;HAS1;LDHC;FGF2;NOX4;PTGS2;TGFB2;SULF1;SEMA4A;ACKR3;SFRP1;CXCL2;CD177;ARC;THBD;IGFBP6
humoral immune response mediated by circulating immunoglobulin	13/261	2.20056e-05	0.00276995	CLU;PI3;CXCL14;CXCL1;CXCL3;IL6;DEFB1;CXCL2;CXCL8;CFD;SLPI;PLA2G2A;CAMP
response to molecule of bacterial origin	15/343	2.39257e-05	0.00289119	CSF3;CDK19;FOS;SCGB1A1;BMP6;CXCL1;CXCL3;IL6;ADM;CXCL2;ALPL;CXCL8;GCH1;SLPI;THBD
regulation of wound healing	9/128	2.94128e-05	0.00341754	FGF2;F3;PLPP3;DUOX2;PHLDB2;PLAT;SERPINB2;THBD;SERPINE2
negative regulation of non-canonical Wnt signaling pathway	3/6	3.56603e-05	0.00388687	SFRP2;SFRP1;SFRP4
detoxification of inorganic compound	4/16	3.60252e-05	0.00388687	MT1G;MT1M;MT1A;MT1X
negative regulation of cell population proliferation	23/732	3.7688e-05	0.00392605	HMOX1;CYP1B1;IL6;ADM;APOD;SERPINE2;FABP3;IGFBP5;CXCL1;ALDH1A2;SFRP2;COL4A3;JARID2;CXCL8;SULF1;TGFB2;NOX4;WNT9A;SCGB1A1;ACKR3;SFRP1;SFRP4;IGFBP6
stress response to metal ion	4/17	4.66566e-05	0.00469832	MT1G;MT1M;MT1A;MT1X
muscle tissue development	15/367	5.19383e-05	0.00486899	FGF2;HEG1;FOS;TGFB2;IGFBP5;TBX20;PI16;DNER;IGF2;JARID2;FHOD3;DKK1;KCNAB1;ALDH1A2;EYA2
tube development	29/1069	5.31866e-05	0.00486899	HMOX1;F3;HEG1;CYP1B1;TBX20;HIF3A;IL6;ADM;APOD;TNFAIP2;SERPINE2;IGFBP5;ANGPTL4;ALDH1A2;SFRP2;COL4A3;CXCL8;EGR3;PCSK5;HHIP;FGF2;TGFB2;PTGS2;SULF1;SEMA4A;MYO1E;ACKR3;SFRP1;LEPR
negative regulation of response to stimulus	39/1643	5.01486e-05	0.00486899	HMOX1;HEG1;CLU;TBX20;PHLDB2;SERPINB2;IL6;GRB10;ADM;SAA1;MYOC;APOD;PDE10A;SERPINE2;IGFBP5;DLK1;DKK1;EYA2;SFRP2;PLAT;GPRC5A;CILP;CXCL8;VEPH1;HHIP;FGF2;KLRD1;SHISA6;TGFB2;SULF1;SEMA4A;ACKR3;HTRA3;SFRP1;SFRP4;FST;CCDC3;THBD;IGFBP6
regulation of vasculature development	14/331	6.41744e-05	0.00570208	FGF2;F3;HMOX1;TGFB2;SFRP2;CYP1B1;SEMA4A;COL4A3;SFRP1;IL6;ANGPTL4;ADM;CXCL8;SULF1
positive regulation of lipid biosynthetic process	7/83	7.26974e-05	0.00627483	SORBS1;PTGS2;FABP3;BMP6;MLXIPL;ADM;CCDC3
skeletal system development	17/475	8.60307e-05	0.00702429	FGF2;TGFB2;SFRP2;TLL1;WNT9A;BMP6;SULF1;IGF2;XYLT1;SFRP1;SFRP4;ADAMTS4;FST;MYOC;ALPL;PCSK5;HHIP
response to growth factor	22/720	8.41386e-05	0.00702429	GRB10;SFRP2;BMP6;PDGFD;PCSK6;CILP;CXCL8;EGR3;VEPH1;HAS1;SULF1;FGF2;MT1G;FOS;TGFB2;NOX4;HHIP;SCGB1A1;HTRA3;SFRP1;SFRP4;FST
tube morphogenesis	25/885	9.60332e-05	0.00763464	HMOX1;F3;HEG1;CYP1B1;TBX20;HIF3A;IL6;ADM;APOD;TNFAIP2;ANGPTL4;SFRP2;COL4A3;CXCL8;EGR3;HHIP;FGF2;TGFB2;PTGS2;SULF1;SEMA4A;MYO1E;ACKR3;SFRP1;LEPR
olefinic compound metabolic process	8/118	0.000105755	0.00819193	PTGS2;CYP1B1;CYP4A11;AKR1C1;BMP6;ADM;ALDH1A2;AKR1C2
growth involved in heart morphogenesis	25/893	0.000110587	0.00835209	PTX3;HEG1;TBX20;MT1X;IGF2;MT1A;ADM;MT1M;TIAM1;APOD;SERPINE2;IGFBP5;CRYAB;SFRP2;JARID2;ALCAM;EPB41L3;FGF2;MT1G;TGFB2;SEMA4A;SFRP1;GSN;LEPR;PI16
regulation of BMP signaling pathway	7/89	0.000113361	0.00835274	SFRP2;HTRA3;PCSK6;SFRP1;SFRP4;FST;SULF1
taxis	20/635	0.000119075	0.00856489	FGF2;F3;CNTN4;TGFB2;SEMA4A;CXCL14;ACKR3;PDGFD;CXCL1;CXCL3;IL6;GRB10;EGR3;DEFB1;ADGRE2;TIAM1;CXCL8;ALCAM;SAA1;CXCL2
transmembrane receptor protein serine/threonine kinase signaling pathway	14/352	0.000123069	0.00864628	TGFB2;FOS;SFRP2;TBX20;VEPH1;BMP6;HTRA3;PCSK6;SFRP1;SFRP4;CILP;FST;DKK1;SULF1
reactive oxygen species metabolic process	12/269	0.000130422	0.00895466	PTX3;HP;PTGS2;DUOX2;CYP1B1;CLU;CRYAB;PXDNL;GPX3;GCH1;CD177;NOX4
positive regulation of multicellular organismal process	33/1377	0.000171381	0.010976	HMOX1;F3;HEG1;CYP1B1;CLU;TBX20;IGF2;IL6;GRB10;ADM;ABCA1;TIAM1;SAA1;SERPINE2;ANGPTL4;NLGN1;DKK1;SFRP2;EBF2;BMP6;CXCL8;EGR3;CLSTN2;SULF1;FGF2;TGFB2;FOS;PTGS2;SEMA4A;GCH1;FST;LEPR;THBD
cellular response to zinc ion	4/23	0.000163818	0.010976	MT1G;MT1M;MT1A;MT1X
regulation of response to wounding	9/161	0.000173549	0.010976	FGF2;F3;PLPP3;DUOX2;PHLDB2;PLAT;SERPINB2;THBD;SERPINE2
urogenital system development	13/320	0.000174395	0.010976	FGF2;TGFB2;MYO1E;COL4A4;CYP4A11;GREB1L;PDGFD;COL4A3;BMP6;SFRP1;ALDH1A2;PCSK5;SULF1
positive regulation of developmental process	31/1264	0.000183224	0.0112963	HMOX1;F3;CYP1B1;TBX20;PHLDB2;IGF2;IL6;ADM;MYOC;TIAM1;SERPINE2;ANGPTL4;NLGN1;DKK1;CSF3;SFRP2;BMP6;CXCL8;EGR3;PLA2G2A;CLSTN2;FGF2;TGFB2;FOS;PTGS2;SEMA4A;SFRP1;SFRP4;FST;CCDC3;BRINP3
response to BMP	9/164	0.000199367	0.0120458	TGFB2;SFRP2;BMP6;HTRA3;PCSK6;SFRP1;SFRP4;FST;SULF1
negative regulation of signaling	33/1391	0.000206431	0.012228	HMOX1;HEG1;CLU;TBX20;IL6;GRB10;ADM;MYOC;APOD;PDE10A;SERPINE2;IGFBP5;DLK1;DKK1;EYA2;SFRP2;GPRC5A;CILP;CXCL8;VEPH1;HHIP;FGF2;SHISA6;TGFB2;SULF1;ACKR3;HTRA3;SFRP1;SFRP4;FST;CCDC3;ARC;IGFBP6
negative regulation of transmembrane receptor protein serine/threonine kinase signaling pathway	8/132	0.00022987	0.0131432	SFRP2;TBX20;VEPH1;HTRA3;SFRP1;CILP;FST;DKK1
wound healing involved in inflammatory response	17/516	0.000230583	0.0131432	FGF2;F3;HMOX1;PLPP3;DUOX2;TGFB2;PHLDB2;PLAT;SERPINB2;IL6;ANXA8;SAA1;CD177;GSN;TFPI2;THBD;SERPINE2
negative regulation of wound healing	6/72	0.000256548	0.0141829	FGF2;PHLDB2;PLAT;SERPINB2;THBD;SERPINE2
chemical homeostasis within a tissue	29/1173	0.000262907	0.0141829	HMOX1;ATP1B3;MT1X;AKR1C1;MT1A;IL6;ADM;MT1M;ABCA1;TIAM1;MYOC;SAA1;FABP3;IGFBP5;LETM2;CYP4A11;STEAP4;ANGPTL4;MLXIPL;BMP6;ACSM3;FGF2;MT1G;ACKR3;ATP13A3;SFRP4;KCNJ2;LEPR;ADCY2
epithelial cell proliferation	15/425	0.000260694	0.0141829	FGF2;F3;HMOX1;TGFB2;SFRP2;IGFBP5;BMP6;COL4A3;IGF2;SFRP1;IL6;FST;EGR3;ALDH1A2;SULF1
mesodermal cell fate specification	3/11	0.00028109	0.0145272	DKK1;SFRP2;EYA2
response to biotic stimulus	34/1476	0.000283715	0.0145272	PTX3;CLU;IL6;ADM;DEFB1;SAA1;SLPI;CAMP;HP;PI3;CDC42EP4;CXCL1;CSF3;CDK19;DUOX2;IFI27;CXCL14;BMP6;ALPL;CXCL8;CXCL3;PLA2G2A;CCDC80;KLRD1;FOS;SCGB1A1;ZC3HAV1;ADAMTS5;CXCL2;GCH1;CD177;CFD;GSN;THBD
positive regulation of locomotion	18/575	0.00028165	0.0145272	FGF2;F3;PTGS2;HMOX1;PLPP3;IGFBP5;SEMA4A;DUOX2;CXCL14;TGFB2;ACKR3;PDGFD;IL6;DEFB1;CXCL8;MYOC;TIAM1;NOX4
anatomical structure formation involved in morphogenesis	28/1125	0.000303246	0.0150182	HMOX1;F3;CYP1B1;TBX20;HIF3A;PHLDB2;IL6;ADM;APOD;TNFAIP2;ANGPTL4;DKK1;ALDH1A2;EYA2;SFRP2;COL4A3;CXCL8;EPB41L3;EGR3;SULF1;FGF2;TGFB2;PTGS2;SEMA4A;ACKR3;SFRP1;FHOD3;LEPR
response to endogenous stimulus	36/1603	0.000300547	0.0150182	HMOX1;AKR1C1;IGF2;IL6;GRB10;ADM;ABCA1;TRH;FABP3;IGFBP5;SFRP2;BMP6;PDGFD;PCSK6;CILP;GLP2R;CXCL8;ALPL;EGR3;VEPH1;HAS1;HHIP;SORBS1;FGF2;FOS;NOX4;TGFB2;SULF1;SCGB1A1;HTRA3;SFRP1;SFRP4;FST;LEPR;ADCY2;AKR1C2
cellular response to copper ion	4/27	0.000312398	0.0152218	MT1G;MT1M;MT1A;MT1X
response to wounding	19/633	0.00032336	0.0152273	FGF2;F3;HMOX1;PLPP3;DUOX2;TGFB2;PHLDB2;PLAT;SERPINB2;IL6;ANXA8;ADM;SAA1;CD177;APOD;GSN;TFPI2;THBD;SERPINE2
myeloid leukocyte migration	10/214	0.000327632	0.0152273	TGFB2;PDGFD;CXCL1;IL6;ADGRE2;SAA1;CD177;CXCL8;CXCL3;CXCL2
regulation of cellular component movement	27/1071	0.000319791	0.0152273	HMOX1;F3;CYP1B1;PHLDB2;IL6;DEFB1;MYOC;APOD;TIAM1;SERPINE2;PLPP3;IGFBP5;DUOX2;SFRP2;CXCL14;PDGFD;CXCL8;HAS1;NOX4;FGF2;TGFB2;PTGS2;SULF1;SEMA4A;ACKR3;SFRP1;KCNJ2
response to oxidative stress	15/436	0.000341753	0.0156429	HMOX1;HP;FOS;PTGS2;DUOX2;CYP1B1;CRYAB;SCGB1A1;PDGFD;PXDNL;IL6;GPX3;GCH1;APOD;NOX4
positive regulation of vascular endothelial growth factor production	4/28	0.000360972	0.0162761	IL6;PTGS2;CYP1B1;SULF1
leukocyte migration involved in inflammatory response	15/443	0.000403924	0.0174322	HMOX1;ATP1B3;TGFB2;APOD;CXCL14;PDGFD;CXCL1;IL6;ADGRE2;SAA1;CXCL8;CD177;CXCL3;CXCL2;THBD
regulation of peptidyl-tyrosine phosphorylation	11/261	0.000402402	0.0174322	CSF3;ALKAL2;SFRP2;BMP6;PDGFD;IGF2;SFRP1;IL6;GPRC5A;SH3BP5;NOX4
response to reactive oxygen species	10/219	0.000393341	0.0174322	HMOX1;HP;FOS;CYP1B1;CRYAB;SCGB1A1;PDGFD;IL6;GCH1;APOD
granulocyte migration	8/147	0.000475344	0.0200744	TGFB2;CXCL1;ADGRE2;SAA1;CXCL8;CD177;CXCL3;CXCL2
regulation of cell fate specification	3/13	0.000478438	0.0200744	FGF2;SFRP2;DKK1
positive regulation of lipid metabolic process	8/148	0.00049728	0.0205792	SORBS1;FGF2;PTGS2;FABP3;BMP6;ADM;MLXIPL;CCDC3
regulation of reactive oxygen species metabolic process	9/187	0.000523982	0.02129	PTX3;HP;PTGS2;CLU;CYP1B1;CRYAB;GCH1;CD177;NOX4
hydrogen peroxide catabolic process	4/31	0.000538942	0.02129	HP;DUOX2;GPX3;PXDNL
embryonic digestive tract development	4/31	0.000538942	0.02129	TGFB2;PCSK5;ALDH1A2;CXCL8
cellular response to oxygen-containing compound	28/1167	0.000542644	0.02129	CYP1B1;CLU;AKR1C1;IGF2;IL6;GRB10;TIAM1;IGFBP5;CXCL1;MLXIPL;ALDH1A2;CSF3;CDK19;BMP6;PDGFD;GLP2R;CXCL8;CXCL3;NOX4;SORBS1;FOS;WNT9A;SFRP1;CXCL2;GCH1;ADCY2;AKR1C2;BRINP3
renal system process involved in regulation of blood volume	7/115	0.000550728	0.0213301	MYO1E;CYP4A11;ADM;GSN;ADCY2;PCSK5;SULF1
endothelial cell proliferation	9/190	0.000587694	0.0224737	FGF2;F3;HMOX1;BMP6;COL4A3;IGF2;EGR3;ALDH1A2;SULF1
platelet-derived growth factor receptor signaling pathway	5/56	0.000615873	0.0229698	F3;MYO1E;PLAT;PDGFD;APOD
reactive oxygen species biosynthetic process	7/117	0.000610647	0.0229698	PTX3;DUOX2;PTGS2;CYP1B1;CLU;GCH1;NOX4
cellular response to toxic substance	7/118	0.000642487	0.0236701	HP;PTGS2;DUOX2;ABTB2;PXDNL;GPX3;GCH1
regulation of Wnt signaling pathway, planar cell polarity pathway	3/15	0.000747444	0.026562	DKK1;SFRP2;SFRP1
retinal metabolic process	3/15	0.000747444	0.026562	AKR1C1;ALDH1A2;CYP1B1
negative regulation of response to wounding	6/88	0.000756152	0.026562	FGF2;PHLDB2;PLAT;SERPINB2;THBD;SERPINE2
progesterone metabolic process	3/15	0.000747444	0.026562	AKR1C1;AKR1C2;ADM
neutrophil migration	7/122	0.000783261	0.027198	TGFB2;CXCL1;CXCL2;SAA1;CD177;CXCL8;CXCL3
granulocyte chemotaxis	7/123	0.000822001	0.0282189	TGFB2;CXCL1;ADGRE2;SAA1;CXCL8;CXCL2;CXCL3
mesodermal cell fate commitment	3/16	0.000911617	0.0309438	DKK1;SFRP2;EYA2
negative regulation of catalytic activity	21/801	0.00092633	0.0310938	PTX3;HEG1;SERPINB2;SH3BP5;SLPI;SERPINE2;HP;PI3;CRYAB;FNIP2;ANXA8;ANGPTL4;SFRP2;COL4A3;GPRC5A;TFPI2;TGFB2;SCGB1A1;SFRP1;LEPR;PI16
organ growth	8/163	0.00093711	0.03111	FGF2;HEG1;TGFB2;TBX20;IGF2;JARID2;LEPR;PI16
regulation of cellular response to growth factor stimulus	11/291	0.000988928	0.0317142	FGF2;SFRP2;HTRA3;SULF1;PCSK6;SFRP1;SFRP4;GRB10;FST;VEPH1;HHIP
glomerulus development	5/62	0.00098296	0.0317142	MYO1E;COL4A4;COL4A3;PDGFD;SULF1
cardiac muscle tissue development	9/205	0.00100867	0.0317142	FGF2;HEG1;TGFB2;TBX20;PI16;JARID2;FHOD3;DKK1;ALDH1A2
cell junction organization	19/695	0.000997601	0.0317142	SORBS1;HEG1;SHISA6;TGFB2;CACNB4;SEMA4A;PHLDB2;APOD;DKK1;BMP6;DNER;SFRP1;NLGN1;MYOC;EPB41L3;TIAM1;CD177;CLSTN2;ARC
positive regulation of cell death	18/642	0.0010183	0.0317142	HMOX1;HP;FOS;CDK19;SFRP2;CLU;CYP1B1;DKK1;TGFB2;SFRP1;SFRP4;PLEKHG2;IL6;ADM;TIAM1;GSN;ALDH1A2;NOX4
response to inorganic substance	16/535	0.000993195	0.0317142	MT1G;HP;FOS;HMOX1;CYP1B1;CRYAB;SCGB1A1;MT1X;BMP6;PDGFD;MT1A;IL6;MT1M;NLGN1;GCH1;GSN
cell population proliferation	39/1907	0.00103375	0.031867	HMOX1;F3;CYP1B1;CLU;TBX20;IGF2;IL6;ADM;TIAM1;APOD;SERPINE2;FABP3;IGFBP5;CXCL1;MLXIPL;ALDH1A2;CSF3;SFRP2;BMP6;PDGFD;COL4A3;JARID2;GLP2R;CXCL8;EGR3;HHIP;FGF2;NOX4;TGFB2;SULF1;WNT9A;SCGB1A1;ACKR3;SFRP1;SFRP4;FST;LEPR;AKR1C2;IGFBP6
dopaminergic neuron differentiation	4/37	0.00106789	0.032587	DKK1;SFRP1;SFRP2;TIAM1
response to cytokine	27/1163	0.00111667	0.0333352	HMOX1;F3;MT1X;SERPINB2;IL6;SAA1;CDC42EP4;CXCL1;ALDH1A2;CSF3;DUOX2;IFI27;CCDC3;ACSL4;JARID2;CXCL8;CXCL3;FGF2;FOS;PTGS2;SCGB1A1;ACKR3;SFRP1;CXCL2;GCH1;GSN;LEPR
inflammatory response to antigenic stimulus	20/757	0.00111613	0.0333352	PTX3;F3;FOS;PTGS2;HP;CDK19;HMOX1;SCGB1A1;BMP6;CXCL1;IL6;ADM;ADGRE2;SAA1;CXCL8;APOD;CXCL3;CXCL2;PLA2G2A;NOX4
negative regulation of peptidase activity	10/251	0.00112552	0.0333352	SFRP2;PI3;CRYAB;PI16;COL4A3;SERPINB2;ANXA8;SLPI;TFPI2;SERPINE2
regulation of multicellular organismal development	30/1347	0.00113877	0.0334004	HMOX1;F3;CYP1B1;TBX20;PHLDB2;IL6;ADM;SGMS2;TIAM1;SERPINE2;ANGPTL4;NLGN1;CSF3;SFRP2;BMP6;COL4A3;JARID2;CXCL8;EGR3;CLSTN2;SULF1;FGF2;TGFB2;FOS;WNT9A;SEMA4A;SFRP1;SFRP4;FST;PI16
developmental growth	17/597	0.00118554	0.0344376	FGF2;HEG1;PTX3;TGFB2;SFRP2;SEMA4A;TBX20;IGF2;JARID2;SFRP1;ADM;LEPR;TIAM1;APOD;GSN;ALCAM;PI16
heart growth	6/97	0.00125843	0.0362067	FGF2;HEG1;TGFB2;TBX20;JARID2;PI16
cellular response to inorganic substance	9/214	0.00136105	0.0363975	MT1G;HMOX1;FOS;MT1X;BMP6;MT1A;MT1M;NLGN1;GSN
positive regulation of vasculature development	8/173	0.00137349	0.0363975	FGF2;F3;HMOX1;SFRP2;CYP1B1;ANGPTL4;ADM;CXCL8
defense response to tumor cell	35/1673	0.00130503	0.0363975	PTX3;F3;HMOX1;CLU;IL6;ADM;DEFB1;ADGRE2;SAA1;APOD;SLPI;CAMP;HP;PI3;CDC42EP4;CXCL1;CDK19;DUOX2;IFI27;BMP6;CXCL8;CXCL3;PLA2G2A;KLRD1;NOX4;FOS;PTGS2;SCGB1A1;ZC3HAV1;ADAMTS5;CXCL2;GCH1;CD177;CFD;GSN
muscle cell proliferation	9/213	0.00131759	0.0363975	FGF2;HMOX1;TGFB2;IGFBP5;TBX20;PDGFD;JARID2;IL6;APOD
negative regulation of hydrolase activity	14/448	0.00135367	0.0363975	PTX3;TGFB2;SFRP2;PI3;CRYAB;PI16;COL4A3;SERPINB2;ANXA8;ANGPTL4;SLPI;LEPR;TFPI2;SERPINE2
regulation of lipid metabolic process	13/398	0.00134934	0.0363975	SORBS1;FGF2;PTGS2;FABP3;CYP4A11;BMP6;PLIN2;ANGPTL4;ADM;MLXIPL;ABCA1;APOD;CCDC3
zinc ion homeostasis	4/39	0.00130467	0.0363975	MT1G;MT1M;MT1A;MT1X
cellular response to lipid	16/552	0.00137287	0.0363975	CSF3;CDK19;CLU;WNT9A;AKR1C1;BMP6;CXCL1;SFRP1;IL6;CXCL2;CXCL8;CXCL3;ADCY2;ALDH1A2;AKR1C2;BRINP3
digestive system development	7/133	0.00129867	0.0363975	TGFB2;SFRP2;IGF2;SFRP1;CXCL8;ALDH1A2;PCSK5
regulation of epithelial to mesenchymal transition	6/99	0.00139834	0.0367338	TGFB2;SFRP2;PHLDB2;SFRP1;IL6;TIAM1
C21-steroid hormone metabolic process	4/40	0.00143581	0.0370726	AKR1C1;AKR1C2;BMP6;ADM
regulation of mesodermal cell fate specification	2/5	0.00146757	0.0370726	DKK1;SFRP2
planar cell polarity pathway involved in axis elongation	2/5	0.00146757	0.0370726	SFRP2;SFRP1
negative regulation of cell fate specification	2/5	0.00146757	0.0370726	DKK1;SFRP2
cellular oxidant detoxification	6/100	0.0014726	0.0370726	HP;PTGS2;DUOX2;PXDNL;GPX3;GCH1
hormone metabolic process	9/217	0.00149842	0.0374109	DUOX2;CYP1B1;AKR1C1;BMP6;PCSK6;ADM;ALDH1A2;AKR1C2;PCSK5
transition metal ion homeostasis	7/137	0.00154087	0.0381554	MT1G;HMOX1;MT1X;BMP6;MT1A;STEAP4;MT1M
response to copper ion	4/41	0.00157586	0.0387047	MT1G;MT1M;MT1A;MT1X
regulation of actin filament organization	10/263	0.00159458	0.0388486	CSF3;SYNPO2;PHLDB2;CDC42EP4;SFRP1;PLEKHG2;FHOD3;MYOC;GSN;NOX4
neutrophil chemotaxis	6/102	0.00163009	0.039396	TGFB2;CXCL1;CXCL2;SAA1;CXCL8;CXCL3
positive regulation of chemotaxis	7/139	0.00167446	0.0400916	FGF2;F3;CXCL14;PDGFD;IL6;CXCL8;TIAM1
leukocyte chemotaxis involved in inflammatory response	9/221	0.00169869	0.0400916	TGFB2;CXCL14;CXCL1;IL6;ADGRE2;SAA1;CXCL8;CXCL2;CXCL3
regulation of supramolecular fiber organization	12/359	0.00169073	0.0400916	CSF3;SYNPO2;CLU;CRYAB;PHLDB2;CDC42EP4;SFRP1;PLEKHG2;FHOD3;MYOC;GSN;NOX4
regulation of coagulation	5/71	0.00180896	0.0423634	F3;PLAT;SERPINB2;THBD;SERPINE2
negative regulation of molecular function	26/1143	0.00183779	0.0427074	PTX3;HEG1;HMOX1;CYP1B1;SERPINB2;SH3BP5;SLPI;SERPINE2;HP;PI3;CRYAB;FNIP2;ANXA8;ANGPTL4;DKK1;KCNAB1;SFRP2;COL4A3;GPRC5A;TFPI2;TGFB2;SCGB1A1;SFRP1;SFRP4;LEPR;PI16
regulation of growth	17/630	0.00209544	0.0483231	FGF2;MT1G;TGFB2;SFRP2;IGFBP5;SEMA4A;CRYAB;MT1X;TBX20;IGF2;JARID2;MT1A;SFRP1;MT1M;EPB41L3;PI16;SERPINE2
SMAD protein signal transduction	5/74	0.00217266	0.0485031	TGFB2;FOS;BMP6;CILP;VEPH1
negative regulation of SMAD protein signal transduction	2/6	0.00218352	0.0485031	VEPH1;CILP
positive regulation of endothelial cell proliferation	6/108	0.00218	0.0485031	FGF2;F3;HMOX1;BMP6;IGF2;EGR3
keratinocyte apoptotic process	2/6	0.00218352	0.0485031	GSN;SFRP4
convergent extension involved in axis elongation	2/6	0.00218352	0.0485031	SFRP2;SFRP1
response to fibroblast growth factor	7/146	0.00221425	0.0488267	FGF2;SCGB1A1;SULF1;SFRP1;CXCL8;EGR3;HHIP
