# Supplementary material for: Non-linear archetypal analysis of single-cell RNA-seq data by deep autoencoders
Source: PLoS Comput Biol. 2022 Apr 1;18(4):e1010025. doi: 10.1371/journal.pcbi.1010025 (PMC9007392; doi:10.1371/journal.pcbi.1010025)
Supplement: S15 Table — (XLSX) [file pcbi.1010025.s041.xlsx]

## Sheet: Sheet1
Term	Overlap	P-value	Adjusted P-value	Genes
lymphocyte chemotaxis	8/62	2.90113e-08	6.65263e-05	CCL2;CYP7B1;CCL21;CCL19;CCL11;CH25H;CCL13;CXCL10
biological adhesion	32/1463	9.79605e-08	6.65263e-05	CCL2;ANK3;AOC3;GLDN;FAT3;PCDH15;CCL21;CCL11;LIMCH1;ENTPD1;EPHA3;ROBO2;NRXN3;ITGA2;CDH13;NPNT;PTN;NCAM2;COL6A6;PAG1;ADAMTS9;CASS4;PDE3B;NRCAM;SPINT2;ITGA8;GPM6B;ACTN2;CCL19;ITGBL1;ARG2;F11R
tube development	27/1069	6.86077e-08	6.65263e-05	CCL2;HIF3A;MMP19;CCBE1;CCL11;ENPP2;MEOX2;ROBO2;PRKCB;CDH13;NPNT;RSPO2;CXCL10;ADGRB3;GPC3;BMPER;PTN;VEGFD;ADAMTS9;PDE3B;RARB;TBX5;NRCAM;SPINT2;PGR;ARG2;APOE
tube morphogenesis	24/885	1.11295e-07	6.65263e-05	CCL2;HIF3A;MMP19;CCBE1;CCL11;ENPP2;MEOX2;PRKCB;CDH13;NPNT;RSPO2;CXCL10;ADGRB3;GPC3;BMPER;PTN;VEGFD;ADAMTS9;PDE3B;TBX5;NRCAM;SPINT2;PGR;APOE
cell migration involved in sprouting angiogenesis	32/1509	1.9823e-07	9.47935e-05	CCL2;CCBE1;CCL21;CCL11;ENPP2;LIMCH1;MEOX2;EPHA3;ITGA2;DDX58;NKD1;CDH13;DCC;CXCL10;BMPER;GPC3;ULK4;PTN;FGFR4;VEGFD;ADAMTS9;CASS4;TBX5;NRCAM;CYP7B1;CCL19;ITGBL1;CH25H;CCL13;F11R;TNFRSF10D;APOE
lymphocyte migration	9/116	3.41849e-07	0.000136227	CCL2;CYP7B1;CCL21;CCL19;CH25H;CCL11;CCL13;F11R;CXCL10
anatomical structure formation involved in morphogenesis	26/1125	6.88205e-07	0.000168736	CCL2;HIF3A;MMP19;CCBE1;CCL11;ENPP2;MEOX2;ROBO2;ITGA2;NKD1;WDR74;NEBL;PRKCB;CDH13;CXCL10;ADGRB3;BMPER;PTN;VEGFD;ADAMTS9;PDE3B;TBX5;NRCAM;SPINT2;ITGA8;ACTN2
vasculature development	21/771	7.05713e-07	0.000168736	CCL2;HIF3A;MMP19;CCBE1;CCL11;ENPP2;MEOX2;ROBO2;PRKCB;CDH13;CXCL10;BMPER;ADGRB3;GPC3;PTN;VEGFD;ADAMTS9;PDE3B;TBX5;NRCAM;APOE
external encapsulating structure organization	15/392	5.03692e-07	0.000168736	HPSE2;SCUBE1;ITGA2;MMP19;SPINT2;FGFR4;ITGA8;A2M;COL24A1;ADAMTS17;ADAMTS8;ADAMTS9;GPM6B;F11R;NPNT
circulatory system development	26/1120	6.32612e-07	0.000168736	CCL2;HIF3A;MMP19;CCBE1;CCL11;ENPP2;MEOX2;ROBO2;NEBL;PRKCB;CDH13;CXCL10;ADGRB3;GPC3;BMPER;PTN;VEGFD;ADAMTS9;ADRA1A;PDE3B;RARB;SCUBE1;TBX5;NRCAM;ACTN2;APOE
locomotion involved in locomotory behavior	35/1870	9.29534e-07	0.000202047	CCL2;CCBE1;CCL21;CCL11;LIMCH1;ENPP2;MEOX2;ROBO2;EPHA3;NRXN3;ITGA2;DDX58;NKD1;CDH13;DCC;CXCL10;BMPER;GPC3;ULK4;PTN;FGFR4;VEGFD;ADAMTS9;CASS4;TBX5;NRCAM;SPINT2;CYP7B1;CCL19;ITGBL1;CH25H;CCL13;F11R;TNFRSF10D;APOE
blood vessel morphogenesis	19/663	1.18871e-06	0.000236851	CCL2;BMPER;MEOX2;PTN;HIF3A;MMP19;NRCAM;TBX5;CXCL10;CCBE1;PRKCB;VEGFD;PDE3B;ADAMTS9;CCL11;CDH13;ADGRB3;APOE;ENPP2
cell-matrix adhesion	11/226	1.81185e-06	0.000333242	EPHA3;ITGA2;ITGA8;GPM6B;ACTN2;CCL21;ADAMTS9;ITGBL1;CDH13;NPNT;LIMCH1
taxis	18/635	2.70658e-06	0.000462245	CCL2;EPHA3;ROBO2;PTN;NRXN3;NRCAM;ITGA2;CYP7B1;VEGFD;CCL21;CCL19;CCL11;CH25H;CCL13;CDH13;CXCL10;DCC;ENPP2
regulation of anatomical structure morphogenesis	23/990	3.02615e-06	0.000482368	CCL2;CCBE1;CCL11;ENPP2;ROBO2;NKD1;PRKCB;TRPC6;DCC;RSPO2;CXCL10;BMPER;ADGRB3;GPC3;PTN;PSMA1;VEGFD;ADAMTS9;CASS4;PDE3B;CCL13;F11R;MAP2
cell-substrate adhesion	13/354	4.71337e-06	0.000704354	EPHA3;PTN;ITGA2;ITGA8;GPM6B;ACTN2;CCL21;ADAMTS9;ITGBL1;CASS4;CDH13;NPNT;LIMCH1
positive regulation of ERK1 and ERK2 cascade	10/206	5.54587e-06	0.00078001	CCL2;BMPER;FGFR4;CCL21;CCL19;CCL11;ADRA1A;CCL13;NPNT;APOE
divalent inorganic cation homeostasis	15/496	9.04244e-06	0.00120114	CACNB2;ANK3;TRPC4;PTGIR;PRKCB;CCL21;CCL19;CCL11;ADRA1A;TRPC6;TMTC2;GRIA1;CCL13;CXCL10;APOE
leukocyte chemotaxis involved in inflammatory response	10/221	1.02867e-05	0.00124205	CCL2;PTN;CYP7B1;VEGFD;CCL21;CCL19;CH25H;CCL11;CCL13;CXCL10
eosinophil chemotaxis	4/18	1.03894e-05	0.00124205	CCL2;CCL21;CCL11;CCL13
regulation of cellular component movement	23/1071	1.09874e-05	0.00125099	CCL2;CCBE1;CCL21;CCL11;ENPP2;LIMCH1;MEOX2;ITGA2;DDX58;NKD1;CDH13;CXCL10;BMPER;ULK4;PTN;VEGFD;ADAMTS9;CASS4;TBX5;SPINT2;CCL19;MAP2;APOE
monocyte chemotaxis	6/66	1.33077e-05	0.00132578	CCL2;CCL21;CCL19;CCL11;CCL13;CXCL10
metal ion homeostasis	17/643	1.29788e-05	0.00132578	CACNB2;ANK3;TRPC4;PTGIR;PRKCB;CCL21;CCL19;C7;CCL11;ADRA1A;SCN7A;TMTC2;TRPC6;GRIA1;CCL13;CXCL10;APOE
ion homeostasis	19/781	1.26081e-05	0.00132578	CACNB2;ANK3;TRPC4;PTGIR;FGFR4;PRKCB;CCL21;CCL19;C7;CCL11;PDK4;SCN7A;TMTC2;TRPC6;ADRA1A;GRIA1;CCL13;CXCL10;APOE
mononuclear cell migration	9/186	1.69644e-05	0.00162247	CCL2;CYP7B1;CCL21;CCL19;CH25H;CCL11;CCL13;F11R;CXCL10
eosinophil migration	4/22	2.42341e-05	0.00222861	CCL2;CCL21;CCL11;CCL13
leukocyte migration involved in inflammatory response	13/443	5.00233e-05	0.00439234	CCL2;PTN;ITGA2;CYP7B1;VEGFD;CCL21;CCL19;CH25H;CCL11;CCL13;F11R;TNFRSF10D;CXCL10
positive regulation of developmental process	24/1264	5.14369e-05	0.00439234	CCBE1;RANBP3L;CCL11;ENPP2;LRRN3;ROBO2;PRKCB;PDE3A;TRPC6;NPNT;ADGRB3;BMPER;PTN;VEGFD;CASS4;RARB;TBX5;NRCAM;GPM6B;LPL;CCL19;ARG2;F11R;APOE
regulation of vasculature development	11/331	6.45097e-05	0.00497557	BMPER;PTN;CXCL10;CCBE1;PRKCB;VEGFD;ADAMTS9;CCL11;ADGRB3;PDE3B;ENPP2
regulation of chemotaxis	9/220	6.32203e-05	0.00497557	CCL2;PTN;ROBO2;ITGA2;VEGFD;CCL21;CCL19;CDH13;CXCL10
regulation of cell adhesion	17/727	6.09736e-05	0.00497557	CCL2;ANK3;EPHA3;PTN;ITGA2;F11R;SPINT2;PAG1;GPM6B;CCL21;CCL19;ARG2;CASS4;CDH13;NPNT;PDE3B;LIMCH1
mesonephros development	6/91	8.30696e-05	0.00620686	RARB;ROBO2;ARG2;NPNT;BMPER;GPC3
regulation of trans-synaptic signaling	12/404	8.76298e-05	0.00634918	CCL2;FGF14;CACNB2;PTN;PRKCB;SYN3;ADRA1A;GRIA1;DCC;DLGAP1;SRGN;APOE
cell morphogenesis	20/995	0.000108496	0.00762984	CCL2;ANK3;EPHA3;ROBO2;PTN;NRXN3;NRCAM;F11R;SPINT2;ITGA8;MYO16;CCL11;CASS4;TRPC6;DCC;CCL13;MAP2;ADGRB3;APOE;ENPP2
response to chemokine	6/96	0.000111866	0.00764205	CCL2;CCL21;CCL19;CCL11;CCL13;CXCL10
cell junction organization	16/695	0.000121604	0.00765143	CACNB2;ANK3;LRRN3;EPHA3;ROBO2;PTN;ITGA2;NRCAM;F11R;GPM6B;ACTN2;CDH13;SRGN;ADGRB3;APOE;LIMCH1
positive regulation of endocytosis	6/97	0.000118476	0.00765143	ITGA2;SGIP1;CCL21;CCL19;APOE;GPC3
positive regulation of chemotaxis	7/139	0.000117251	0.00765143	PTN;ITGA2;VEGFD;CCL21;CCL19;CDH13;CXCL10
response to endogenous stimulus	27/1603	0.000127742	0.00783159	CCL2;MMP19;CCL21;ROBO2;ITGA2;PRKCB;PDE3A;CDH13;BMPER;GPC3;PTN;FGFR4;PDK4;ADRA1A;SERPINB9;PDE3B;RARB;CRIM1;SPINT2;CYP7B1;ESRRG;ACTN2;LPL;CCL19;PGR;F11R;APOE
cell chemotaxis	10/300	0.000136208	0.00814186	CCL2;PTN;CYP7B1;VEGFD;CCL21;CCL19;CH25H;CCL11;CCL13;CXCL10
neutrophil chemotaxis	6/102	0.000156323	0.00911629	CCL2;CCL21;CCL19;CCL11;CCL13;CXCL10
membrane depolarization during action potential	4/35	0.000160195	0.00911967	CACNA1D;ANK3;SCN7A;CACNB2
cell-cell adhesion mediated by integrin	18/872	0.00017743	0.00986595	CCL2;ANK3;GLDN;ROBO2;NCAM2;FAT3;NRCAM;NRXN3;SPINT2;PAG1;ITGA8;F11R;PCDH15;CCL21;ARG2;CCL19;CDH13;NPNT
regulation of vesicle-mediated transport	13/505	0.000185006	0.0100534	CACNB2;CCL2;EPHA3;ITGA2;SGIP1;PRKCB;ACTN2;CCL21;CCL19;ADRA1A;CDH13;APOE;GPC3
ERK1 and ERK2 cascade	10/313	0.000192098	0.0102068	CCL2;BMPER;FGFR4;CCL21;CCL19;CCL11;ADRA1A;CCL13;NPNT;APOE
regulation of endocytosis	8/205	0.000224396	0.0109656	EPHA3;ITGA2;SGIP1;CCL21;CCL19;CDH13;APOE;GPC3
positive regulation of transmembrane transport	8/204	0.000217065	0.0109656	CCL2;CACNB2;FGF14;ANK3;ACTN2;TRPC6;CXCL10;GPC3
positive regulation of transporter activity	6/109	0.000224724	0.0109656	FGF14;ANK3;CCL2;CACNB2;ACTN2;TRPC6
positive regulation of cation channel activity	5/69	0.000212572	0.0109656	FGF14;ANK3;CCL2;CACNB2;ACTN2
cell adhesion mediated by integrin	5/71	0.000243179	0.0116288	ITGA2;CCL21;ITGBL1;NPNT;PDE3B
negative regulation of multicellular organismal process	20/1068	0.000277324	0.0130016	RARB;MEOX2;ROBO2;PTN;RSPO2;TBX5;DDX58;CXCL10;PDE3B;ADAMTS9;ARG2;CCL11;CTSC;TRPC6;ADRA1A;DCC;SRGN;MAP2;ADGRB3;APOE
regulation of leukocyte chemotaxis	6/116	0.000314777	0.0141389	CCL2;PTN;VEGFD;CCL21;CCL19;CXCL10
regulation of cell-substrate adhesion	8/216	0.000319323	0.0141389	EPHA3;PTN;GPM6B;CCL21;CASS4;CDH13;NPNT;LIMCH1
inflammatory response to antigenic stimulus	16/757	0.000318831	0.0141389	CCL2;SCUBE1;AOC3;PTN;ITGA2;PTGIR;CCL21;LPL;CCL19;CCL11;CTSC;CCL13;F11R;PSMA1;CXCL10;APOE
positive regulation of calcium ion transport into cytosol	6/117	0.000329664	0.0142852	CCL2;FGF14;CACNB2;TRPC6;CACNA1D;CXCL10
positive regulation of signaling	27/1703	0.00034055	0.0142852	CCL2;CCBE1;CCL21;CCL11;MAML3;ROBO2;ITGA2;NKD1;PRKCB;CTSC;G0S2;CDH13;NPNT;RSPO2;BMPER;GPC3;CACNB2;PTN;FGFR4;ADRA1A;CASS4;SCUBE1;CCL19;CCL13;F11R;PSMA1;APOE
cell maturation	7/165	0.00033676	0.0142852	GLDN;NRCAM;PGR;PDE3A;CCL21;CCL19;ADGRB3
chemical homeostasis within a tissue	21/1173	0.000353441	0.014411	ANK3;TRPC4;CCL21;CCL11;SCN7A;PRKCB;TRPC6;CXCL10;CACNB2;PTGIR;FGFR4;C7;PDK4;ADRA1A;GRIA1;CYP7B1;LPL;CCL19;CCL13;TMTC2;APOE
regulation of multicellular organismal development	23/1347	0.000355603	0.014411	CCBE1;CCL11;SRGN;ENPP2;LRRN3;ROBO2;PRKCB;CTSC;TRPC6;DCC;CXCL10;BMPER;ADGRB3;PTN;VEGFD;ADAMTS9;PDE3B;RARB;TBX5;GPM6B;CCL19;F11R;MAP2
calcium ion transport	11/405	0.000373047	0.0148659	FGF14;CCL2;CACNB2;TRPC4;PRKCB;CCL21;CCL19;ADRA1A;TRPC6;CACNA1D;CXCL10
neutrophil migration	6/122	0.000412578	0.0161717	CCL2;CCL21;CCL19;CCL11;CCL13;CXCL10
axonal fasciculation	3/19	0.000423264	0.016323	NRCAM;EPHA3;NCAM2
granulocyte chemotaxis	6/123	0.000430957	0.0163558	CCL2;CCL21;CCL19;CCL11;CCL13;CXCL10
regulation of transmembrane transport	13/557	0.000473221	0.0174073	FGF14;CCL2;CACNB2;ANK3;PRKCB;ACTN2;DPP6;SCN7A;TRPC6;CACNA1D;GRIA1;CXCL10;GPC3
neuron recognition	4/46	0.000466834	0.0174073	NRCAM;EPHA3;ROBO2;NCAM2
response to hormone	17/867	0.000488835	0.0174693	RARB;PTN;ROBO2;MMP19;ITGA2;PRKCB;CYP7B1;ESRRG;CCL21;LPL;CCL19;PDK4;ADRA1A;ACTN2;PGR;SERPINB9;PDE3B
tissue morphogenesis	14/633	0.00048952	0.0174693	TBX5;ROBO2;ITGA2;SPINT2;ITGA8;NKD1;CYP7B1;PGR;CCL11;NPNT;RSPO2;PSMA1;CXCL10;GPC3
focal adhesion assembly	5/85	0.000560932	0.0197234	EPHA3;ITGA2;GPM6B;ACTN2;LIMCH1
regulation of membrane potential	11/427	0.000580293	0.0198212	FGF14;CACNB2;ANK3;PTN;PIEZO2;ACTN2;RNF122;ADRA1A;SCN7A;GRIA1;CACNA1D
membrane depolarization during cardiac muscle cell action potential	3/21	0.00057428	0.0198212	CACNA1D;ANK3;CACNB2
positive regulation of high voltage-gated calcium channel activity	2/5	0.000606954	0.0201559	FGF14;CACNB2
kidney epithelium development	6/131	0.000602059	0.0201559	RARB;ROBO2;ARG2;NPNT;BMPER;GPC3
negative regulation of locomotion	10/363	0.000618243	0.0202496	CCL2;MEOX2;ROBO2;PTN;TBX5;SPINT2;CCL21;ADAMTS9;APOE;LIMCH1
positive regulation of leukocyte migration	6/133	0.000652098	0.0210698	PTN;ITGA2;VEGFD;CCL21;CCL19;CXCL10
negative regulation of developmental process	17/895	0.000698265	0.0222607	RARB;TBX5;CRIM1;ROBO2;RSPO2;PTN;CXCL10;NKD1;RANBP3L;ADAMTS9;CCL11;TRPC6;DCC;SRGN;MAP2;ADGRB3;PDE3B
negative regulation of nervous system development	6/137	0.000761808	0.0236039	PTN;ROBO2;CCL11;TRPC6;DCC;MAP2
cellular ion homeostasis	14/663	0.000770013	0.0236039	CACNB2;TRPC4;PTGIR;PRKCB;CCL21;CCL19;C7;CCL11;ADRA1A;TRPC6;GRIA1;CCL13;CXCL10;APOE
positive regulation of leukocyte chemotaxis	5/91	0.000765812	0.0236039	PTN;VEGFD;CCL21;CCL19;CXCL10
positive regulation of cation transmembrane transport	6/139	0.000821752	0.024871	CCL2;ANK3;FGF14;CACNB2;ACTN2;CXCL10
ovulation from ovarian follicle	2/6	0.000905721	0.0260913	MMP19;PGR
detection of virus	2/6	0.000905721	0.0260913	SERINC5;DDX58
regulation of cell junction assembly	7/194	0.000883023	0.0260913	LRRN3;EPHA3;ROBO2;GPM6B;F11R;ADGRB3;LIMCH1
clustering of voltage-gated sodium channels	2/6	0.000905721	0.0260913	NRCAM;GLDN
regulation of lymphocyte chemotaxis	3/25	0.000970464	0.0276236	CCL2;CCL21;CXCL10
cellular component morphogenesis	15/760	0.000992336	0.0279138	ANK3;EPHA3;ROBO2;PTN;NRXN3;NRCAM;NEBL;MYO16;ACTN2;TRPC6;DCC;MAP2;ADGRB3;APOE;ENPP2
regulation of positive chemotaxis	3/26	0.00109074	0.0298532	CDH13;VEGFD;ITGA2
granulocyte migration	6/147	0.00109874	0.0298532	CCL2;CCL21;CCL19;CCL11;CCL13;CXCL10
regulation of hydrolase activity	21/1280	0.00109211	0.0298532	CCL2;RANBP3L;CCL21;CCL11;EPHA3;ITGA2;ADGRB3;GPC3;PTN;ADRA1A;SERPINB9;PHACTR3;CRIM1;SPINT2;A2M;LPL;CCL19;CCL13;F11R;MAP2;PPP1R14A
regulation of leukocyte migration	7/202	0.00111719	0.0300135	CCL2;PTN;ITGA2;VEGFD;CCL21;CCL19;CXCL10
cell-cell signaling	25/1658	0.00119579	0.0317683	FGF14;CCL2;CCL21;CACNA1D;SRGN;NKD1;PRKCB;DCC;RSPO2;CXCL10;GPC3;CACNB2;PTN;PTGIR;ADRA1A;TRHDE;GRIA1;SYN3;TBX5;PGR;FCHSD2;CCL13;DLGAP1;PSMA1;APOE
embryonic hindlimb morphogenesis	3/27	0.00122004	0.0320561	RARB;RSPO2;GPC3
positive regulation of dendritic cell antigen processing and presentation	2/7	0.00126145	0.0320866	CCL21;CCL19
negative regulation of dendritic cell apoptotic process	2/7	0.00126145	0.0320866	CCL21;CCL19
luteolysis	2/7	0.00126145	0.0320866	MMP19;ROBO2
regulation of cell projection organization	13/622	0.00130323	0.0328003	ULK4;ROBO2;PTN;EPHA3;ITGA2;CCL21;CCL19;TRPC6;DCC;MAP2;ADGRB3;APOE;ENPP2
regulation of cation transmembrane transport	9/334	0.00134657	0.033538	FGF14;CCL2;CACNB2;ANK3;ACTN2;DPP6;GRIA1;CACNA1D;CXCL10
homeostatic process	27/1872	0.00144144	0.0353231	CCL2;ANK3;TRPC4;PCDH15;CCL21;CCL11;SCN7A;SGIP1;PRKCB;TRPC6;G0S2;CXCL10;CACNB2;PTGIR;FGFR4;C7;PDK4;ADRA1A;GRIA1;CYP7B1;ESRRG;LPL;CCL19;CCL13;TMTC2;F11R;APOE
ovulation cycle process	4/62	0.00144779	0.0353231	MMP19;PGR;PTN;ROBO2
cell-substrate junction organization	5/106	0.00151884	0.0366823	EPHA3;ITGA2;GPM6B;ACTN2;LIMCH1
metal ion transport	11/482	0.00154646	0.0368593	FGF14;CCL2;CACNB2;TRPC4;PRKCB;CCL21;CCL19;ADRA1A;TRPC6;CACNA1D;CXCL10
myeloid leukocyte migration	7/214	0.001557	0.0368593	CCL2;VEGFD;CCL21;CCL19;CCL11;CCL13;CXCL10
cell recognition	6/159	0.00164218	0.0370439	EPHA3;ROBO2;NCAM2;NRCAM;CCL21;CCL19
neurogenesis	24/1598	0.00159677	0.0370439	CCL2;ANK3;GLDN;TRPC4;CCL11;EPHA3;ROBO2;NRXN3;NKD1;TRPC6;DCC;RSPO2;ADGRB3;NAV2;ULK4;PTN;NCAM2;VEGFD;RARB;NRCAM;GPM6B;MYO16;MAP2;APOE
regulation of cytosolic calcium ion concentration	9/342	0.00158448	0.0370439	CACNB2;TRPC4;PTGIR;CCL21;CCL19;ADRA1A;TRPC6;GRIA1;CXCL10
B cell chemotaxis	2/8	0.00167325	0.0370439	CH25H;CYP7B1
anatomical structure maturation	7/216	0.00164184	0.0370439	GLDN;NRCAM;PGR;PDE3A;CCL21;CCL19;ADGRB3
regulation of transporter activity	8/278	0.00164731	0.0370439	FGF14;ANK3;CCL2;CACNB2;ACTN2;TRPC6;GRIA1;CACNA1D
cell morphogenesis involved in differentiation	14/719	0.00166192	0.0370439	ANK3;EPHA3;ROBO2;PTN;NRXN3;NRCAM;SPINT2;ITGA8;CASS4;TRPC6;DCC;MAP2;ADGRB3;APOE
bone mineralization	5/110	0.00178892	0.0392412	PTN;SRGN;GPM6B;RSPO2;GPC3
T cell migration	4/66	0.00182562	0.0393249	CCL2;CCL21;CXCL10;F11R
positive chemotaxis	4/66	0.00182562	0.0393249	CDH13;VEGFD;CXCL10;ITGA2
regulation of nervous system development	10/420	0.00185064	0.0395078	RARB;LRRN3;ROBO2;PTN;CCL11;CTSC;TRPC6;DCC;MAP2;ADGRB3
positive regulation of cell adhesion mediated by integrin	10/421	0.00188311	0.0398453	CCL2;ANK3;PTN;ITGA2;F11R;CCL21;CCL19;CASS4;CDH13;NPNT
cell junction assembly	10/423	0.00194944	0.040887	LRRN3;EPHA3;ROBO2;ITGA2;NRCAM;GPM6B;ACTN2;F11R;ADGRB3;LIMCH1
epithelial cell proliferation	10/425	0.00201765	0.0415879	CCL2;BMPER;PTN;CYP7B1;PGR;VEGFD;CCL11;CDH13;APOE;GPC3
cardiac muscle cell differentiation	5/113	0.00201342	0.0415879	RARB;TBX5;NEBL;ACTN2;ADRA1A
chylomicron remodeling	2/9	0.00214021	0.0419447	LPL;APOE
regulation of epithelial cell migration	8/288	0.00205411	0.0419447	BMPER;MEOX2;PTN;ITGA2;CCBE1;ADAMTS9;APOE;ENPP2
presynaptic modulation of chemical synaptic transmission	2/9	0.00214021	0.0419447	CACNB2;PRKCB
positive regulation of homotypic cell-cell adhesion	2/9	0.00214021	0.0419447	F11R;ANK3
positive regulation of antigen processing and presentation	2/9	0.00214021	0.0419447	CCL21;CCL19
positive regulation of Wnt signaling pathway, planar cell polarity pathway	2/9	0.00214021	0.0419447	NKD1;GPC3
tissue migration	9/358	0.00216155	0.0420184	BMPER;MEOX2;PTN;ITGA2;CCBE1;ADAMTS9;CDH13;APOE;ENPP2
regulation of cellular component size	9/360	0.00224414	0.0432721	NRCAM;ACTN2;PRR16;CCL21;FCHSD2;CCL11;DCC;MAP2;APOE
epithelium development	20/1268	0.00229634	0.0439244	RARB;SCUBE1;MEOX2;ROBO2;PTN;TBX5;ITGA2;SPINT2;NKD1;CYP7B1;PGR;ARG2;CCL11;F11R;NPNT;RSPO2;PSMA1;CXCL10;BMPER;GPC3
cellular response to lipoprotein particle stimulus	3/34	0.00239746	0.0451365	CDH13;LPL;APOE
hindlimb morphogenesis	3/34	0.00239746	0.0451365	RARB;RSPO2;GPC3
positive regulation of cell-substrate adhesion	5/119	0.00252322	0.0471329	PTN;CCL21;CASS4;CDH13;NPNT
regulation of response to external stimulus	17/1011	0.0025808	0.0478349	CCL2;ROBO2;PTN;ITGA2;SERPINB9;DDX58;A2M;VEGFD;CCL21;LPL;ARG2;CTSC;CCL19;CDH13;PSMA1;CXCL10;APOE
cell part morphogenesis	13/673	0.00260286	0.0478726	ANK3;EPHA3;ROBO2;PTN;NRXN3;NRCAM;MYO16;TRPC6;DCC;MAP2;ADGRB3;APOE;ENPP2
negative regulation of synapse organization	2/10	0.00266146	0.0482087	PTN;ROBO2
regulation of cation channel activity	6/175	0.00265869	0.0482087	CCL2;ANK3;FGF14;CACNB2;ACTN2;GRIA1
calcium ion transmembrane transport via high voltage-gated calcium channel	8/301	0.002697	0.0484852	FGF14;CACNB2;TRPC4;CCL21;CCL19;TRPC6;CACNA1D;CXCL10
