# Supplementary material for: Non-linear archetypal analysis of single-cell RNA-seq data by deep autoencoders
Source: PLoS Comput Biol. 2022 Apr 1;18(4):e1010025. doi: 10.1371/journal.pcbi.1010025 (PMC9007392; doi:10.1371/journal.pcbi.1010025)
Supplement: S16 Table — (XLSX) [file pcbi.1010025.s042.xlsx]

## Sheet: Sheet1
Term	Overlap	P-value	Adjusted P-value	Genes
external encapsulating structure organization	30/392	2.88454e-21	7.44501e-18	MMP1;MMP7;MMP11;VCAM1;MMP9;COL10A1;TGFBI;MMP3;ADAMTS12;WT1;COMP;COL7A1;ITGA10;TIMP1;MMP13;FN1;COL1A1;COL12A1;SULF1;COL3A1;ADAM12;MYO1E;POSTN;SERPINE1;TNC;COL24A1;COL11A1;GREM1;LOXL2;ADAMTS6
tube morphogenesis	29/885	5.28342e-11	6.81825e-08	TGFBI;LEF1;CCL11;TNFAIP3;CTHRC1;MTSS1;ENPP2;VEGFC;KIF26B;ADAMTS12;WT1;TWIST1;PIK3R3;COMP;LGR4;RAMP1;FN1;HDAC9;EGR3;CDH2;SULF1;CXCL13;ADAM12;MYO1E;SERPINE1;TNC;GREM1;LOXL2;APOE
vasculature development	26/771	3.29162e-10	2.83189e-07	TGFBI;LEF1;CCL11;ACTA2;TNFAIP3;ENPP2;VEGFC;WT1;TWIST1;PIK3R3;COMP;RAMP1;COL1A1;FN1;HDAC9;EGR3;CDH2;SULF1;CXCL13;ADAM12;MYO1E;SERPINE1;GREM1;LOXL2;ADAMTS6;APOE
circulatory system development	31/1120	6.78881e-10	4.38048e-07	VCAM1;TGFBI;LEF1;CCL11;ACTA2;TNFAIP3;ENPP2;VEGFC;WT1;TWIST1;PIK3R3;COMP;RAMP1;JARID2;FN1;COL1A1;HDAC9;EGR3;CDH2;SULF1;CXCL13;COL3A1;ADAM12;MYO1E;SERPINE1;NXN;COL11A1;GREM1;LOXL2;ADAMTS6;APOE
biological adhesion	35/1463	2.1034e-09	9.83554e-07	VCAM1;MAP4K4;TGFBI;LEF1;CCL11;MTSS1;ENTPD1;CADM1;KIF26B;EPHA3;ADAMTS12;HSPH1;PPFIA2;PCDH7;FAT1;COMP;IGFBP2;COL7A1;NUAK1;ITGA10;PELI1;FN1;COL1A1;COL12A1;EGR3;CDH2;CXCL13;COL3A1;ADAM12;POSTN;SERPINE1;TNC;GREM1;LOXL2;ITGBL1
blood vessel morphogenesis	23/663	2.28645e-09	9.83554e-07	TGFBI;LEF1;CCL11;TNFAIP3;ENPP2;VEGFC;WT1;TWIST1;PIK3R3;COMP;RAMP1;FN1;HDAC9;EGR3;CDH2;SULF1;CXCL13;ADAM12;MYO1E;SERPINE1;GREM1;LOXL2;APOE
tube development	29/1069	4.1999e-09	1.5191e-06	TGFBI;LEF1;CCL11;TNFAIP3;CTHRC1;MTSS1;ENPP2;VEGFC;KIF26B;ADAMTS12;WT1;TWIST1;PIK3R3;COMP;LGR4;RAMP1;FN1;HDAC9;EGR3;CDH2;SULF1;CXCL13;ADAM12;MYO1E;SERPINE1;TNC;GREM1;LOXL2;APOE
cell migration involved in sprouting angiogenesis	35/1509	4.70856e-09	1.5191e-06	MMP1;MMP7;VCAM1;MMP9;MAP4K4;LEF1;CCL11;TNFAIP3;CTHRC1;ENPP2;VEGFC;EPHA3;ADAMTS12;TWIST1;FAT1;MAPRE2;PIK3R3;TIMP1;FN1;COL1A1;HDAC9;EGR3;CDH2;SULF1;CXCL13;COL3A1;POSTN;SERPINE1;CAMK1D;GREM1;LOXL2;ITGBL1;SEMA3A;APOE;IGFBP3
connective tissue development	14/236	5.53314e-09	1.58678e-06	TIMP1;ADAMTS12;WT1;COL11A1;GREM1;COL1A1;LOXL2;CYTL1;TGFBI;COMP;ACTA2;RUNX2;EPYC;SULF1
collagen fibril organization	8/53	8.07345e-09	2.08376e-06	MMP11;COL3A1;GREM1;COL11A1;COL1A1;LOXL2;COL12A1;COMP
ossification	17/389	1.20567e-08	2.82894e-06	VEGFC;MMP9;ISG15;TNC;PENK;ENPP1;COL11A1;GREM1;TWIST1;ASPN;COL1A1;LEF1;COMP;RUNX2;CTHRC1;LGR4;IGFBP3
cartilage development	12/179	1.84067e-08	3.95896e-06	TIMP1;ADAMTS12;GREM1;COL11A1;COL1A1;LOXL2;CYTL1;TGFBI;COMP;RUNX2;EPYC;SULF1
skeletal system development	18/475	3.90904e-08	7.76094e-06	COL3A1;TIMP1;MMP9;ADAMTS12;MMP13;KIAA1217;COL10A1;COL11A1;GREM1;TWIST1;LOXL2;TGFBI;CYTL1;COL1A1;COMP;RUNX2;EPYC;SULF1
anatomical structure formation involved in morphogenesis	28/1125	5.1262e-08	9.45052e-06	MMP9;TGFBI;LEF1;CCL11;TNFAIP3;CTHRC1;ENPP2;VEGFC;KIF26B;WT1;TWIST1;INHBA;PIK3R3;COL7A1;RAMP1;FN1;COL1A1;COL12A1;HDAC9;EGR3;HOPX;SULF1;CXCL13;ADAM12;SERPINE1;GREM1;COL11A1;LOXL2
chondrocyte differentiation	9/98	7.95722e-08	1.36917e-05	ADAMTS12;GREM1;COL11A1;LOXL2;CYTL1;TGFBI;COMP;RUNX2;SULF1
ameboidal-type cell migration	17/464	1.54891e-07	2.4007e-05	VEGFC;CXCL13;SEMA3A;TIMP1;MMP9;GREM1;MAP4K4;TWIST1;FN1;LOXL2;MAPRE2;PIK3R3;HDAC9;EGR3;CDH2;APOE;ENPP2
tissue migration	15/358	1.58124e-07	2.4007e-05	VEGFC;CXCL13;SEMA3A;ACTG2;MMP9;GREM1;MAP4K4;LOXL2;EGR3;MAPRE2;PIK3R3;ACTA2;HDAC9;APOE;ENPP2
response to growth factor	21/720	2.30841e-07	3.23959e-05	VCAM1;LEF1;VEGFC;ADAMTS12;TWIST1;ASPN;COMP;CBL;HSPA1A;PENK;COL1A1;PTPN1;EGR3;RUNX2;SULF1;CXCL13;COL3A1;SHISA2;POSTN;TNC;GREM1
cell-matrix adhesion	12/226	2.38482e-07	3.23959e-05	COL3A1;EPHA3;VCAM1;POSTN;ADAMTS12;SERPINE1;GREM1;MAP4K4;PPFIA2;FN1;ITGBL1;ITGA10
animal organ morphogenesis	25/1013	3.4827e-07	4.31912e-05	LEF1;CCL11;MLLT3;ACTA2;TNFAIP3;CTHRC1;VEGFC;KIF26B;WT1;TWIST1;ASPN;INHBA;COMP;MMP13;COL1A1;CDH2;SULF1;ACTG2;SERPINE1;TNC;GREM1;COL11A1;ETV7;SEMA3A;LGR4
cell differentiation involved in kidney development	7/58	3.5142e-07	4.31912e-05	MYO1E;MMP9;WT1;GREM1;ACTA2;LGR4;MTSS1
tissue morphogenesis	19/633	5.95249e-07	6.98336e-05	VEGFC;KIF26B;SEMA3A;ACTG2;ADAMTS12;SULF1;TNC;WT1;COL11A1;GREM1;TWIST1;LEF1;CCL11;MLLT3;ACTA2;INHBA;CTHRC1;LGR4;MTSS1
positive regulation of locomotion	18/575	6.60682e-07	7.414e-05	VEGFC;MMP7;CXCL13;SEMA3A;MMP9;POSTN;SERPINE1;CAMK1D;MAP4K4;TWIST1;FN1;COL1A1;LEF1;CCL11;MAPRE2;PIK3R3;HDAC9;ENPP2
response to endogenous stimulus	32/1603	7.61661e-07	8.19102e-05	VCAM1;ENPP1;LEF1;ADAMTS12;WT1;GAL;ASPN;ANO1;PIK3R3;COMP;INHBA;FBXO32;CBL;LGR4;IGFBP2;RAMP1;TIMP1;HSPA1A;PENK;COL1A1;PTPN1;HDAC9;EGR3;RUNX2;SULF1;CXCL13;COL3A1;SHISA2;POSTN;TNC;GREM1;APOE
locomotion involved in locomotory behavior	35/1870	9.29534e-07	9.59651e-05	MMP1;MMP7;VCAM1;MMP9;MAP4K4;LEF1;CCL11;TNFAIP3;CTHRC1;ENPP2;VEGFC;EPHA3;ADAMTS12;TWIST1;FAT1;MAPRE2;PIK3R3;TIMP1;FN1;COL1A1;HDAC9;EGR3;CDH2;SULF1;CXCL13;COL3A1;POSTN;SERPINE1;CAMK1D;GREM1;LOXL2;ITGBL1;SEMA3A;APOE;IGFBP3
osteoblast differentiation	11/214	1.06253e-06	0.000100251	VEGFC;TNC;PENK;GREM1;TWIST1;COL1A1;LEF1;RUNX2;CTHRC1;LGR4;IGFBP3
endodermal cell differentiation	6/43	1.03633e-06	0.000100251	MMP9;COL11A1;FN1;INHBA;COL12A1;COL7A1
regulation of Wnt signaling pathway involved in heart development	14/362	1.08758e-06	0.000100251	HECW1;APOE;SHISA2;NXN;GREM1;COL1A1;LEF1;MLLT3;IGFBP2;TNFAIP3;CTHRC1;CDH2;LGR4;SULF1
cellular response to UV-A	4/11	1.16964e-06	0.000104098	MMP3;MMP1;MMP9;TIMP1
collagen catabolic process	6/47	1.77855e-06	0.000153015	MMP3;MMP1;MMP7;MMP11;MMP9;MMP13
epithelial cell differentiation involved in kidney development	6/48	2.0195e-06	0.000162885	MYO1E;MMP9;WT1;GREM1;ACTA2;MTSS1
regulation of multicellular organismal development	28/1347	1.96919e-06	0.000162885	MMP9;ISG15;ENPP1;LEF1;CCL11;PRDM1;TNFAIP3;ENPP2;VEGFC;ADAMTS12;WT1;GAL;TWIST1;ASPN;INHBA;COMP;HSPA1A;JARID2;FN1;EGR3;SULF1;CXCL13;ADAM12;SERPINE1;GREM1;LOXL2;SEMA3A;HSPA1B
mesenchyme development	12/285	2.76141e-06	0.000209624	EPHA3;ACTG2;WT1;GREM1;TWIST1;LOXL2;FN1;LEF1;COL1A1;ACTA2;SEMA3A;CDH2
enzyme linked receptor protein signaling pathway	24/1059	2.75662e-06	0.000209624	MMP9;ENPP1;LEF1;MTSS1;VEGFC;EPHA3;ADAMTS12;ASPN;INHBA;PIK3R3;AREG;COMP;CBL;IGFBP2;HSPA1A;COL1A1;PTPN1;RUNX2;SULF1;COL3A1;MYO1E;SHISA2;GREM1;IGFBP3
endoderm formation	6/52	3.26466e-06	0.000237325	MMP9;COL11A1;FN1;INHBA;COL12A1;COL7A1
regulation of cellular component movement	24/1071	3.34618e-06	0.000237325	MMP7;MMP9;MAP4K4;LEF1;CCL11;ENPP2;VEGFC;TWIST1;MAPRE2;PIK3R3;TIMP1;FN1;COL1A1;HDAC9;SULF1;CXCL13;COL3A1;POSTN;SERPINE1;CAMK1D;GREM1;SEMA3A;APOE;IGFBP3
response to UV-A	4/14	3.4831e-06	0.000237325	MMP3;MMP1;MMP9;TIMP1
extracellular matrix disassembly	7/81	3.49413e-06	0.000237325	MMP3;MMP7;MMP11;MMP1;TIMP1;MMP9;MMP13
cell population proliferation	34/1907	4.09312e-06	0.000270881	VCAM1;MMP9;TGFBI;LEF1;CCL11;TNFAIP3;CTHRC1;MTSS1;VEGFC;WT1;GAL;TWIST1;INHBA;COMP;AREG;LGR4;IGFBP2;NUAK1;PELI1;TIMP1;HSPA1A;PENK;JARID2;FN1;EGR3;CDH2;SULF1;CNN1;TNC;GREM1;LOXL2;HSPA1B;APOE;IGFBP3
cell-substrate adhesion	13/354	4.71337e-06	0.00030413	COL3A1;EPHA3;VCAM1;POSTN;ADAMTS12;SERPINE1;GREM1;MAP4K4;PPFIA2;FN1;COL1A1;ITGBL1;ITGA10
positive regulation of developmental process	26/1264	5.87547e-06	0.000369868	ISG15;LEF1;CCL11;CTHRC1;ENPP2;VEGFC;WT1;GAL;TWIST1;INHBA;LGR4;HSPA1A;SYT1;FN1;COL1A1;EGR3;RUNX2;CDH2;ADAM12;SERPINE1;GREM1;LOXL2;SEMA3A;HSPA1B;APOE;IGFBP3
glomerulus development	6/62	9.23996e-06	0.000567817	MTSS1;MYO1E;WT1;ACTA2;LGR4;SULF1
regulation of anatomical structure morphogenesis	22/990	1.02722e-05	0.00061657	CCL11;MLLT3;TNFAIP3;CTHRC1;ENPP2;VEGFC;ADAMTS12;WT1;PPFIA2;TWIST1;HECW1;SYT1;FN1;CDH2;SULF1;CXCL13;ADAM12;POSTN;SERPINE1;GREM1;SEMA3A;LGR4
negative regulation of signaling	27/1391	1.09328e-05	0.000641308	MMP9;ENPP1;MLLT3;TNFAIP3;CTHRC1;ADAMTS12;TWIST1;ASPN;INHBA;AREG;CBL;LGR4;IGFBP2;HECW1;HSPA1A;PTPN1;CNKSR3;CDH2;SULF1;SHISA2;SERPINE1;NXN;GREM1;RASA2;HSPA1B;APOE;IGFBP3
chronic inflammatory response	4/19	1.30794e-05	0.000750175	CXCL13;TNFAIP3;CCL11;VCAM1
response to cytokine	24/1163	1.34002e-05	0.000751868	MMP1;VCAM1;MMP9;ISG15;LEF1;CCL11;TNFAIP3;MMP3;VEGFC;ADAMTS12;TWIST1;CBL;PELI1;TIMP1;HSPA1A;JARID2;FN1;COL1A1;PTPN1;CXCL13;COL3A1;POSTN;AFF3;HSPA1B
nephron development	8/138	1.37556e-05	0.000755389	KIF26B;MYO1E;SULF1;WT1;GREM1;ACTA2;LGR4;MTSS1
regulation of cell adhesion	18/727	1.71963e-05	0.00092466	CXCL13;KIF26B;PELI1;EPHA3;VCAM1;POSTN;SERPINE1;TNC;GREM1;HSPH1;MAP4K4;FN1;COL1A1;TGFBI;LEF1;EGR3;IGFBP2;NUAK1
morphogenesis of an epithelium	15/532	2.05994e-05	0.00106933	VEGFC;KIF26B;ADAMTS12;SULF1;TNC;WT1;GREM1;TWIST1;LEF1;CCL11;MLLT3;SEMA3A;CTHRC1;LGR4;MTSS1
response to fibroblast growth factor	8/146	2.07154e-05	0.00106933	CXCL13;SHISA2;POSTN;TNC;COL1A1;EGR3;CBL;SULF1
response to abiotic stimulus	24/1198	2.17799e-05	0.00110223	MMP1;MMP7;VCAM1;MMP9;CCL11;MMP3;VEGFC;PIEZO2;HSPH1;TWIST1;ANO1;CBL;IGFBP2;TIMP1;HSPA1A;PENK;COL1A1;CDH2;COL3A1;POSTN;TNC;COL11A1;LOXL2;HSPA1B
collagen metabolic process	7/108	2.34719e-05	0.00116502	MMP3;MMP1;MMP7;MMP11;MMP13;MMP9;COL1A1
bone mineralization	7/110	2.64387e-05	0.00121854	ISG15;ENPP1;GREM1;TWIST1;ASPN;COMP;LGR4
aging	11/299	2.56541e-05	0.00121854	MMP7;TIMP1;VCAM1;SERPINE1;PENK;TWIST1;LOXL2;CCL11;COMP;IGFBP2;NUAK1
positive regulation of multicellular organismal process	26/1377	2.63109e-05	0.00121854	ISG15;LEF1;CCL11;VEGFC;CADM1;WT1;GAL;TWIST1;INHBA;LGR4;PELI1;HSPA1A;PENK;FN1;COL1A1;EGR3;SULF1;DIO2;ADAM12;POSTN;SERPINE1;GREM1;LOXL2;SEMA3A;HSPA1B;APOE
regulation of nucleotide-binding oligomerization domain containing 2 signaling pathway	3/8	2.6069e-05	0.00121854	HSPA1B;TNFAIP3;HSPA1A
endoderm development	6/75	2.78252e-05	0.00125994	MMP9;COL11A1;FN1;INHBA;COL12A1;COL7A1
embryo development	21/980	2.85594e-05	0.00127089	TOP2A;MMP9;LEF1;CTHRC1;VEGFC;WT1;TWIST1;INHBA;COL7A1;KIAA1217;FN1;COL1A1;COL12A1;HOPX;SULF1;MYO1E;NXN;COL11A1;GREM1;SEMA3A;AFF3
negative regulation of response to stimulus	29/1643	2.93835e-05	0.0012854	MMP9;ENPP1;MLLT3;TNFAIP3;CTHRC1;ADAMTS12;TWIST1;ASPN;AREG;CBL;LGR4;IGFBP2;HECW1;HSPA1A;PTPN1;CNKSR3;CDH2;SULF1;CXCL13;COL3A1;SHISA2;SERPINE1;NXN;GREM1;RASA2;SEMA3A;HSPA1B;APOE;IGFBP3
response to mechanical stimulus	9/202	3.2561e-05	0.00138634	MMP7;COL3A1;PIEZO2;POSTN;TNC;COL11A1;COL1A1;IGFBP2;CDH2
negative regulation of multicellular organismal process	22/1068	3.29209e-05	0.00138634	ISG15;ENPP1;LEF1;CCL11;TNFAIP3;ADAMTS12;WT1;TWIST1;ASPN;INHBA;LGR4;TIMP1;JARID2;FN1;HDAC9;SULF1;CXCL13;SERPINE1;GREM1;LOXL2;SEMA3A;APOE
formation of primary germ layer	7/114	3.33023e-05	0.00138634	MMP9;COL11A1;FN1;LEF1;COL12A1;INHBA;COL7A1
regulation of cell differentiation	28/1569	3.40221e-05	0.00139382	MMP11;MMP9;ISG15;ENPP1;LEF1;CCL11;PRDM1;CTHRC1;VEGFC;EPHA3;ADAMTS12;TWIST1;INHBA;HSPA1A;FN1;COL1A1;HDAC9;EGR3;HOPX;RUNX2;CDH2;POSTN;SERPINE1;GREM1;LOXL2;SEMA3A;HSPA1B;IGFBP3
epithelial tube morphogenesis	11/309	3.46615e-05	0.00139783	KIF26B;ADAMTS12;TNC;WT1;GREM1;TWIST1;LEF1;CCL11;CTHRC1;LGR4;MTSS1
biomineralization	8/159	3.82264e-05	0.00151788	ISG15;ENPP1;GREM1;TWIST1;ASPN;COL1A1;COMP;LGR4
metanephric nephron morphogenesis	4/25	4.11451e-05	0.00160902	KIF26B;WT1;LGR4;GREM1
negative regulation of Wnt signaling pathway involved in heart development	9/211	4.57586e-05	0.00176273	HECW1;SHISA2;NXN;GREM1;MLLT3;IGFBP2;CTHRC1;CDH2;APOE
urogenital system development	11/320	4.76045e-05	0.00180687	KIF26B;MYO1E;MMP9;SULF1;TNC;WT1;GREM1;ADAMTS6;ACTA2;LGR4;MTSS1
odontogenesis of dentin-containing tooth	7/123	5.41958e-05	0.00199827	SERPINE1;TNC;TWIST1;ASPN;COL1A1;LEF1;INHBA
cell-cell signaling by wnt	14/511	5.36413e-05	0.00199827	HECW1;APOE;SHISA2;NXN;GREM1;COL1A1;LEF1;MLLT3;IGFBP2;TNFAIP3;CTHRC1;CDH2;LGR4;SULF1
proteoglycan metabolic process	6/86	6.05137e-05	0.0021998	ADAMTS12;CHSY3;COL11A1;CYTL1;NDST4;SULF1
transmembrane receptor protein tyrosine kinase signaling pathway	17/730	6.4138e-05	0.00229917	VEGFC;MTSS1;EPHA3;MYO1E;SHISA2;MMP9;ADAMTS12;SULF1;ENPP1;GREM1;COL1A1;PIK3R3;PTPN1;AREG;CBL;IGFBP2;IGFBP3
glomerular basement membrane development	3/11	7.54863e-05	0.00266891	WT1;MYO1E;SULF1
negative regulation of developmental process	19/895	8.03112e-05	0.00280113	VEGFC;MMP11;MMP9;ADAMTS12;POSTN;SERPINE1;JARID2;ENPP1;WT1;TWIST1;ASPN;LOXL2;GREM1;CCL11;LEF1;INHBA;SEMA3A;HOPX;SULF1
cellular response to vitamin	4/30	8.64491e-05	0.00293586	COL1A1;POSTN;TNC;PENK
mesenchymal cell differentiation	9/229	8.59915e-05	0.00293586	EPHA3;GREM1;TWIST1;LOXL2;FN1;LEF1;COL1A1;SEMA3A;CDH2
cell-cell signaling	28/1658	8.96077e-05	0.0030036	HOMER1;LEF1;MLLT3;TNFAIP3;CTHRC1;GAL;PPFIA2;FAT1;ANO1;INHBA;AREG;LGR4;IGFBP2;HECW1;GPR176;PENK;SYT1;COL1A1;EGR3;CDH2;SULF1;CXCL13;SHISA2;TNC;NXN;GREM1;PDE7B;APOE
regulation of biomineralization	6/93	9.37762e-05	0.00310303	ISG15;ENPP1;GREM1;TWIST1;ASPN;COMP
metanephros morphogenesis	4/31	9.86509e-05	0.00322301	KIF26B;WT1;LGR4;GREM1
negative regulation of protein modification process	14/542	0.000100339	0.0032372	CNKSR3;HSPA1A;ISG15;NXN;JARID2;ENPP1;TWIST1;GREM1;PTPN1;CBL;HSPA1B;TNFAIP3;APOE;IGFBP3
positive regulation of erythrocyte differentiation	4/32	0.000112056	0.00357058	ISG15;INHBA;HSPA1B;HSPA1A
morphogenesis of a branching structure	8/186	0.000115157	0.00362462	TNC;WT1;GREM1;LEF1;CCL11;SEMA3A;LGR4;SULF1
regulation of nucleotide-binding oligomerization domain containing signaling pathway	3/13	0.000129336	0.00402189	HSPA1B;TNFAIP3;HSPA1A
regulation of epithelial to mesenchymal transition	6/99	0.000132623	0.00407501	EPHA3;GREM1;TWIST1;LOXL2;COL1A1;LEF1
epithelial cell proliferation	12/425	0.000140954	0.00428003	VEGFC;MTSS1;APOE;SULF1;TWIST1;LOXL2;CCL11;AREG;EGR3;TNFAIP3;LGR4;IGFBP3
regulation of keratinocyte migration	3/14	0.00016366	0.0049117	MMP9;MAPRE2;MAP4K4
response to oxygen-containing compound	27/1633	0.000173301	0.00514126	HOMER1;VCAM1;MMP9;ENPP1;TNFAIP3;MMP3;EPHA3;WT1;GAL;ANO1;PIK3R3;INHBA;CBL;FBXO32;IGFBP2;PELI1;TIMP1;MMP13;PENK;COL1A1;PTPN1;HDAC9;CXCL13;POSTN;SERPINE1;TNC;APOE
integrin-mediated signaling pathway	6/105	0.000183255	0.00537479	COL3A1;TIMP1;ISG15;FN1;ITGBL1;ITGA10
nephron epithelium development	6/106	0.000193003	0.00559709	KIF26B;MYO1E;GREM1;WT1;LGR4;MTSS1
negative regulation of cellular response to growth factor stimulus	6/108	0.000213726	0.00612918	CXCL13;SHISA2;ADAMTS12;GREM1;PTPN1;SULF1
response to peptide hormone	13/514	0.000219701	0.0062313	MMP3;TIMP1;VCAM1;MMP13;MMP9;ENPP1;GAL;COL1A1;ANO1;PIK3R3;PTPN1;HDAC9;TNFAIP3
growth involved in heart morphogenesis	18/893	0.000237389	0.00665981	IGFBP2;KIF26B;HSPA1A;POSTN;TNC;JARID2;ENPP1;WT1;FN1;SYT1;GREM1;CCL11;INHBA;COMP;SEMA3A;HSPA1B;APOE;IGFBP3
metanephric nephron development	4/39	0.00024557	0.00681523	KIF26B;WT1;LGR4;GREM1
nucleotide-binding oligomerization domain containing 2 signaling pathway	3/16	0.000248889	0.00683384	HSPA1B;TNFAIP3;HSPA1A
regulation of bone mineralization	5/73	0.000277026	0.00752636	ISG15;ENPP1;GREM1;TWIST1;COMP
cell growth	12/459	0.00028585	0.00768519	HSPA1A;POSTN;ENPP1;WT1;SYT1;FN1;GREM1;INHBA;SEMA3A;HSPA1B;APOE;IGFBP3
regulation of vasculature development	10/331	0.000300389	0.00794069	VEGFC;CXCL13;ADAM12;SERPINE1;SULF1;GREM1;TWIST1;CCL11;TNFAIP3;ENPP2
canonical Wnt signaling pathway involved in regulation of cell proliferation	10/332	0.00030766	0.00794069	HECW1;APOE;GREM1;COL1A1;LEF1;MLLT3;IGFBP2;CTHRC1;CDH2;LGR4
positive regulation of cell differentiation	17/832	0.000305116	0.00794069	VEGFC;HSPA1A;SERPINE1;ISG15;GREM1;TWIST1;FN1;LOXL2;LEF1;INHBA;COL1A1;EGR3;RUNX2;HSPA1B;CTHRC1;CDH2;IGFBP3
negative regulation of protein metabolic process	20/1076	0.000305503	0.00794069	CST1;CNKSR3;TIMP1;HSPA1A;MMP9;SERPINE1;ISG15;CST2;JARID2;NXN;TWIST1;ENPP1;GREM1;COL7A1;PTPN1;CBL;HSPA1B;TNFAIP3;APOE;IGFBP3
regulation of protein modification process	26/1604	0.000317198	0.00810582	MMP9;ISG15;ENPP1;MAP4K4;TNFAIP3;ENPP2;VEGFC;PPP4R1;TWIST1;INHBA;PIK3R3;AREG;CBL;NUAK1;RAMP1;PELI1;HSPA1A;JARID2;FN1;PTPN1;CNKSR3;NXN;GREM1;HSPA1B;APOE;IGFBP3
cellular response to nutrient	4/42	0.000328115	0.0083026	COL1A1;POSTN;TNC;PENK
cell surface receptor signaling pathway involved in cell-cell signaling	14/609	0.000332976	0.00834381	HECW1;APOE;SHISA2;NXN;GREM1;COL1A1;LEF1;MLLT3;IGFBP2;TNFAIP3;CTHRC1;CDH2;LGR4;SULF1
positive regulation of signaling	27/1703	0.00034055	0.00845155	HOMER1;MMP9;MAP4K4;CCL11;MLLT3;TNFAIP3;GAL;ANO1;MAPRE2;AREG;INHBA;CBL;LGR4;PELI1;HSPA1A;SYT1;FN1;COL1A1;PTPN1;CDH2;SULF1;COL3A1;GREM1;SEMA3A;HSPA1B;APOE;IGFBP3
keratinocyte migration	3/18	0.000358498	0.00881221	MMP9;MAPRE2;MAP4K4
epithelium development	22/1268	0.000389291	0.00947887	MMP9;LEF1;CCL11;MLLT3;ACTA2;CTHRC1;MTSS1;VEGFC;KIF26B;ADAMTS12;WT1;GAL;TWIST1;INHBA;CDH2;SULF1;MYO1E;SERPINE1;TNC;GREM1;SEMA3A;LGR4
developmental growth involved in morphogenesis	8/224	0.000407157	0.00982123	KIF26B;POSTN;TNC;SYT1;FN1;CCL11;SEMA3A;APOE
supramolecular fiber organization	15/698	0.000415192	0.00992233	MMP11;COL3A1;MYO1E;HSPA1A;GREM1;COL11A1;COL1A1;FAT1;LOXL2;CCL11;COL12A1;COMP;KANK4;HSPA1B;APOE
cytokine-mediated signaling pathway	16/784	0.000468243	0.0110875	MMP3;MMP1;CXCL13;PELI1;TIMP1;HSPA1A;MMP9;VCAM1;ISG15;TWIST1;FN1;CCL11;PTPN1;CBL;HSPA1B;TNFAIP3
regulation of epithelial cell migration	9/288	0.000472822	0.0110941	VEGFC;CXCL13;MMP9;MAP4K4;MAPRE2;HDAC9;SEMA3A;APOE;ENPP2
transmembrane receptor protein serine/threonine kinase signaling pathway	10/352	0.000487114	0.0113265	COL3A1;HSPA1A;RUNX2;GREM1;ASPN;LEF1;INHBA;COMP;CBL;SULF1
gastrulation with mouth forming second	7/176	0.000496504	0.0114418	MMP9;COL11A1;FN1;LEF1;COL12A1;INHBA;COL7A1
regulation of erythrocyte differentiation	4/47	0.000507159	0.0115351	ISG15;INHBA;HSPA1B;HSPA1A
regulation of cellular response to growth factor stimulus	9/291	0.000509492	0.0115351	VEGFC;CXCL13;SHISA2;HSPA1A;ADAMTS12;GREM1;ASPN;PTPN1;SULF1
embryonic morphogenesis	13/562	0.000514605	0.0115495	VEGFC;MMP9;GREM1;COL11A1;TWIST1;FN1;LEF1;COL12A1;INHBA;AFF3;COL7A1;CTHRC1;SULF1
rhythmic process	9/292	0.000522222	0.0116194	MMP7;TOP2A;GPR176;SERPINE1;TWIST1;INHBA;EGR3;LGR4;ENOX1
negative regulation of canonical Wnt signaling pathway	7/178	0.000531143	0.0117169	HECW1;GREM1;MLLT3;IGFBP2;CTHRC1;CDH2;APOE
negative regulation of cell growth	7/182	0.000606191	0.012335	HSPA1A;GREM1;WT1;ENPP1;INHBA;SEMA3A;HSPA1B
heat acclimation	2/5	0.000606954	0.012335	HSPA1B;HSPA1A
cellular response to external stimulus	9/298	0.000604211	0.012335	MMP7;VCAM1;PIEZO2;POSTN;TNC;PENK;COL1A1;CBL;NUAK1
endocytosis	13/570	0.0005872	0.012335	RAMP1;EPHA3;MYO1E;SERPINE1;ENPP1;HSPH1;SYT1;GREM1;LOXL2;PTPN1;CBL;APOE;ENPP2
kidney epithelium development	6/131	0.000602059	0.012335	KIF26B;MYO1E;GREM1;WT1;LGR4;MTSS1
positive regulation of nucleotide-binding oligomerization domain containing 2 signaling pathway	2/5	0.000606954	0.012335	HSPA1B;HSPA1A
positive regulation of microtubule nucleation	2/5	0.000606954	0.012335	HSPA1B;HSPA1A
sprouting angiogenesis	7/182	0.000606191	0.012335	VEGFC;GREM1;LOXL2;LEF1;PIK3R3;HDAC9;EGR3
mesenchyme migration	2/5	0.000606954	0.012335	ACTG2;ACTA2
mesenchyme morphogenesis	4/49	0.000595145	0.012335	TWIST1;LEF1;ACTG2;ACTA2
negative regulation of cell death	18/969	0.00062732	0.0126493	PELI1;TIMP1;HSPA1A;MMP9;SERPINE1;CAMK1D;WT1;MAP4K4;GREM1;TWIST1;EGR3;LEF1;COMP;PTPN1;CBL;HSPA1B;TNFAIP3;APOE
cell chemotaxis	9/300	0.000633775	0.0126804	VEGFC;CXCL13;VCAM1;SERPINE1;CAMK1D;GREM1;LEF1;CCL11;EGR3
negative regulation of growth	8/241	0.000659549	0.0129946	HSPA1A;ENPP1;WT1;JARID2;GREM1;INHBA;SEMA3A;HSPA1B
negative regulation of protein modification by small protein conjugation or removal	5/88	0.000657412	0.0129946	HSPA1A;ISG15;NXN;HSPA1B;TNFAIP3
positive regulation of epithelial to mesenchymal transition	4/51	0.000693451	0.0134571	TWIST1;LOXL2;LEF1;COL1A1
response to amyloid-beta	4/51	0.000693451	0.0134571	MMP3;MMP9;MMP13;VCAM1
renal tubule development	5/90	0.000728299	0.0140279	KIF26B;GREM1;WT1;LGR4;MTSS1
innervation	3/23	0.000755925	0.0144522	SULF1;SEMA3A;VCAM1
leukocyte migration involved in inflammatory response	11/443	0.000785199	0.0147927	VEGFC;MMP1;CXCL13;VCAM1;MMP9;SERPINE1;CAMK1D;GREM1;FN1;COL1A1;CCL11
bone development	7/190	0.000781495	0.0147927	MMP13;GREM1;TWIST1;COL1A1;COMP;EPYC;SULF1
regulation of immune system process	23/1436	0.000862068	0.0161232	VCAM1;ISG15;LEF1;PRDM1;TNFAIP3;VEGFC;CADM1;GAL;HSPH1;INHBA;IGFBP2;PELI1;HSPA1A;COL1A1;PTPN1;EGR3;CXCL13;COL3A1;SERPINE1;CAMK1D;GREM1;HSPA1B;APOE
neural crest cell migration involved in autonomic nervous system development	2/6	0.000905721	0.0165792	FN1;SEMA3A
positive regulation of nucleotide-binding oligomerization domain containing signaling pathway	2/6	0.000905721	0.0165792	HSPA1B;HSPA1A
regulation of focal adhesion disassembly	2/6	0.000905721	0.0165792	MAPRE2;MAP4K4
response to tumor necrosis factor	9/317	0.000936128	0.0170151	HSPA1A;VCAM1;POSTN;ADAMTS12;COL1A1;CCL11;AFF3;HSPA1B;TNFAIP3
positive regulation of cell population proliferation	17/921	0.000957641	0.0171644	VEGFC;PELI1;TIMP1;VCAM1;MMP9;TNC;GREM1;TWIST1;FN1;EGR3;LEF1;CCL11;COMP;AREG;IGFBP2;TNFAIP3;CTHRC1
branching morphogenesis of an epithelial tube	6/143	0.000952514	0.0171644	TNC;WT1;GREM1;LEF1;CCL11;LGR4
positive regulation of cellular component organization	19/1101	0.00106528	0.0189619	MMP3;MMP1;CXCL13;EPHA3;HSPA1A;MMP9;SERPINE1;CAMK1D;JARID2;MAP4K4;SYT1;FN1;GREM1;CCL11;MAPRE2;CBL;HSPA1B;APOE;ENPP2
mesonephric tubule morphogenesis	4/59	0.00120293	0.0212655	KIF26B;WT1;LGR4;GREM1
negative regulation of phosphorylation	10/397	0.00122013	0.021278	CNKSR3;ENPP1;GREM1;TWIST1;INHBA;PTPN1;CBL;TNFAIP3;APOE;IGFBP3
chondrocyte development	3/27	0.00122004	0.021278	COL11A1;COMP;SULF1
epithelial to mesenchymal transition	6/151	0.0012616	0.0214224	EPHA3;GREM1;TWIST1;LOXL2;COL1A1;LEF1
tendon development	2/7	0.00126145	0.0214224	COMP;COL11A1
positive regulation of receptor catabolic process	2/7	0.00126145	0.0214224	PTPN1;APOE
regulation of microtubule nucleation	2/7	0.00126145	0.0214224	HSPA1B;HSPA1A
positive regulation of myeloid cell differentiation	5/102	0.00128005	0.0215935	HSPA1A;ISG15;LEF1;INHBA;HSPA1B
regulation of pattern recognition receptor signaling pathway	5/103	0.00133694	0.0224068	PELI1;HSPA1A;HSPA1B;TNFAIP3;LGR4
regulation of morphogenesis of an epithelium	4/61	0.00136264	0.0226901	ADAMTS12;GREM1;LGR4;SULF1
endothelial cell migration	8/271	0.0014027	0.0232076	VEGFC;CXCL13;GREM1;LOXL2;PIK3R3;HDAC9;EGR3;APOE
glycoprotein metabolic process	10/405	0.00141557	0.0232713	RAMP1;GALNT13;ADAMTS12;CHSY3;COL11A1;CYTL1;TMTC2;ST6GALNAC5;NDST4;SULF1
regulation of growth	13/630	0.00146065	0.0238603	IGFBP2;HSPA1A;JARID2;ENPP1;WT1;FN1;SYT1;GREM1;INHBA;SEMA3A;HSPA1B;APOE;IGFBP3
cytokine production	15/791	0.00147507	0.0239443	CADM1;PELI1;HSPA1A;POSTN;SERPINE1;ISG15;TWIST1;FN1;LEF1;INHBA;HDAC9;HSPA1B;TNFAIP3;LGR4;SULF1
negative regulation of biomineralization	3/29	0.00150666	0.0243043	ASPN;ENPP1;GREM1
cell-substrate junction organization	5/106	0.00151884	0.0243486	EPHA3;GREM1;MAP4K4;FN1;MAPRE2
protein phosphorylation	24/1595	0.00155696	0.0248057	MMP9;MAST4;ENPP1;MAP4K4;CCL11;TNFAIP3;ENPP2;VEGFC;EPHA3;PPP4R1;TWIST1;INHBA;PIK3R3;AREG;CBL;NUAK1;FN1;PTPN1;CNKSR3;CAMK1D;GREM1;DCLK2;APOE;IGFBP3
regulation of cell-substrate adhesion	7/216	0.00164184	0.0259975	EPHA3;POSTN;SERPINE1;GREM1;MAP4K4;FN1;COL1A1
osteoclast proliferation	2/8	0.00167325	0.026016	TNFAIP3;GREM1
regulation of kidney development	3/30	0.00166446	0.026016	WT1;LGR4;GREM1
regulation of toll-like receptor 3 signaling pathway	2/8	0.00167325	0.026016	TNFAIP3;PELI1
regulation of ossification	5/109	0.00171834	0.026557	ISG15;ENPP1;GREM1;TWIST1;COMP
chaperone cofactor-dependent protein refolding	3/31	0.00183223	0.0281486	HSPA1B;HSPH1;HSPA1A
gland morphogenesis	5/111	0.0018616	0.0284307	TNC;CCL11;SEMA3A;TNFAIP3;SULF1
negative regulation of cell-substrate adhesion	4/67	0.00192979	0.0291274	COL1A1;POSTN;SERPINE1;MAP4K4
response to BMP	6/164	0.00192081	0.0291274	ADAMTS12;GREM1;LEF1;COMP;RUNX2;SULF1
negative regulation of cell population proliferation	14/732	0.00196147	0.0294334	CNN1;PELI1;MTSS1;HSPA1A;SULF1;JARID2;GAL;WT1;GREM1;INHBA;HSPA1B;TNFAIP3;APOE;IGFBP3
response to nutrient	6/165	0.00198059	0.0295486	VCAM1;POSTN;TNC;PENK;COL1A1;IGFBP2
regulation of cell death	24/1625	0.0019963	0.0296118	TOP2A;MMP9;MAP4K4;LEF1;TNFAIP3;MMP3;WT1;GAL;TWIST1;INHBA;COMP;CBL;PELI1;TIMP1;HSPA1A;PTPN1;EGR3;SERPINE1;GZMA;CAMK1D;GREM1;HSPA1B;APOE;IGFBP3
regulation of gamma-delta T cell differentiation	2/9	0.00214021	0.0311799	LEF1;EGR3
bone trabecula formation	2/9	0.00214021	0.0311799	COL1A1;GREM1
regulation of cell-substrate junction organization	4/69	0.00215034	0.0311799	MAPRE2;EPHA3;MAP4K4;GREM1
regulation of fear response	2/9	0.00214021	0.0311799	PENK;APOE
regulation of leukocyte chemotaxis	5/116	0.00225785	0.032375	VEGFC;CXCL13;SERPINE1;CAMK1D;GREM1
embryonic skeletal system development	5/116	0.00225785	0.032375	KIAA1217;COL11A1;TWIST1;COL1A1;SULF1
regulation of lymphocyte activation	10/432	0.00227172	0.032394	PELI1;VCAM1;GAL;HSPH1;LEF1;PRDM1;INHBA;EGR3;IGFBP2;TNFAIP3
cellular response to extracellular stimulus	7/230	0.00234111	0.0332	VCAM1;POSTN;TNC;PENK;COL1A1;CBL;NUAK1
negative regulation of locomotion	9/363	0.00237274	0.0334646	CXCL13;COL3A1;TIMP1;SERPINE1;SULF1;GREM1;SEMA3A;APOE;IGFBP3
nephron morphogenesis	4/71	0.00238769	0.0334925	KIF26B;WT1;LGR4;GREM1
blood vessel endothelial cell migration	6/172	0.00243933	0.0340319	VEGFC;GREM1;PIK3R3;HDAC9;EGR3;APOE
positive regulation of vasculature development	6/173	0.00251088	0.0344984	VEGFC;ADAM12;SERPINE1;GREM1;TWIST1;CCL11
cellular response to vascular endothelial growth factor stimulus	4/72	0.00251287	0.0344984	VEGFC;ADAMTS12;EGR3;VCAM1
positive regulation of epithelial cell migration	6/173	0.00251088	0.0344984	VEGFC;MMP9;MAP4K4;MAPRE2;HDAC9;ENPP2
response to nitrogen compound	18/1099	0.00256486	0.0350259	HOMER1;MMP3;PELI1;TIMP1;VCAM1;MMP9;MMP13;PENK;ENPP1;GAL;WT1;COL1A1;ANO1;PIK3R3;PTPN1;HDAC9;TNFAIP3;APOE
positive regulation of gonad development	2/10	0.00266146	0.035629	WT1;SEMA3A
regulation of male gonad development	2/10	0.00266146	0.035629	WT1;SEMA3A
wound healing involved in inflammatory response	11/516	0.00262876	0.035629	ENTPD1;COL3A1;TIMP1;POSTN;SERPINE1;TNC;FN1;COL1A1;COMP;TNFAIP3;APOE
inflammatory response to antigenic stimulus	14/757	0.00266424	0.035629	MMP3;CXCL13;TIMP1;VCAM1;MMP9;ADAMTS12;SERPINE1;CAMK1D;GAL;FN1;CCL11;HDAC9;TNFAIP3;APOE
proteolysis	25/1760	0.00270763	0.0360226	MMP1;MMP7;MMP11;MMP9;ISG15;TNFAIP3;MMP3;ADAMTS12;CST2;COMP;CBL;COL7A1;HECW1;PELI1;TIMP1;HSPA1A;MMP13;FN1;CST1;ADAM12;SERPINE1;GZMA;ADAMTS6;HSPA1B;APOE
regulation of animal organ morphogenesis	6/176	0.002735	0.0362002	WT1;GREM1;MLLT3;CTHRC1;LGR4;SULF1
regulation of osteoblast differentiation	5/122	0.00281054	0.0370102	VEGFC;GREM1;TWIST1;RUNX2;CTHRC1
cell activation	21/1385	0.00285301	0.0373787	VCAM1;MMP9;LEF1;PRDM1;TNFAIP3;HSPH1;GAL;INHBA;COMP;CBL;IGFBP2;PELI1;TIMP1;HSPA1A;FN1;COL1A1;HDAC9;EGR3;COL3A1;HSPA1B;APOE
muscle structure development	12/601	0.00290127	0.0378191	HOMER1;ADAM12;WT1;COL11A1;GREM1;TWIST1;EGR3;LEF1;COMP;HDAC9;CDH2;IGFBP3
regulation of cell-matrix adhesion	5/124	0.00301479	0.0391014	EPHA3;POSTN;SERPINE1;GREM1;MAP4K4
eyelid development in camera-type eye	2/11	0.00323612	0.0399399	TWIST1;INHBA
regulation of gamma-delta T cell activation	2/11	0.00323612	0.0399399	LEF1;EGR3
negative regulation of muscle organ development	2/11	0.00323612	0.0399399	TWIST1;LEF1
regulation of receptor catabolic process	2/11	0.00323612	0.0399399	PTPN1;APOE
positive regulation of tumor necrosis factor-mediated signaling pathway	2/11	0.00323612	0.0399399	HSPA1B;HSPA1A
response to lipid	15/859	0.00324966	0.0399399	CXCL13;PELI1;EPHA3;VCAM1;POSTN;SERPINE1;TNC;PENK;COL1A1;LEF1;INHBA;CBL;IGFBP2;TNFAIP3;FBXO32
platelet degranulation	5/126	0.00322955	0.0399399	VEGFC;TIMP1;SERPINE1;FN1;PCDH7
radial glial cell differentiation	2/11	0.00323612	0.0399399	LEF1;CDH2
negative regulation of muscle tissue development	2/11	0.00323612	0.0399399	TWIST1;LEF1
locomotory exploration behavior	2/11	0.00323612	0.0399399	PENK;APOE
negative regulation of inclusion body assembly	2/11	0.00323612	0.0399399	HSPA1B;HSPA1A
homeostasis of number of cells	7/245	0.00332471	0.0406687	HSPA1A;ISG15;INHBA;HSPA1B;TNFAIP3;CDH2;LGR4
cellular response to hormone stimulus	12/613	0.00340176	0.0414149	RAMP1;TNC;ENPP1;WT1;LEF1;INHBA;PIK3R3;PTPN1;HDAC9;FBXO32;IGFBP2;LGR4
neurogenesis	23/1598	0.00344569	0.0415576	VCAM1;MAP4K4;LEF1;CCL11;CTHRC1;VEGFC;EPHA3;PPFIA2;TWIST1;INHBA;HECW1;PENK;SYT1;FN1;HDAC9;RUNX2;CDH2;COL3A1;POSTN;TNC;CAMK1D;SEMA3A;APOE
immune system development	16/951	0.00343011	0.0415576	TOP2A;HSPA1A;VCAM1;MMP9;ISG15;MYO1E;JARID2;EGR3;LEF1;MLLT3;PRDM1;HDAC9;INHBA;RUNX2;HSPA1B;TNFAIP3
response to hormone	15/867	0.00354271	0.042529	RAMP1;TIMP1;TNC;ENPP1;GAL;WT1;COL1A1;LEF1;INHBA;PIK3R3;PTPN1;HDAC9;FBXO32;IGFBP2;LGR4
stem cell differentiation	7/250	0.00371428	0.0443822	JARID2;GREM1;TWIST1;FN1;MLLT3;SEMA3A;CDH2
'de novo' protein folding	3/40	0.00382441	0.0449156	HSPA1B;HSPH1;HSPA1A
regulation of dendritic spine maintenance	2/12	0.00386333	0.0449156	HOMER1;APOE
bone trabecula morphogenesis	2/12	0.00386333	0.0449156	COL1A1;GREM1
gamma-delta T cell differentiation	2/12	0.00386333	0.0449156	LEF1;EGR3
lipid export from cell	4/81	0.0038483	0.0449156	INHBA;GAL;SYT1;PPFIA2
regulation of vascular wound healing	2/12	0.00386333	0.0449156	SERPINE1;TNFAIP3
regulation of Ras protein signal transduction	6/189	0.00388352	0.0449478	COL3A1;MAP4K4;MAPRE2;RASA2;CBL;APOE
metanephros development	4/82	0.00402126	0.0458407	KIF26B;WT1;LGR4;GREM1
nucleotide-binding domain, leucine rich repeat containing receptor signaling pathway	3/41	0.00410275	0.0458407	HSPA1B;TNFAIP3;HSPA1A
positive regulation of ERBB signaling pathway	3/41	0.00410275	0.0458407	CBL;MMP9;AREG
regulation of extrinsic apoptotic signaling pathway in absence of ligand	3/41	0.00410275	0.0458407	HSPA1B;INHBA;HSPA1A
positive regulation of pattern recognition receptor signaling pathway	3/41	0.00410275	0.0458407	HSPA1B;PELI1;HSPA1A
positive regulation of protein binding	4/82	0.00402126	0.0458407	MMP9;RAMP1;CTHRC1;APOE
negative regulation of cell-matrix adhesion	3/41	0.00410275	0.0458407	POSTN;SERPINE1;MAP4K4
endothelial cell proliferation	6/190	0.00398467	0.0458407	VEGFC;LOXL2;CCL11;EGR3;APOE;SULF1
response to extracellular stimulus	10/470	0.00413707	0.0460248	MMP7;VCAM1;POSTN;TNC;PENK;COL1A1;CBL;IGFBP2;NUAK1;APOE
response to transforming growth factor beta	7/256	0.00422656	0.0468187	COL3A1;HSPA1A;POSTN;PENK;COL1A1;ASPN;CBL
membrane protein ectodomain proteolysis	3/42	0.00439311	0.0484556	MMP7;APOE;TIMP1
taxis	12/635	0.00450008	0.0492148	VEGFC;CXCL13;SEMA3A;EPHA3;VCAM1;SERPINE1;CAMK1D;GREM1;LEF1;CCL11;EGR3;ENPP2
regulation of cell activation	11/554	0.00449208	0.0492148	PELI1;VCAM1;GAL;HSPH1;LEF1;PRDM1;INHBA;EGR3;IGFBP2;TNFAIP3;APOE
regulation of gonad development	2/13	0.00454224	0.0494663	WT1;SEMA3A
