# Supplementary material for: Non-linear archetypal analysis of single-cell RNA-seq data by deep autoencoders
Source: PLoS Comput Biol. 2022 Apr 1;18(4):e1010025. doi: 10.1371/journal.pcbi.1010025 (PMC9007392; doi:10.1371/journal.pcbi.1010025)
Supplement: S17 Table — (XLSX) [file pcbi.1010025.s043.xlsx]

## Sheet: Sheet1
Term	Overlap	P-value	Adjusted P-value	Genes
Interleukin-10 signaling	6/46	2.00621e-05	0.00299648	CSF3;PTGS2;CXCL1;IL6;CXCL2;CXCL8
Response to metal ions	4/14	2.0201e-05	0.00299648	MT1G;MT1M;MT1A;MT1X
Metallothioneins bind metals	4/11	6.85598e-06	0.00299648	MT1G;MT1M;MT1A;MT1X
Negative regulation of TCF-dependent signaling by WNT ligand antagonists	4/15	2.72816e-05	0.00303507	DKK1;SFRP2;WNT9A;SFRP1
Signaling by Receptor Tyrosine Kinases	17/504	0.000174923	0.0155681	FGF2;F3;FOS;ARC;COL4A4;PLAT;PDGFD;IGF2;PCSK6;COL4A3;GRB10;ADAP1;CILP;TIAM1;EGR3;TNS4;PCSK5
Interleukin-4 and Interleukin-13 signaling	7/108	0.000376786	0.0279449	FGF2;HMOX1;PTGS2;FOS;IL6;SAA1;CXCL8
Dissolution of Fibrin Clot	3/13	0.000478438	0.030415	PLAT;SERPINB2;SERPINE2
Anchoring fibril formation	3/15	0.000747444	0.0369569	COL4A4;COL4A3;TLL1
Chemokine receptors bind chemokines	5/58	0.000724239	0.0369569	ACKR3;CXCL1;CXCL2;CXCL8;CXCL3
O-glycosylation of TSR domain-containing proteins	4/38	0.00118214	0.0431082	ADAMTSL1;ADAMTS4;ADAMTSL3;ADAMTS5
Signaling by NTRKs	7/134	0.00135621	0.0431082	F3;FOS;PCSK6;TIAM1;EGR3;ARC;PCSK5
Crosslinking of collagen fibrils	3/18	0.00130448	0.0431082	COL4A4;COL4A3;TLL1
Formation of Fibrin Clot (Clotting Cascade)	4/39	0.00130467	0.0431082	F3;THBD;SERPINE2;CD177
NGF-stimulated transcription	4/39	0.00130467	0.0431082	F3;FOS;ARC;EGR3
Assembly of active LPL and LIPC lipase complexes	3/19	0.00153509	0.0455411	ANGPTL4;PCSK6;PCSK5
