# Supplementary material for: Non-linear archetypal analysis of single-cell RNA-seq data by deep autoencoders
Source: PLoS Comput Biol. 2022 Apr 1;18(4):e1010025. doi: 10.1371/journal.pcbi.1010025 (PMC9007392; doi:10.1371/journal.pcbi.1010025)
Supplement: S18 Table — (XLSX) [file pcbi.1010025.s044.xlsx]

## Sheet: Sheet1
Term	Overlap	P-value	Adjusted P-value	Genes
Chemokine receptors bind chemokines	6/58	6.24322e-06	0.00245983	CCL2;CCL21;CCL19;CCL11;CCL13;CXCL10
Role of second messengers in netrin-1 signaling	3/10	5.52181e-05	0.010878	DCC;TRPC6;TRPC4
Extracellular matrix organization	10/301	0.000139952	0.0183804	SCUBE1;ITGA2;MMP19;COL6A6;ITGA8;A2M;COL24A1;ADAMTS8;ADAMTS9;F11R
O-glycosylation of TSR domain-containing proteins	4/38	0.000221734	0.0218408	ADAMTS17;ADAMTS9;THSD7B;ADAMTS8
Nervous system development	13/579	0.000679059	0.0445916	CACNB2;ANK3;EPHA3;TRPC4;ROBO2;ITGA2;NRCAM;COL6A6;SCN7A;TRPC6;CACNA1D;PSMA1;DCC
Response to elevated platelet cytosolic Ca2+	6/131	0.000602059	0.0445916	A2M;PRKCB;ACTN2;VEGFD;SRGN;SELENOP
Degradation of the extracellular matrix	6/140	0.000853056	0.0480149	SCUBE1;MMP19;COL6A6;A2M;ADAMTS8;ADAMTS9
