# Supplementary material for: Non-linear archetypal analysis of single-cell RNA-seq data by deep autoencoders
Source: PLoS Comput Biol. 2022 Apr 1;18(4):e1010025. doi: 10.1371/journal.pcbi.1010025 (PMC9007392; doi:10.1371/journal.pcbi.1010025)
Supplement: S19 Table — (XLSX) [file pcbi.1010025.s045.xlsx]

## Sheet: Sheet1
Term	Overlap	P-value	Adjusted P-value	Genes
Extracellular matrix organization	23/301	1.95691e-16	6.81005e-14	MMP1;MMP7;MMP11;VCAM1;MMP9;COL10A1;MMP3;ASPN;COMP;ITGA10;COL7A1;TIMP1;MMP13;FN1;COL1A1;COL12A1;COL3A1;ADAM12;SERPINE1;TNC;COL24A1;COL11A1;LOXL2
Assembly of collagen fibrils and other multimeric structures	12/61	4.57357e-14	7.958e-12	MMP3;MMP7;COL3A1;MMP9;MMP13;COL10A1;COL24A1;COL11A1;COL1A1;LOXL2;COL12A1;COL7A1
Collagen degradation	12/64	8.45024e-14	9.80228e-12	MMP3;MMP7;MMP11;MMP1;COL3A1;MMP9;MMP13;COL10A1;COL11A1;COL1A1;COL12A1;COL7A1
Degradation of the extracellular matrix	14/140	5.33094e-12	4.11866e-10	MMP3;MMP1;MMP7;MMP11;COL3A1;TIMP1;MMP13;MMP9;COL10A1;COL11A1;FN1;COL1A1;COL12A1;COL7A1
Collagen formation	12/90	5.91761e-12	4.11866e-10	MMP3;MMP7;COL3A1;MMP13;MMP9;COL10A1;COL11A1;COL24A1;COL1A1;LOXL2;COL12A1;COL7A1
Activation of Matrix Metalloproteinases	7/33	5.88584e-09	3.41379e-07	MMP3;MMP7;MMP11;MMP1;TIMP1;MMP9;MMP13
Integrin cell surface interactions	9/85	2.27071e-08	1.12887e-06	COL3A1;VCAM1;TNC;COL10A1;FN1;COL1A1;ITGA10;COMP;COL7A1
Collagen chain trimerization	7/44	4.91084e-08	2.13622e-06	COL3A1;COL10A1;COL24A1;COL11A1;COL1A1;COL12A1;COL7A1
Regulation of Insulin-like Growth Factor (IGF) transport and uptake by Insulin-like Growth Factor Binding Proteins (IGFBPs)	9/123	5.63159e-07	2.17755e-05	MMP1;TIMP1;TNC;PENK;FN1;IGFBP2;CDH2;APOE;IGFBP3
Collagen biosynthesis and modifying enzymes	7/67	9.58039e-07	3.33397e-05	COL3A1;COL10A1;COL24A1;COL11A1;COL1A1;COL12A1;COL7A1
ECM proteoglycans	7/76	2.27014e-06	6.5834e-05	COL3A1;SERPINE1;TNC;COL1A1;ASPN;FN1;COMP
Interleukin-4 and Interleukin-13 signaling	8/108	2.22622e-06	6.5834e-05	MMP3;MMP1;TIMP1;VCAM1;MMP9;TWIST1;FN1;CCL11
Signaling by MET	7/79	2.95135e-06	7.90054e-05	COL3A1;COL24A1;COL11A1;FN1;COL1A1;PTPN1;CBL
MET activates PTK2 signaling	5/30	3.44985e-06	8.57534e-05	COL3A1;COL24A1;COL11A1;COL1A1;FN1
Non-integrin membrane-ECM interactions	6/59	6.90516e-06	0.0001602	COL3A1;TNC;COL10A1;COL11A1;COL1A1;FN1
MET promotes cell motility	5/41	1.69195e-05	0.000368	COL3A1;COL24A1;COL11A1;COL1A1;FN1
RUNX2 regulates genes involved in cell migration	3/8	2.6069e-05	0.000533647	RUNX2;MMP13;ITGBL1
Signaling by Receptor Tyrosine Kinases	14/504	4.62385e-05	0.000893944	VEGFC;COL3A1;ADAM12;MMP9;COL24A1;COL11A1;FN1;COL1A1;EGR3;PIK3R3;PTPN1;AREG;CBL;APOE
Syndecan interactions	4/27	5.63877e-05	0.00103278	COL1A1;TNC;COL3A1;FN1
Extra-nuclear estrogen signaling	5/75	0.000314334	0.00543734	MMP3;MMP7;MMP9;PIK3R3;AREG
Binding and Uptake of Ligands by Scavenger Receptors	4/42	0.000328115	0.00543734	COL1A1;COL3A1;HSPH1;APOE
Scavenging by Class A Receptors	3/19	0.000423264	0.00669526	COL1A1;COL3A1;APOE
Signaling by Interleukins	11/447	0.000844892	0.0127836	MMP3;MMP1;PELI1;TIMP1;VCAM1;MMP9;TWIST1;FN1;CCL11;PIK3R3;CBL
Platelet activation, signaling and aggregation	8/260	0.00107753	0.0156242	VEGFC;TIMP1;SERPINE1;FN1;PCDH7;COL1A1;PIK3R3;PTPN1
Attenuation phase	3/28	0.0013586	0.0189117	HSPA1B;HSPH1;HSPA1A
HSF1 activation	3/31	0.00183223	0.0245236	HSPA1B;HSPH1;HSPA1A
Transcriptional regulation by RUNX2	5/120	0.0026165	0.0337238	MMP13;TWIST1;COL1A1;ITGBL1;RUNX2
Signaling by Nuclear Receptors	7/237	0.00276728	0.0343934	MMP3;MMP7;MMP9;PIK3R3;AREG;EEPD1;APOE
HSF1-dependent transactivation	3/38	0.00330312	0.0396374	HSPA1B;HSPH1;HSPA1A
Platelet Aggregation (Plug Formation)	3/39	0.00355792	0.0412718	COL1A1;PTPN1;FN1
Cytokine Signaling in Immune system	13/701	0.00368179	0.0413311	MMP3;MMP1;PELI1;TIMP1;VCAM1;MMP9;ISG15;TWIST1;FN1;CCL11;PIK3R3;PTPN1;CBL
Response to elevated platelet cytosolic Ca2+	5/131	0.00381443	0.041482	VEGFC;TIMP1;SERPINE1;FN1;PCDH7
Signaling by SCF-KIT	3/43	0.00469563	0.0495175	CBL;MMP9;PIK3R3
