# Supplementary material for: Non-linear archetypal analysis of single-cell RNA-seq data by deep autoencoders
Source: PLoS Comput Biol. 2022 Apr 1;18(4):e1010025. doi: 10.1371/journal.pcbi.1010025 (PMC9007392; doi:10.1371/journal.pcbi.1010025)
Supplement: S20 Table — (XLSX) [file pcbi.1010025.s046.xlsx]

## Sheet: Sheet1
gene	coef.est	p.val	z.score	p.val.adj
SFMBT2	2.11515	4.71256e-99	21.1247	7.67204e-96
GRID2	2.33457	1.04654e-89	20.0827	1.70377e-86
PLXDC2	1.62982	8.26374e-82	19.1582	1.34534e-78
RASGEF1C	2.75564	3.16189e-67	17.3229	5.14756e-64
C10orf11	1.56096	6.13536e-66	17.1514	9.98836e-63
GLDN	2.44173	1.45441e-61	16.5558	2.36778e-58
RTTN	2.83867	7.47205e-53	15.3015	1.21645e-49
DSCAM	2.31242	2.42945e-49	14.7659	3.95514e-46
CACNA1A	2.13404	8.37953e-43	13.7139	1.36419e-39
NAV2	2.64701	4.55454e-42	13.5906	7.4148e-39
NAALADL2	1.73796	9.97707e-26	10.4864	1.62427e-22
PDE3B	1.25197	9.64193e-21	9.33991	1.56971e-17
KBTBD12	2.09672	2.01464e-20	9.26156	3.27983e-17
PTPRG	2.13432	1.73516e-19	9.02883	2.82484e-16
NHSL1	1.48237	2.44071e-18	8.73481	3.97347e-15
PTCHD4	2.40864	2.71427e-18	8.72279	4.41883e-15
MYO1E	1.5369	1.13746e-16	8.28948	1.85178e-13
IMMP2L	1.13766	1.17799e-16	8.28531	1.91776e-13
WNT2B	1.8511	1.24477e-16	8.27875	2.02649e-13
SERPINE1	2.41078	2.6254e-16	8.1894	4.27415e-13
OLR1	1.44717	8.38148e-16	8.0485	1.3645e-12
CECR2	2.74583	4.47295e-15	7.84091	7.28196e-12
SAMSN1	1.06994	1.18644e-12	7.10694	1.93153e-09
ATF7IP2	1.48007	1.69065e-12	7.05788	2.75238e-09
ELL2	1.05475	6.26554e-12	6.87348	1.02003e-08
SELPLG	1.64337	8.24723e-12	6.83419	1.34265e-08
DPH6	1.69428	1.14407e-11	6.7871	1.86255e-08
GPR137C	2.76838	6.52284e-11	6.53124	1.06192e-07
ADAMTS17	1.96833	3.00889e-10	6.29832	4.89847e-07
LIPC	2.44039	3.16049e-10	6.29069	5.14528e-07
SON	0.887325	4.65485e-10	6.23032	7.57809e-07
GUCY1A3	1.99775	5.12313e-10	6.21529	8.34046e-07
HPSE	2.31497	5.1778e-10	6.21362	8.42946e-07
SCMH1	1.34933	2.2407e-09	5.97932	3.64786e-06
UST	1.19664	2.97473e-09	5.93299	4.84287e-06
CHSY3	1.03557	5.66681e-09	5.8263	9.22556e-06
ZMAT1	1.58858	7.79444e-09	5.77284	1.26893e-05
CTNNA3	1.65624	2.279e-08	5.58937	3.71022e-05
ADAMTSL2	1.85965	4.17798e-08	5.48316	6.80176e-05
NLGN4Y	1.75884	5.56827e-08	5.43214	9.06515e-05
TRPC1	1.89966	1.99875e-07	5.19945	0.000325396
EFCAB11	1.92324	2.35589e-07	5.16881	0.000383539
EFCAB13	1.69872	4.75062e-07	5.03612	0.000773401
PADI2	0.80969	9.23202e-07	4.90734	0.00150297
CKB	1.24021	1.00657e-06	4.89035	0.0016387
CDH23	1.47745	4.38655e-06	4.59217	0.0071413
BASP1	1.14575	5.40603e-06	4.54838	0.00880102
CARD11	0.729487	7.1576e-06	4.48895	0.0116526
UBE4B	1.03771	7.43844e-06	4.48074	0.0121098
CFAP74	1.81532	7.52479e-06	4.47828	0.0122504
ZNF69	1.43708	9.25935e-06	4.43378	0.0150742
TRAFD1	2.12165	1.00031e-05	4.41711	0.016285
HYI	3.3592	1.13963e-05	4.38883	0.0185531
CD83	1.0769	1.63506e-05	4.30966	0.0266187
