# Supplementary material for: Non-linear archetypal analysis of single-cell RNA-seq data by deep autoencoders
Source: PLoS Comput Biol. 2022 Apr 1;18(4):e1010025. doi: 10.1371/journal.pcbi.1010025 (PMC9007392; doi:10.1371/journal.pcbi.1010025)
Supplement: S21 Table — (XLSX) [file pcbi.1010025.s047.xlsx]

## Sheet: Sheet1
gene	coef.est	p.val	z.score	p.val.adj
F13A1	4.45911	2.39978e-98	21.0477	3.90684e-95
SRGN	2.34081	1.01827e-68	17.5194	1.65775e-65
NAMPT	3.60538	6.10968e-58	16.0459	9.94656e-55
SEPP1	4.40175	8.38125e-55	15.591	1.36447e-51
CD163	3.08024	3.37043e-50	14.8985	5.48706e-47
MRC1	2.32223	5.44767e-40	13.2359	8.86881e-37
SAT1	1.44005	1.08033e-35	12.4706	1.75878e-32
COLEC12	6.93069	1.63886e-32	11.8728	2.66806e-29
STARD13	1.97045	2.40237e-30	11.4481	3.91106e-27
ACSL1	1.97531	2.62084e-30	11.4406	4.26673e-27
ITSN1	2.49573	3.27919e-30	11.4211	5.33853e-27
RNF144B	2.06105	1.67119e-29	11.2787	2.7207e-26
FOS	2.5018	3.79402e-28	11.0006	6.17667e-25
HIF1A	1.54665	8.31737e-27	10.7187	1.35407e-23
SLC2A3	1.90556	7.08651e-26	10.5187	1.15368e-22
DPYD	1.41779	1.21734e-25	10.4676	1.98182e-22
RGL1	2.10524	3.06766e-25	10.3797	4.99416e-22
FGF13	5.01639	7.4077e-25	10.2952	1.20597e-21
SIGLEC1	4.41207	1.99171e-23	9.97346	3.24251e-20
LGMN	2.33424	2.40603e-23	9.95468	3.91702e-20
HIST1H2AC	1.75898	3.12103e-23	9.92876	5.08103e-20
PEAK1	1.59975	6.15308e-23	9.86084	1.00172e-19
MAN1A1	1.56008	1.68496e-22	9.75919	2.74311e-19
DUSP1	2.07522	2.06981e-21	9.50145	3.36965e-18
MSR1	1.43841	5.54576e-21	9.39829	9.02849e-18
DIRC3	2.42633	1.60652e-20	9.2857	2.61541e-17
MS4A4A	2.73358	6.16586e-20	9.14138	1.0038e-16
TFRC	2.83952	1.48022e-19	9.04621	2.40979e-16
CD83	2.0717	4.52226e-19	8.92339	7.36225e-16
TGFBI	2.93479	3.33423e-18	8.69948	5.42812e-15
MAP3K8	1.57306	6.91568e-18	8.61629	1.12587e-14
CD36	4.55193	1.66474e-17	8.51508	2.7102e-14
MCTP1	2.15615	1.876e-17	8.50122	3.05414e-14
PDE4B	1.39343	3.61619e-17	8.42472	5.88715e-14
SLC11A1	1.36846	1.0981e-16	8.29367	1.7877e-13
GADD45B	3.43485	3.10459e-15	7.88663	5.05428e-12
HSPB1	1.54318	8.1887e-15	7.76463	1.33312e-11
EYA2	3.62505	1.29438e-14	7.70638	2.10724e-11
RNASE1	3.2977	1.63148e-14	7.67677	2.65605e-11
EPB41L3	1.24725	2.15431e-14	7.64107	3.50722e-11
LYVE1	1.80547	3.86462e-14	7.56547	6.29161e-11
BCAS2	2.46008	5.00621e-14	7.53176	8.15012e-11
HERPUD1	1.36829	1.05986e-13	7.43322	1.72545e-10
MPPED2	6.47293	1.86934e-13	7.35782	3.04328e-10
AFF3	2.20549	2.61518e-13	7.31286	4.25751e-10
PID1	1.86425	7.22269e-13	7.17515	1.17585e-09
RGS1	1.41029	7.37541e-13	7.17229	1.20072e-09
IL12RB2	3.37871	1.3736e-12	7.08669	2.23622e-09
ME1	3.50991	1.69075e-12	7.05787	2.75254e-09
SLC16A10	4.84009	2.00237e-12	7.03432	3.25986e-09
CR1	4.90343	2.92916e-12	6.98108	4.76867e-09
USP36	1.83104	3.28461e-12	6.96498	5.34734e-09
SCN9A	5.65493	3.76665e-12	6.94567	6.1321e-09
RGS2	2.9525	5.11865e-12	6.90225	8.33317e-09
TEX14	2.77348	7.62098e-12	6.8455	1.2407e-08
SLC38A6	2.9932	1.6103e-11	6.73759	2.62156e-08
NRP1	1.33959	1.87082e-11	6.71576	3.0457e-08
SIPA1L1	1.08464	2.3735e-11	6.68098	3.86405e-08
C5AR1	2.33996	3.56493e-11	6.62112	5.8037e-08
SDCBP	1.50489	4.98098e-11	6.5715	8.10904e-08
TNFAIP2	1.98325	9.08546e-11	6.48143	1.47911e-07
HS3ST2	5.72456	9.69664e-11	6.47161	1.57861e-07
WWP1	1.5113	1.32593e-10	6.42417	2.15861e-07
HSP90AA1	0.791512	1.41221e-10	6.41457	2.29907e-07
HRH1	2.41471	1.49752e-10	6.40563	2.43796e-07
DAPK1	2.10592	1.51518e-10	6.40384	2.46671e-07
HIST1H2BG	2.02718	1.76508e-10	6.3805	2.87354e-07
PMP22	4.02317	4.37311e-10	6.24009	7.11942e-07
SERINC5	1.54364	6.07863e-10	6.18838	9.89602e-07
CPNE8	2.15836	7.58158e-10	6.15345	1.23428e-06
PLAUR	1.77379	8.15082e-10	6.14196	1.32695e-06
VAV3	1.8144	9.68191e-10	6.11457	1.57621e-06
JUN	1.67441	1.34181e-09	6.06231	2.18447e-06
ADAMTS2	4.36344	1.65158e-09	6.02882	2.68877e-06
FMN1	0.804797	2.41487e-09	5.96711	3.93141e-06
VCAN	2.91304	2.82533e-09	5.94144	4.59963e-06
ANTXR2	2.43512	7.60163e-09	5.77706	1.23754e-05
MS4A4E	2.3126	8.11058e-09	5.76614	1.3204e-05
PAPSS2	3.03561	9.52075e-09	5.73905	1.54998e-05
JDP2	1.38993	1.09793e-08	5.71486	1.78743e-05
PDE3A	2.68647	1.28479e-08	5.68808	2.09163e-05
THRB	1.30079	1.5603e-08	5.6548	2.54017e-05
PLTP	1.77438	3.10119e-08	5.53563	5.04874e-05
GAS2L3	2.6663	3.31635e-08	5.52386	5.39902e-05
CPM	0.971881	3.67848e-08	5.50563	5.98856e-05
AHR	2.97334	4.00628e-08	5.49057	6.52222e-05
RND3	5.20203	4.63741e-08	5.46468	7.5497e-05
THBS1	4.62687	6.31949e-08	5.40952	0.000102881
RHOB	2.12503	8.5375e-08	5.35538	0.00013899
FAM20A	1.81118	9.09014e-08	5.34403	0.000147987
MARCO	5.2356	1.74521e-07	5.22461	0.00028412
MAFB	1.3343	2.0689e-07	5.19304	0.000336818
ID2	0.916243	2.72479e-07	5.14155	0.000443595
CREM	1.2536	3.9009e-07	5.07373	0.000635067
TPRG1	1.49989	4.32571e-07	5.05404	0.000704225
HIST1H2BD	1.52234	4.80873e-07	5.03379	0.000782861
FCGR2B	4.23233	8.28193e-07	4.9286	0.0013483
NUPR1	2.40489	9.22379e-07	4.90751	0.00150163
KLHL13	4.73922	1.24296e-06	4.84866	0.00202354
P4HA1	0.83891	1.82168e-06	4.77226	0.0029657
SH3BP5	2.0557	2.7426e-06	4.68921	0.00446495
CLEC4E	3.2855	4.72835e-06	4.57649	0.00769775
PARD3	1.85795	6.27493e-06	4.51691	0.0102156
GNA13	1.11913	7.20438e-06	4.48756	0.0117287
SLC45A4	1.85772	1.04707e-05	4.40722	0.0170463
MTSS1	0.660232	1.04949e-05	4.40672	0.0170856
TTN	2.55209	1.10079e-05	4.39636	0.0179209
NR4A1	2.90622	1.16971e-05	4.38316	0.0190429
IQGAP2	0.913863	1.37251e-05	4.34821	0.0223445
IL7	2.20096	2.27882e-05	4.23566	0.0370992
HBEGF	5.52036	2.56778e-05	4.20876	0.0418035
INSIG1	1.82502	2.59556e-05	4.20633	0.0422556
NR4A2	1.94223	2.60649e-05	4.20538	0.0424337
