# Supplementary material for: Non-linear archetypal analysis of single-cell RNA-seq data by deep autoencoders
Source: PLoS Comput Biol. 2022 Apr 1;18(4):e1010025. doi: 10.1371/journal.pcbi.1010025 (PMC9007392; doi:10.1371/journal.pcbi.1010025)
Supplement: S22 Table — (XLSX) [file pcbi.1010025.s048.xlsx]

## Sheet: Sheet1
gene	coef.est	p.val	z.score	p.val.adj
FYN	5.21157	1.35295e-77	18.6463	2.2026e-74
GNLY	4.09323	3.10147e-62	16.6485	5.0492e-59
FAM65B	3.59885	5.66765e-57	15.907	9.22694e-54
CBLB	2.6869	2.41038e-48	14.6104	3.92409e-45
SKAP1	5.89536	5.80594e-46	14.2319	9.45208e-43
SYNE2	4.43675	1.9918e-43	13.8178	3.24265e-40
CD247	6.42641	7.61952e-43	13.7208	1.24046e-39
KLF12	2.44261	5.18025e-42	13.5812	8.43345e-39
STAT4	5.29997	2.00672e-39	13.1375	3.26694e-36
SYTL3	2.13726	2.54501e-39	13.1195	4.14328e-36
PITPNC1	2.26109	8.32064e-39	13.0294	1.3546e-35
HLA-A	2.07646	1.14384e-37	12.8279	1.86218e-34
SAMD3	4.67997	5.27059e-34	12.1569	8.58052e-31
PRKCH	1.92467	1.25798e-33	12.0856	2.04798e-30
PPP1R16B	4.92886	5.2789e-33	11.9672	8.59406e-30
CD96	4.63782	3.9979e-32	11.798	6.50859e-29
PRKCQ	5.34653	4.45612e-32	11.7888	7.25457e-29
PARP8	1.6834	2.45845e-31	11.6441	4.00236e-28
ARHGEF3	2.66689	3.59399e-31	11.6117	5.85101e-28
THEMIS	5.86543	4.49345e-31	11.5926	7.31534e-28
NCALD	3.39863	1.28803e-30	11.5021	2.09692e-27
RUNX3	4.10286	3.68436e-30	11.411	5.99814e-27
ETS1	5.10769	4.59942e-30	11.3917	7.48785e-27
CXCR4	2.87162	6.40122e-30	11.3629	1.04212e-26
B2M	1.44882	6.8362e-30	11.3571	1.11293e-26
MCTP2	4.5301	5.17664e-29	11.1788	8.42757e-26
PPP2R2B	2.72407	9.27167e-28	10.9198	1.50943e-24
TOX	3.0573	9.34143e-28	10.9191	1.52078e-24
IQGAP2	2.07885	1.05553e-27	10.908	1.71841e-24
KLRD1	3.93771	1.65832e-27	10.8668	2.69975e-24
RORA	2.21488	1.87437e-27	10.8557	3.05148e-24
CCL4	4.38609	2.05676e-27	10.8472	3.34841e-24
GRAP2	4.04992	3.14531e-27	10.8083	5.12057e-24
PLCB1	2.73119	5.97854e-27	10.7492	9.73307e-24
SYNE1	2.25879	3.77603e-26	10.5778	6.14737e-23
ITGA4	4.38472	4.30399e-26	10.5656	7.00689e-23
TGFBR3	4.45555	4.73369e-25	10.3382	7.70644e-22
HLA-C	1.71768	1.57511e-24	10.2223	2.56428e-21
RASGRP1	4.14909	3.22002e-24	10.1528	5.24219e-21
CNOT6L	2.12731	4.0395e-24	10.1307	6.5763e-21
HLA-B	1.45506	7.35422e-24	10.0719	1.19727e-20
TMEM2	2.21415	9.13525e-24	10.0506	1.48722e-20
CAMK4	3.86534	1.26384e-23	10.0185	2.05753e-20
CCDC88C	3.72987	1.40407e-23	10.0081	2.28583e-20
SLC38A1	6.07803	1.94088e-23	9.97602	3.15975e-20
AIM1	3.69871	2.15963e-23	9.96542	3.51588e-20
ACAP1	4.32723	3.26358e-23	9.92431	5.31311e-20
S100A4	2.59936	8.39019e-23	9.82966	1.36592e-19
CD44	2.84562	1.04664e-22	9.80737	1.70393e-19
SYTL2	4.17313	1.48029e-22	9.77232	2.40992e-19
BCL11B	6.42461	5.43296e-22	9.63973	8.84487e-19
C1orf21	3.51565	5.48488e-22	9.63876	8.92939e-19
CYTIP	2.61051	1.02162e-21	9.57469	1.6632e-18
TXK	3.43576	1.95401e-21	9.50745	3.18112e-18
ARL4C	3.67611	3.7129e-20	9.19607	6.0446e-17
TNIK	1.99249	7.39085e-20	9.12177	1.20323e-16
ADGRE5	3.14769	1.28466e-19	9.06167	2.09142e-16
MYBL1	4.77994	1.36799e-19	9.05482	2.22709e-16
IKZF3	4.12992	4.11016e-19	8.93396	6.69134e-16
ITK	6.7471	5.68404e-19	8.89804	9.25362e-16
MDFIC	3.19721	1.68406e-18	8.77666	2.74164e-15
SLFN12L	6.84158	2.19741e-18	8.74667	3.57738e-15
CD69	2.57568	5.25185e-18	8.64776	8.55002e-15
KLRG1	3.34391	6.39028e-18	8.62534	1.04034e-14
INPP4B	2.34283	7.93514e-18	8.60053	1.29184e-14
S100A6	2.51177	9.63006e-18	8.57828	1.56777e-14
PTPN22	2.82961	1.18695e-17	8.55419	1.93235e-14
P2RY8	2.62839	1.22308e-17	8.55073	1.99117e-14
GNG2	1.61363	1.68398e-17	8.51375	2.74152e-14
PYHIN1	6.55639	2.02165e-17	8.49254	3.29125e-14
STK39	3.77414	2.14213e-17	8.48581	3.48739e-14
ANK3	2.13441	4.61865e-17	8.39602	7.51916e-14
STK17B	1.88503	5.50278e-17	8.37542	8.95852e-14
ANXA1	3.03488	1.08306e-16	8.29531	1.76322e-13
BTG1	1.55527	3.59374e-16	8.15152	5.85061e-13
PDGFD	5.45597	9.52544e-16	8.03282	1.55074e-12
ANXA6	3.10659	9.72621e-16	8.03027	1.58343e-12
CD7	3.90759	1.03717e-15	8.02238	1.68852e-12
FLNA	5.55295	2.1491e-15	7.93242	3.49873e-12
NKG7	8.66208	2.15476e-15	7.9321	3.50795e-12
STK38	1.6737	2.76267e-15	7.90118	4.49763e-12
CYFIP2	2.5503	4.45415e-15	7.84144	7.25136e-12
VAV3	2.18879	4.57354e-15	7.83812	7.44573e-12
TTC39C	2.0529	8.76252e-15	7.75604	1.42654e-11
ATP8A1	1.92125	1.30121e-14	7.70571	2.11837e-11
SLCO3A1	2.39715	3.91752e-14	7.5637	6.37773e-11
ADD3	2.34627	8.00173e-14	7.47029	1.30268e-10
HSH2D	4.10156	8.06667e-14	7.46923	1.31325e-10
MPP7	3.91772	2.93683e-13	7.29726	4.78116e-10
PRSS23	4.24272	5.91891e-13	7.20234	9.63599e-10
CD2	6.57017	6.34635e-13	7.19283	1.03319e-09
PIP4K2A	1.08519	2.08961e-12	7.02837	3.40189e-09
SMCHD1	1.22791	2.69988e-12	6.99252	4.3954e-09
YES1	4.74938	4.88989e-12	6.90874	7.96075e-09
PRF1	8.78971	1.07038e-11	6.79671	1.74258e-08
SPON2	5.32399	1.11455e-11	6.79088	1.81449e-08
IL7R	7.49937	1.23656e-11	6.77587	2.01312e-08
TSHZ2	2.77306	1.27297e-11	6.77168	2.0724e-08
KCNAB2	2.06915	1.52621e-11	6.74539	2.48466e-08
OSBPL5	2.63546	1.77525e-11	6.72341	2.8901e-08
FAM19A1	2.34482	2.19995e-11	6.6921	3.58152e-08
PAM	1.83291	2.92649e-11	6.65022	4.76432e-08
CTB-133G6.1	3.72414	3.37887e-11	6.62904	5.5008e-08
LCK	5.91432	4.14762e-11	6.59871	6.75233e-08
PRR5L	3.79898	4.21335e-11	6.59637	6.85933e-08
ATP10A	2.85411	4.5266e-11	6.58573	7.3693e-08
LTB	3.85205	5.04773e-11	6.56952	8.21771e-08
RRAS2	3.52627	1.45069e-10	6.41047	2.36173e-07
KAT2B	1.30869	4.34663e-10	6.24104	7.07631e-07
IRF1	2.29464	5.92793e-10	6.19234	9.65068e-07
SLC16A7	3.0229	7.14197e-10	6.16291	1.16271e-06
KLRF1	6.57859	1.03042e-09	6.10463	1.67752e-06
CST7	6.73569	1.80403e-09	6.01454	2.93696e-06
GZMB	8.5426	2.6583e-09	5.95142	4.32772e-06
STK17A	1.401	2.715e-09	5.94796	4.42002e-06
TBC1D10C	3.46973	3.90358e-09	5.88823	6.35502e-06
DUSP2	6.90089	4.41859e-09	5.86771	7.19346e-06
DOCK9	2.24	5.21018e-09	5.84032	8.48218e-06
ARID5B	1.20397	6.6532e-09	5.79945	1.08314e-05
RAB27B	2.60341	7.11737e-09	5.78813	1.15871e-05
LY6E	2.0398	8.8493e-09	5.75143	1.44067e-05
TC2N	6.68556	9.12961e-09	5.74615	1.4863e-05
CD8A	5.84335	1.16487e-08	5.70479	1.89641e-05
JAKMIP1	4.51511	1.20131e-08	5.69954	1.95573e-05
GZMH	7.60612	1.28977e-08	5.68741	2.09974e-05
DGKD	1.48984	1.31463e-08	5.68415	2.14021e-05
LEF1	3.57995	1.6134e-08	5.64905	2.62661e-05
FNBP1	0.957174	1.65965e-08	5.64419	2.70191e-05
ABLIM1	2.1959	1.92519e-08	5.61859	3.13421e-05
BIRC3	3.31851	2.27704e-08	5.58952	3.70702e-05
CCND3	0.852961	2.36002e-08	5.5833	3.84211e-05
KLRC1	6.07877	2.74408e-08	5.55703	4.46736e-05
NCAM1	2.00568	3.2429e-08	5.52779	5.27944e-05
RAB27A	1.67432	5.92972e-08	5.42091	9.65358e-05
APBA2	1.78358	6.52004e-08	5.40392	0.000106146
JAKMIP2	2.57144	8.05598e-08	5.36587	0.000131151
CTD-2207O23.3	4.75249	9.33221e-08	5.33927	0.000151928
CCL4L2	3.66252	9.33233e-08	5.33927	0.00015193
FOSL2	2.32359	1.59816e-07	5.24088	0.000260181
B3GAT1	3.80119	2.7347e-07	5.14087	0.000445209
VPS37B	1.36465	2.88238e-07	5.13098	0.000469252
CEP78	1.80746	3.02797e-07	5.1217	0.000492953
RNF19A	1.27526	3.25193e-07	5.10823	0.000529414
DNAJB1	1.872	3.46086e-07	5.09645	0.000563428
TXNIP	0.915801	3.73044e-07	5.08222	0.000607316
CCL5	9.85616	3.85492e-07	5.07599	0.000627581
HSPA8	1.31001	4.0815e-07	5.06512	0.000664468
S1PR4	5.68107	4.96809e-07	5.02754	0.000808805
MYOM2	3.08225	5.10481e-07	5.02233	0.000831063
PZP	4.89574	5.21731e-07	5.01814	0.000849378
C11orf21	3.4554	6.78827e-07	4.96733	0.00110513
YPEL1	2.13675	7.67061e-07	4.94357	0.00124878
MYL12A	1.71861	9.72957e-07	4.89703	0.00158397
SH2D1B	4.01077	9.86145e-07	4.89438	0.00160544
GZMM	5.07483	9.98916e-07	4.89185	0.00162624
ARHGAP10	2.26335	1.01628e-06	4.88846	0.0016545
OPTN	2.41589	1.25056e-06	4.84745	0.00203592
SLFN5	2.02789	1.37627e-06	4.82841	0.00224057
SCML4	7.15309	1.44133e-06	4.8192	0.00234648
PBX4	4.20012	1.4839e-06	4.81339	0.00241579
ISG15	1.68033	1.63926e-06	4.79346	0.00266872
KLRB1	6.70728	1.77345e-06	4.77766	0.00288718
CDC14A	1.12804	1.79454e-06	4.77528	0.00292151
RHOH	1.28937	1.87122e-06	4.76686	0.00304635
PTPN4	1.25891	2.35901e-06	4.71995	0.00384047
CATSPERB	2.65371	2.49023e-06	4.70893	0.0040541
LINGO2	1.7668	2.76254e-06	4.68773	0.00449741
ARRDC3	1.86693	2.89038e-06	4.67846	0.00470554
TSPAN5	1.24022	3.01138e-06	4.67004	0.00490253
DTHD1	5.86458	3.12072e-06	4.66271	0.00508053
FGFBP2	7.50222	3.21344e-06	4.65668	0.00523148
ZDHHC20	1.1697	3.81477e-06	4.62123	0.00621045
FAM46C	6.31976	3.8385e-06	4.61994	0.00624907
VIM	2.16966	5.44088e-06	4.54703	0.00885775
ID2	0.816721	6.38364e-06	4.51327	0.0103926
CPT1A	1.94368	6.55365e-06	4.50769	0.0106693
PLAC8	1.22712	7.41457e-06	4.48143	0.0120709
ZBP1	2.1925	7.54629e-06	4.47767	0.0122854
ACTG1	0.912597	8.01403e-06	4.46481	0.0130468
TUBA4A	1.64905	8.83389e-06	4.44391	0.0143816
AREG	6.97921	8.91342e-06	4.44198	0.0145111
ZFYVE28	1.41648	9.48815e-06	4.42852	0.0154467
KATNAL1	2.38176	9.95419e-06	4.41817	0.0162054
SSBP3	1.19638	1.05712e-05	4.40515	0.0172099
ANTXR2	1.77709	1.17323e-05	4.3825	0.0191002
RASA2	0.834154	1.19266e-05	4.37892	0.0194166
ZAP70	6.59104	1.35663e-05	4.35077	0.0220859
HIVEP2	1.3562	1.69114e-05	4.30219	0.0275318
KLRC4-KLRK1	5.50506	1.86516e-05	4.28045	0.0303648
IKZF2	1.07619	1.92707e-05	4.27318	0.0313727
AES	1.28181	2.02743e-05	4.26185	0.0330065
SYTL1	7.1352	2.79302e-05	4.18972	0.0454704
PRDM1	1.35685	2.87344e-05	4.18327	0.0467795
