# Supplementary material for: Non-linear archetypal analysis of single-cell RNA-seq data by deep autoencoders
Source: PLoS Comput Biol. 2022 Apr 1;18(4):e1010025. doi: 10.1371/journal.pcbi.1010025 (PMC9007392; doi:10.1371/journal.pcbi.1010025)
Supplement: S23 Table — (XLSX) [file pcbi.1010025.s049.xlsx]

## Sheet: Sheet1
gene	coef.est	p.val	z.score	p.val.adj
SPP1	2.64209	1.5849e-142	25.4183	2.58021e-139
FTL	2.55992	2.11894e-124	23.7224	3.44963e-121
APOE	2.0172	4.43432e-76	18.4588	7.21907e-73
FTH1	2.01278	1.21757e-59	16.2872	1.9822e-56
RPS11	2.79637	3.68376e-53	15.3475	5.99716e-50
RPL19	2.82878	1.27422e-52	15.2667	2.07443e-49
RPL13	1.97918	5.59494e-52	15.1699	9.10856e-49
RPS20	2.48668	1.0655e-51	15.1276	1.73463e-48
RPLP2	2.41264	6.36625e-50	14.8559	1.03643e-46
RPL28	2.28751	8.27027e-47	14.3676	1.3464e-43
RPS19	1.70202	1.89309e-46	14.3101	3.08195e-43
RPL35	2.5254	2.94385e-42	13.6225	4.79258e-39
TPT1	2.20025	2.79784e-41	13.4571	4.55489e-38
PLEKHA7	2.29405	2.97613e-41	13.4525	4.84513e-38
RPL32	2.56752	8.31156e-41	13.3764	1.35312e-37
RPS24	2.37644	9.93903e-39	13.0159	1.61807e-35
RPS15	1.99706	1.07231e-38	13.0101	1.74572e-35
RPS6	2.17889	1.36178e-37	12.8144	2.21697e-34
RPL37A	2.64851	1.09125e-36	12.652	1.77655e-33
RPL23A	2.27329	1.58726e-34	12.2546	2.58406e-31
RPS2	2.04743	1.91672e-34	12.2393	3.12041e-31
RPS27A	1.9283	5.06317e-34	12.1602	8.24284e-31
RPL13A	1.65478	4.1707e-30	11.4002	6.7899e-27
TMEM163	1.68526	2.02431e-29	11.2619	3.29558e-26
APOC1	2.54691	3.30484e-29	11.2186	5.38028e-26
RPL27A	2.0162	5.0814e-29	11.1805	8.27252e-26
ACTB	1.4088	2.13134e-26	10.6313	3.46982e-23
HAMP	2.32411	1.49369e-23	10.002	2.43173e-20
RPL14	2.00424	2.1372e-23	9.96646	3.47937e-20
FCGBP	1.37323	5.32756e-17	8.37923	8.67326e-14
RPS28	1.88939	3.66178e-15	7.86599	5.96138e-12
RPS5	1.83647	4.92994e-15	7.82869	8.02594e-12
ERC2	1.33746	7.58064e-12	6.84626	1.23413e-08
HSP90AB1	0.963058	4.70639e-08	5.46206	7.662e-05
SLC2A5	0.764796	2.53504e-07	5.15509	0.000412704
DDIT4	1.0396	4.97754e-07	5.02718	0.000810344
LYL1	1.51884	5.26573e-07	5.01637	0.000857262
SLC11A1	0.782388	1.50655e-06	4.81036	0.00245267
GGACT	1.89593	1.74199e-06	4.78126	0.00283596
HSPA1A	0.601542	2.3619e-06	4.7197	0.00384517
PCBP1	1.39598	3.47027e-06	4.64082	0.0056496
HLA-B	0.603035	1.72196e-05	4.29819	0.0280336
S100A8	2.13339	2.3811e-05	4.22578	0.0387642
