# Supplementary material for: Non-linear archetypal analysis of single-cell RNA-seq data by deep autoencoders
Source: PLoS Comput Biol. 2022 Apr 1;18(4):e1010025. doi: 10.1371/journal.pcbi.1010025 (PMC9007392; doi:10.1371/journal.pcbi.1010025)
Supplement: S24 Table — For each GEP, microglia subcluster with the lowest p-value is highlighted in red. (XLSX) [file pcbi.1010025.s050.xlsx]

## Sheet: Sheet1
GEP	Subcluster	# subcluster markers	# gep DEGs	hits	P-value	Adjusted P-value
GEP 1	Mic0	8	54	8	1.66187e-13	2.65899e-12
GEP 1	Mic1	37	54	0	1	1
GEP 1	Mic2	76	54	1	0.880063	1
GEP 1	Mic3	37	54	0	1	1
GEP 2	Mic0	8	113	0	1	1
GEP 2	Mic1	37	113	10	2.13295e-05	0.000341272
GEP 2	Mic2	76	113	3	0.81569	1
GEP 2	Mic3	37	113	34	1.3271e-41	2.12336e-40
GEP 3	Mic0	8	193	0	1	1
GEP 3	Mic1	37	193	1	0.977422	1
GEP 3	Mic2	76	193	63	1.93027e-55	3.08843e-54
GEP 3	Mic3	37	193	4	0.485661	1
GEP 4	Mic0	8	43	0	1	1
GEP 4	Mic1	37	43	28	2.42233e-44	3.87573e-43
GEP 4	Mic2	76	43	9	2.03344e-05	0.00032535
GEP 4	Mic3	37	43	1	0.555846	1
