# Supplementary material for: Non-linear archetypal analysis of single-cell RNA-seq data by deep autoencoders
Source: PLoS Comput Biol. 2022 Apr 1;18(4):e1010025. doi: 10.1371/journal.pcbi.1010025 (PMC9007392; doi:10.1371/journal.pcbi.1010025)
Supplement: S25 Table — (XLSX) [file pcbi.1010025.s051.xlsx]

## Sheet: Sheet1
Term	Overlap	P-value	Adjusted P-value	Genes
regulation of phosphorus metabolic process	28/194	1.14242e-06	0.00127074	PARD3;VAV3;GADD45B;MAP3K8;THBS1;DUSP1;ACSL1;PID1;CD36;NRP1;NUPR1;IL7;SDCBP;HSP90AA1;SLC11A1;FGF13;FAM20A;HSPB1;HIF1A;MARCO;TTN;C5AR1;TFRC;HRH1;PLAUR;SH3BP5;RGS2;HBEGF
regulation of protein phosphorylation	24/152	1.52185e-06	0.00127074	PARD3;GADD45B;MAP3K8;THBS1;DUSP1;ACSL1;PID1;CD36;NRP1;IL7;SDCBP;HSP90AA1;SLC11A1;FGF13;FAM20A;HSPB1;MARCO;TTN;C5AR1;TFRC;PLAUR;SH3BP5;RGS2;HBEGF
regulation of protein modification process	28/189	6.52661e-07	0.00127074	PARD3;GADD45B;MAP3K8;THBS1;DUSP1;ACSL1;PID1;CD36;NRP1;NUPR1;IL7;HERPUD1;JDP2;SDCBP;HSP90AA1;SLC11A1;FGF13;FAM20A;HSPB1;HIF1A;MARCO;TTN;C5AR1;TFRC;PLAUR;SH3BP5;RGS2;HBEGF
anatomical structure formation involved in morphogenesis	22/134	2.29661e-06	0.00143825	VAV3;RHOB;EPB41L3;THBS1;DUSP1;PMP22;TGFBI;CD36;NRP1;TNFAIP2;SAT1;FMN1;NR4A1;FAM20A;HSPB1;HIF1A;EYA2;TTN;JUN;C5AR1;STARD13;MAFB
receptor-mediated endocytosis	12/45	3.50703e-06	0.00146419	MRC1;MSR1;MARCO;HSP90AA1;FCGR2B;CD163;SIGLEC1;TFRC;ITSN1;COLEC12;CD36;SDCBP
endothelial cell chemotaxis	5/6	3.03085e-06	0.00146419	NRP1;NR4A1;LGMN;THBS1;HSPB1
positive regulation of phosphorus metabolic process	21/130	5.33815e-06	0.0019103	VAV3;GADD45B;MAP3K8;THBS1;ACSL1;PID1;CD36;NRP1;NUPR1;SDCBP;HSP90AA1;SLC11A1;FGF13;FAM20A;HIF1A;MARCO;C5AR1;TFRC;HRH1;PLAUR;HBEGF
protein phosphorylation	27/199	6.49078e-06	0.00203243	PARD3;DAPK1;GADD45B;TEX14;MAP3K8;THBS1;DUSP1;ACSL1;PID1;CD36;NRP1;IL7;SDCBP;HSP90AA1;SLC11A1;FGF13;FAM20A;HSPB1;MARCO;TTN;C5AR1;PEAK1;TFRC;PLAUR;SH3BP5;RGS2;HBEGF
positive regulation of catalytic activity	25/180	1.01596e-05	0.00282777	DAPK1;VAV3;RGS1;GADD45B;MAP3K8;LGMN;THBS1;ACSL1;SIPA1L1;NRP1;GNA13;HSP90AA1;SERINC5;IQGAP2;SLC11A1;NR4A2;FGF13;FAM20A;HIF1A;JUN;C5AR1;STARD13;RGS2;CR1;HBEGF
positive regulation of molecular function	28/223	1.96544e-05	0.00492343	DAPK1;VAV3;RGS1;GADD45B;MAP3K8;LGMN;THBS1;ACSL1;SIPA1L1;CD36;NRP1;GNA13;HSP90AA1;SERINC5;IQGAP2;SLC11A1;NR4A2;FGF13;FAM20A;HIF1A;JUN;C5AR1;TFRC;PLAUR;STARD13;RGS2;CR1;HBEGF
tube development	18/112	2.98788e-05	0.00680421	TNFAIP2;JUN;C5AR1;SAT1;TGFBI;ADAMTS2;VAV3;STARD13;ID2;RHOB;NRP1;MTSS1;THRB;FMN1;NR4A1;THBS1;HSPB1;HIF1A
endothelial cell migration	8/25	3.91503e-05	0.00754972	STARD13;RHOB;NRP1;NR4A1;LGMN;THBS1;HSPB1;HIF1A
endocytosis	14/74	3.91802e-05	0.00754972	MRC1;MSR1;MARCO;HSP90AA1;FCGR2B;CD163;SIGLEC1;TFRC;MCTP1;ITSN1;COLEC12;CD36;THBS1;SDCBP
regulation of cell death	27/223	5.66794e-05	0.00890654	DAPK1;VAV3;GADD45B;RHOB;LGMN;THBS1;DUSP1;CD36;NUPR1;IL7;HERPUD1;GNA13;USP36;HSP90AA1;RNF144B;PDE3A;NR4A2;FOS;HSPB1;HIF1A;EYA2;FCGR2B;JUN;C5AR1;TFRC;PLAUR;ITSN1
tube morphogenesis	16/97	6.28336e-05	0.00890654	TNFAIP2;JUN;C5AR1;SAT1;TGFBI;VAV3;STARD13;ID2;RHOB;NRP1;MTSS1;FMN1;NR4A1;THBS1;HSPB1;HIF1A
positive regulation of protein metabolic process	24/185	5.1812e-05	0.00890654	DAPK1;GADD45B;MAP3K8;LGMN;THBS1;ACSL1;WWP1;CD36;NRP1;NUPR1;HERPUD1;JDP2;SDCBP;HSP90AA1;RNF144B;SLC11A1;FGF13;FAM20A;MARCO;C5AR1;TFRC;PLAUR;CR1;HBEGF
regulation of endothelial cell migration	7/20	6.42033e-05	0.00890654	STARD13;RHOB;NRP1;LGMN;THBS1;HSPB1;HIF1A
response to oxygen-containing compound	26/211	5.91808e-05	0.00890654	DAPK1;COLEC12;RHOB;LGMN;THBS1;MRC1;DUSP1;ACSL1;PID1;CD36;INSIG1;PDE4B;PDE3A;NR4A1;NR4A2;FOS;HIF1A;FCGR2B;JUN;C5AR1;MAN1A1;HRH1;AHR;RGS2;ME1;SLC11A1
blood vessel morphogenesis	13/68	6.75546e-05	0.00890654	TNFAIP2;JUN;C5AR1;TGFBI;SAT1;VAV3;STARD13;RHOB;NRP1;NR4A1;THBS1;HSPB1;HIF1A
vasculature development	14/79	8.39876e-05	0.0105194	TNFAIP2;JUN;C5AR1;TGFBI;SAT1;VAV3;STARD13;RHOB;NRP1;NR4A1;AHR;THBS1;HSPB1;HIF1A
cell chemotaxis	11/52	9.74053e-05	0.0110909	DUSP1;C5AR1;HRH1;VAV3;NRP1;PDE4B;NR4A1;LGMN;THBS1;HBEGF;HSPB1
blood vessel endothelial cell migration	6/15	9.39183e-05	0.0110909	STARD13;NRP1;NR4A1;THBS1;HSPB1;HIF1A
membrane invagination	5/10	0.00010588	0.0115318	MARCO;MSR1;FCGR2B;CD36;THBS1
phagocytosis	9/36	0.000110685	0.0115527	MARCO;MSR1;HSP90AA1;FCGR2B;VAV3;COLEC12;CD36;THBS1;SLC11A1
positive regulation of protein phosphorylation	16/103	0.000133266	0.012654	MARCO;HSP90AA1;ACSL1;C5AR1;TFRC;PLAUR;HBEGF;GADD45B;CD36;NRP1;MAP3K8;FAM20A;FGF13;THBS1;SLC11A1;SDCBP
positive regulation of cell population proliferation	17/114	0.00013639	0.012654	IL7;CR1;NAMPT;JUN;PID1;TFRC;IL12RB2;C5AR1;VAV3;ID2;NRP1;NR4A1;LGMN;THBS1;HBEGF;SDCBP;HIF1A
amyloid-beta clearance	4/6	0.000132897	0.012654	MARCO;MSR1;CD36;C5AR1
positive regulation of endothelial cell migration	6/16	0.000143396	0.0128288	RHOB;NRP1;LGMN;THBS1;HSPB1;HIF1A
response to nitrogen compound	19/138	0.000160595	0.0138721	HERPUD1;DUSP1;PDE3A;FCGR2B;JUN;C5AR1;PID1;MAN1A1;HRH1;COLEC12;FOS;CD36;AHR;INSIG1;NR4A1;RGS2;LGMN;NR4A2;PDE4B
positive regulation of protein modification process	18/127	0.000167234	0.013964	MARCO;HSP90AA1;ACSL1;C5AR1;TFRC;PLAUR;HBEGF;GADD45B;CD36;NRP1;MAP3K8;FAM20A;NUPR1;FGF13;JDP2;THBS1;SLC11A1;SDCBP
long-chain fatty acid import across plasma membrane	3/3	0.000175866	0.0142111	CD36;THBS1;ACSL1
regulation of intracellular signal transduction	25/216	0.000241883	0.0189349	VAV3;GADD45B;RHOB;THBS1;DUSP1;SIPA1L1;CD36;NRP1;NUPR1;HERPUD1;GNA13;SDCBP;HSP90AA1;PDE3A;HSPB1;HIF1A;MARCO;FCGR2B;C5AR1;TFRC;PLAUR;ITSN1;STARD13;RGS2;HBEGF
negative regulation of developmental process	15/98	0.000261446	0.0198461	CR1;FCGR2B;TFRC;SRGN;ID2;MAFB;NRP1;INSIG1;THRB;RGS2;LGMN;FGF13;THBS1;JDP2;HIF1A
exocytosis	16/111	0.000329144	0.0201099	TNFAIP2;HSP90AA1;CR1;IQGAP2;FCGR2B;TTN;C5AR1;PLAUR;ITSN1;SLC2A3;SRGN;CD36;F13A1;THBS1;SLC11A1;SDCBP
cyclic-nucleotide-mediated signaling	5/12	0.000303571	0.0201099	PDE3A;CD36;AHR;RGS2;THBS1
response to calcium ion	6/18	0.000302732	0.0201099	TTN;DUSP1;CPNE8;LGMN;FOS;THBS1
vascular endothelial growth factor receptor signaling pathway	5/12	0.000303571	0.0201099	HSP90AA1;VAV3;NRP1;HSPB1;HIF1A
tissue migration	9/41	0.000324029	0.0201099	STARD13;RHOB;NRP1;NR4A1;LGMN;THBS1;HBEGF;HSPB1;HIF1A
positive regulation of epithelial cell migration	7/25	0.000314164	0.0201099	RHOB;NRP1;LGMN;THBS1;HBEGF;HSPB1;HIF1A
membrane organization	16/111	0.000329144	0.0201099	MARCO;MSR1;EYA2;HSP90AA1;CR1;PLTP;FCGR2B;TFRC;VAV3;ITSN1;CD36;MTSS1;INSIG1;EPB41L3;THBS1;HBEGF
apoptotic process involved in heart morphogenesis	28/259	0.000312978	0.0201099	DAPK1;VAV3;GADD45B;RHOB;EPB41L3;LGMN;THBS1;DUSP1;NUPR1;IL7;HERPUD1;GNA13;USP36;HSP90AA1;RNF144B;PDE3A;SRGN;THRB;NR4A2;HSPB1;HIF1A;EYA2;JUN;C5AR1;TFRC;PLAUR;ITSN1;AHR
regulation of epithelial cell migration	8/33	0.000342982	0.0204564	STARD13;RHOB;NRP1;LGMN;THBS1;HBEGF;HSPB1;HIF1A
circulatory system development	16/114	0.000450229	0.0262284	TNFAIP2;TTN;JUN;C5AR1;SAT1;TGFBI;VAV3;STARD13;RHOB;NRP1;AHR;NR4A1;RGS2;THBS1;HSPB1;HIF1A
regulation of B cell proliferation	5/13	0.0004712	0.0268263	FCGR2B;TFRC;VAV3;AHR;IL7
response to oxidative stress	10/53	0.000552506	0.0307561	DUSP1;JUN;DAPK1;MCTP1;RHOB;CD36;NR4A2;FOS;HSPB1;HIF1A
cell migration involved in sprouting angiogenesis	4/8	0.000567378	0.0308974	THBS1;NRP1;NR4A1;STARD13
regulation of dendritic cell antigen processing and presentation	3/4	0.000674401	0.0344771	THBS1;SLC11A1;FCGR2B
regulation of endothelial cell chemotaxis	3/4	0.000674401	0.0344771	LGMN;THBS1;HSPB1
long-chain fatty acid import into cell	3/4	0.000674401	0.0344771	CD36;THBS1;ACSL1
organic acid transmembrane transport	6/21	0.000769257	0.0381071	ACSL1;SLC16A10;CD36;SLC38A6;RGS2;THBS1
negative regulation of apoptotic signaling pathway	8/37	0.000788186	0.0381071	HERPUD1;EYA2;PLAUR;IL7;NR4A2;THBS1;HSPB1;HIF1A
transmembrane receptor protein tyrosine kinase signaling pathway	14/97	0.000791046	0.0381071	HSP90AA1;SIPA1L1;PID1;PLAUR;VAV3;ITSN1;SDCBP;NRP1;MTSS1;LGMN;THBS1;HBEGF;HSPB1;HIF1A
response to organophosphorus	5/15	0.0010033	0.0425012	DUSP1;PDE3A;JUN;AHR;FOS
learning	6/22	0.00100955	0.0425012	JUN;HRH1;LGMN;FGF13;FOS;HIF1A
positive regulation of cell death	13/88	0.000983519	0.0425012	DUSP1;FCGR2B;JUN;DAPK1;VAV3;ITSN1;GADD45B;CD36;RHOB;FOS;NUPR1;THBS1;GNA13
positive regulation of multicellular organismal process	22/197	0.00101799	0.0425012	PARD3;RHOB;THBS1;ACSL1;CD83;CD36;NRP1;IL7;PDE4B;SDCBP;HSP90AA1;IL12RB2;FOS;HSPB1;HIF1A;JUN;C5AR1;TFRC;HRH1;RGS2;CR1;SLC11A1
regulation of cellular response to stress	12/77	0.000955527	0.0425012	EYA2;HSP90AA1;DUSP1;FCGR2B;GADD45B;CD36;INSIG1;NUPR1;HSPB1;HERPUD1;SDCBP;HIF1A
regulation of B cell activation	6/22	0.00100955	0.0425012	FCGR2B;TFRC;VAV3;AHR;IL7;CR1
regulation of transferase activity	17/133	0.000904762	0.0425012	TTN;HSP90AA1;SERINC5;DUSP1;ACSL1;C5AR1;HBEGF;VAV3;GADD45B;SH3BP5;MAP3K8;FAM20A;RGS2;FGF13;THBS1;SLC11A1;HSPB1
biological adhesion	23/209	0.00094592	0.0425012	PARD3;LYVE1;VAV3;RHOB;MTSS1;MAP3K8;THBS1;DUSP1;SIGLEC1;TGFBI;CD83;CD36;NRP1;IL7;RND3;FMN1;HSPB1;FCGR2B;PEAK1;TFRC;VCAN;PLAUR;CR1
regulation of protein kinase activity	15/111	0.00103783	0.0426191	TTN;HSP90AA1;DUSP1;ACSL1;C5AR1;HBEGF;GADD45B;SH3BP5;MAP3K8;FAM20A;RGS2;FGF13;THBS1;SLC11A1;HSPB1
cell population proliferation	24/225	0.0011362	0.0458266	NAMPT;VAV3;ID2;MTSS1;LGMN;THBS1;PID1;TGFBI;NRP1;NUPR1;IL7;SDCBP;SLC11A1;IL12RB2;NR4A1;FGF13;HIF1A;FCGR2B;JUN;C5AR1;TFRC;AHR;CR1;HBEGF
cellular response to oxygen-containing compound	18/148	0.00115253	0.0458266	MRC1;PDE3A;FCGR2B;JUN;PID1;HRH1;DAPK1;COLEC12;FOS;CD36;RHOB;AHR;INSIG1;NR4A1;LGMN;NR4A2;PDE4B;HIF1A
enzyme linked receptor protein signaling pathway	17/136	0.0011721	0.0458768	PARD3;HSP90AA1;JUN;SIPA1L1;PID1;PLAUR;VAV3;ITSN1;SDCBP;NRP1;MTSS1;FOS;LGMN;THBS1;HBEGF;HSPB1;HIF1A
regulation of cell adhesion	15/113	0.00125432	0.0483396	CR1;DUSP1;FCGR2B;PEAK1;TFRC;TGFBI;PLAUR;VAV3;CD83;CD36;NRP1;MAP3K8;FMN1;IL7;THBS1
