# Supplementary material for: Non-linear archetypal analysis of single-cell RNA-seq data by deep autoencoders
Source: PLoS Comput Biol. 2022 Apr 1;18(4):e1010025. doi: 10.1371/journal.pcbi.1010025 (PMC9007392; doi:10.1371/journal.pcbi.1010025)
Supplement: S26 Table — (XLSX) [file pcbi.1010025.s052.xlsx]

## Sheet: Sheet1
Term	Overlap	P-value	Adjusted P-value	Genes
regulation of immune system process	56/213	4.04487e-14	1.02578e-10	CST7;PYHIN1;KAT2B;RASGRP1;PTPN22;YES1;CAMK4;TXK;VAV3;CD8A;IRF1;LCK;ISG15;HLA-A;CCL4;SH2D1B;KLRF1;KLRC1;HLA-C;KLRD1;RORA;KLRB1;CCL5;PDGFD;ITGA4;TBC1D10C;IKZF3;PRKCQ;THEMIS;SKAP1;FYN;CD96;CBLB;ACTG1;RHOH;TOX;CYFIP2;B2M;PRDM1;KLRC4-KLRK1;IL7R;HLA-B;PRKCH;CD2;ETS1;ANXA1;RUNX3;PLCB1;BIRC3;ITK;ZAP70;ZBP1;CD247;STK39;GRAP2;LEF1
cell activation	56/220	1.89563e-13	2.40366e-10	RASGRP1;PTPN22;YES1;PLAC8;CAMK4;GNG2;TXK;RAB27A;ATP8A1;VAV3;CD8A;IRF1;LCK;MYL12A;FLNA;HLA-A;ADGRE5;SH2D1B;PRF1;KLRC1;HLA-C;RORA;CCL5;ITGA4;HSPA8;TBC1D10C;PRKCQ;IKZF3;THEMIS;FYN;CCND3;IQGAP2;CBLB;CD44;ACTG1;RHOH;TOX;CD7;B2M;PRDM1;KLRC4-KLRK1;IL7R;HLA-B;DGKD;PRKCH;CD2;ANXA1;RUNX3;PLCB1;ITK;KCNAB2;ZAP70;BCL11B;CST7;GRAP2;LEF1
lymphocyte activation involved in immune response	38/121	3.32396e-12	2.80985e-09	RASGRP1;PTPN22;YES1;CAMK4;RAB27A;VAV3;CD8A;IRF1;LCK;LEF1;HLA-A;PRF1;RORA;ITGA4;TBC1D10C;IKZF3;PRKCQ;THEMIS;FYN;CCND3;CBLB;CD44;RHOH;CD7;TOX;PRDM1;B2M;KLRC4-KLRK1;IL7R;CD2;ANXA1;RUNX3;ITK;ZAP70;BCL11B;KLRC1;GRAP2;CCL5
adaptive immune response	28/70	4.49524e-12	2.84998e-09	CAMK4;TXK;RAB27A;CD8A;IRF1;HLA-A;SH2D1B;PRF1;HLA-C;KLRD1;RORA;PRKCQ;THEMIS;SKAP1;FYN;GZMM;CD7;PRDM1;B2M;KLRC4-KLRK1;IL7R;HLA-B;ANXA1;ITK;ZAP70;CD247;KLRC1;LEF1
regulation of immune response	38/125	1.03745e-11	5.26194e-09	PYHIN1;RASGRP1;PTPN22;YES1;TXK;VAV3;CD8A;IRF1;LCK;HLA-A;SH2D1B;KLRF1;HLA-C;KLRD1;KLRB1;ITGA4;PRKCQ;THEMIS;SKAP1;FYN;CD96;CBLB;ACTG1;CYFIP2;B2M;KLRC4-KLRK1;IL7R;HLA-B;PRKCH;ANXA1;BIRC3;ITK;ZAP70;ZBP1;CD247;KLRC1;GRAP2;CCL5
T cell activation involved in immune response	33/100	2.43094e-11	1.02748e-08	RASGRP1;PTPN22;YES1;CAMK4;RAB27A;CD8A;IRF1;LCK;LEF1;HLA-A;RORA;PRKCQ;THEMIS;FYN;CCND3;CBLB;CD44;RHOH;CD7;TOX;PRDM1;B2M;KLRC4-KLRK1;IL7R;CD2;ANXA1;RUNX3;ITK;ZAP70;BCL11B;KLRC1;GRAP2;CCL5
positive regulation of immune system process	38/146	1.77744e-09	6.43943e-07	PYHIN1;RASGRP1;PTPN22;YES1;TXK;VAV3;LEF1;LCK;HLA-A;CCL4;SH2D1B;KLRD1;PDGFD;ITGA4;PRKCQ;THEMIS;SKAP1;FYN;CBLB;ACTG1;RHOH;TOX;CYFIP2;B2M;KLRC4-KLRK1;IL7R;HLA-B;PRKCH;CD2;ANXA1;RUNX3;ITK;ZAP70;ZBP1;CD247;STK39;GRAP2;CCL5
positive regulation of immune response	28/90	4.46525e-09	1.41548e-06	PYHIN1;RASGRP1;PTPN22;YES1;TXK;VAV3;LCK;HLA-A;SH2D1B;KLRD1;PRKCQ;THEMIS;SKAP1;FYN;CBLB;ACTG1;CYFIP2;B2M;KLRC4-KLRK1;HLA-B;PRKCH;ANXA1;ITK;ZAP70;ZBP1;CD247;GRAP2;CCL5
T cell mediated cytotoxicity	9/10	5.60579e-09	1.42539e-06	GZMM;RAB27A;KLRD1;B2M;IL7R;HLA-A;KLRC1;HLA-B;PRF1
defense response to other organism	39/158	5.62064e-09	1.42539e-06	PYHIN1;RASGRP1;PTPN22;YES1;TXK;RAB27A;IRF1;LCK;VIM;NCAM1;ISG15;FLNA;HLA-A;CCL4;SH2D1B;PRF1;HLA-C;KLRD1;CCL5;FYN;GZMM;CD96;CD44;PRDM1;B2M;KLRC4-KLRK1;IL7R;SPON2;HLA-B;ANXA1;BIRC3;GNLY;ZAP70;ZBP1;PLAC8;KLRC1;KLRG1;OPTN;GZMB
defense response to tumor cell	49/235	2.02545e-08	4.66959e-06	PYHIN1;RASGRP1;PTPN22;YES1;CAMK4;TXK;RAB27A;IRF1;LCK;VIM;NCAM1;ISG15;FLNA;HLA-A;ADGRE5;CCL4;SH2D1B;PRF1;KLRC1;HLA-C;KLRD1;RORA;CCL5;STK39;PRKCQ;GZMB;FYN;CXCR4;GZMM;CD96;PRDM1;B2M;KLRC4-KLRK1;IL7R;SPON2;HLA-B;ETS1;ANXA1;BIRC3;GNLY;ITK;ZAP70;ZBP1;PLAC8;CST7;STAT4;KLRG1;OPTN;CD44
T cell differentiation involved in immune response	20/54	3.21934e-08	6.80353e-06	CD2;PTPN22;BCL11B;CAMK4;ANXA1;RUNX3;RORA;RHOH;CD8A;IRF1;LCK;PRDM1;TOX;B2M;ITK;IL7R;ZAP70;KLRC1;THEMIS;LEF1
innate immune response in mucosa	34/135	3.73115e-08	7.27861e-06	PYHIN1;RASGRP1;PTPN22;YES1;TXK;RAB27A;IRF1;LCK;VIM;NCAM1;ISG15;HLA-A;CCL4;SH2D1B;HLA-C;KLRD1;CCL5;FYN;GZMM;CD96;CD44;PRDM1;B2M;KLRC4-KLRK1;SPON2;HLA-B;ANXA1;BIRC3;ZAP70;ZBP1;KLRC1;KLRG1;OPTN;GZMB
immune effector process	39/170	5.26887e-08	9.54418e-06	RASGRP1;PTPN22;YES1;PLAC8;ATP8A1;RAB27A;VAV3;CD8A;IRF1;LEF1;ISG15;FLNA;HLA-A;ADGRE5;SH2D1B;PRF1;HLA-C;KLRD1;RORA;HSPA8;TBC1D10C;FYN;IQGAP2;GZMM;CD96;ACTG1;CD44;CYFIP2;B2M;KLRC4-KLRK1;IL7R;HLA-B;ANXA1;BIRC3;KCNAB2;ZBP1;CD247;KLRC1;GZMB
leukocyte mediated cytotoxicity	12/21	6.34446e-08	1.07264e-05	RASGRP1;GZMM;RAB27A;KLRD1;B2M;KLRC4-KLRK1;IL7R;HLA-A;KLRC1;HLA-B;PRF1;GZMB
mononuclear cell differentiation	23/73	9.52822e-08	1.51022e-05	PTPN22;CAMK4;CD8A;IRF1;LCK;RORA;ITGA4;IKZF3;THEMIS;RHOH;TOX;PRDM1;B2M;IL7R;HLA-B;CD2;ANXA1;RUNX3;ITK;ZAP70;BCL11B;KLRC1;LEF1
natural killer cell mediated immunity	10/16	2.68115e-07	3.99964e-05	RASGRP1;CD96;RAB27A;KLRD1;KLRC4-KLRK1;HLA-A;KLRC1;HLA-B;SH2D1B;GZMB
immune system development	31/128	4.31682e-07	5.24089e-05	KAT2B;PTPN22;CAMK4;CD8A;LTB;IRF1;LCK;ISG15;RORA;ITGA4;IKZF3;PRKCQ;THEMIS;CBLB;PRDM1;RHOH;B2M;TGFBR3;TOX;IL7R;PIP4K2A;HLA-B;CD2;ETS1;ANXA1;RUNX3;ITK;ZAP70;BCL11B;KLRC1;LEF1
regulation of lymphocyte activation	24/84	3.92571e-07	5.24089e-05	YES1;PTPN22;CAMK4;VAV3;LEF1;IRF1;LCK;HLA-A;IKZF3;TBC1D10C;PRKCQ;FYN;CBLB;RHOH;TOX;PRDM1;KLRC4-KLRK1;IL7R;CD2;ANXA1;RUNX3;ZAP70;GRAP2;CCL5
activation of immune response	21/67	4.00401e-07	5.24089e-05	PYHIN1;YES1;PTPN22;TXK;VAV3;LCK;HLA-A;KLRD1;PRKCQ;THEMIS;SKAP1;FYN;CBLB;ACTG1;CYFIP2;PRKCH;ITK;ZAP70;ZBP1;CD247;GRAP2
cell killing	13/28	4.33985e-07	5.24089e-05	RASGRP1;GZMM;RAB27A;KLRD1;B2M;GNLY;KLRC4-KLRK1;IL7R;HLA-A;KLRC1;HLA-B;PRF1;GZMB
positive regulation of cell-cell adhesion	20/63	6.1367e-07	6.48445e-05	SKAP1;FYN;PTPN22;YES1;ETS1;ANXA1;RUNX3;CD44;RHOH;CCL5;LCK;ITGA4;KLRC4-KLRK1;ZAP70;PRKCQ;IL7R;HLA-A;GRAP2;ANK3;LEF1
immune response-regulating signaling pathway	20/63	6.1367e-07	6.48445e-05	SKAP1;FYN;YES1;PTPN22;CBLB;TXK;ACTG1;KLRD1;VAV3;CD247;CYFIP2;GRAP2;LCK;ITK;ZAP70;PRKCQ;HLA-A;KLRC1;THEMIS;PRKCH
regulation of cell activation	27/104	5.94804e-07	6.48445e-05	PTPN22;YES1;CAMK4;TXK;VAV3;IRF1;LCK;HLA-A;RORA;CCL5;TBC1D10C;IKZF3;PRKCQ;FYN;CBLB;RHOH;TOX;PRDM1;KLRC4-KLRK1;IL7R;CD2;ANXA1;RUNX3;ZAP70;CST7;GRAP2;LEF1
positive regulation of leukocyte cell-cell adhesion	19/58	6.91447e-07	7.01404e-05	SKAP1;FYN;PTPN22;YES1;ETS1;ANXA1;RUNX3;CD44;RHOH;CCL5;LCK;ITGA4;KLRC4-KLRK1;ZAP70;PRKCQ;IL7R;HLA-A;GRAP2;LEF1
antigen receptor-mediated signaling pathway	15/38	7.24272e-07	7.06444e-05	SKAP1;FYN;PTPN22;CBLB;TXK;CD247;VAV3;GRAP2;LCK;ITK;ZAP70;PRKCQ;HLA-A;THEMIS;PRKCH
regulation of cell-cell adhesion	22/75	7.59308e-07	7.13187e-05	YES1;PTPN22;LEF1;IRF1;LCK;HLA-A;ANK3;ITGA4;PRKCQ;SKAP1;FYN;CBLB;CD44;RHOH;KLRC4-KLRK1;IL7R;ETS1;ANXA1;RUNX3;ZAP70;GRAP2;CCL5
leukocyte differentiation	23/81	7.9457e-07	7.19654e-05	PTPN22;CAMK4;CD8A;IRF1;LCK;RORA;ITGA4;IKZF3;THEMIS;RHOH;TOX;PRDM1;B2M;IL7R;HLA-B;CD2;ANXA1;RUNX3;ITK;ZAP70;BCL11B;KLRC1;LEF1
response to biotic stimulus	42/209	8.24573e-07	7.21075e-05	PYHIN1;RASGRP1;PTPN22;YES1;TXK;RAB27A;IRF1;LCK;VIM;NCAM1;ISG15;FLNA;HLA-A;CCL4;SH2D1B;PRF1;HLA-C;KLRD1;CCL5;IKZF3;GZMB;FYN;CXCR4;GZMM;CD96;PRDM1;B2M;KLRC4-KLRK1;IL7R;SPON2;HLA-B;ANXA1;TXNIP;BIRC3;GNLY;ZAP70;ZBP1;PLAC8;KLRC1;KLRG1;OPTN;CD44
regulation of T cell activation	21/70	9.14488e-07	7.73047e-05	PTPN22;YES1;CAMK4;IRF1;LCK;HLA-A;CCL5;PRKCQ;FYN;CBLB;RHOH;PRDM1;TOX;KLRC4-KLRK1;IL7R;CD2;ANXA1;RUNX3;ZAP70;GRAP2;LEF1
T cell receptor signaling pathway	13/30	1.16457e-06	9.52694e-05	SKAP1;FYN;PTPN22;CBLB;TXK;CD247;GRAP2;LCK;ITK;ZAP70;PRKCQ;HLA-A;THEMIS
positive regulation of cell adhesion mediated by integrin	22/79	2.03416e-06	0.000161207	YES1;PTPN22;VAV3;LEF1;LCK;FLNA;HLA-A;ANK3;ITGA4;PRKCQ;SKAP1;FYN;CD44;RHOH;KLRC4-KLRK1;IL7R;ETS1;ANXA1;RUNX3;ZAP70;GRAP2;CCL5
alpha-beta T cell activation	14/36	2.15292e-06	0.000165448	PTPN22;BCL11B;CBLB;ANXA1;RUNX3;RORA;PRDM1;TOX;IRF1;ITK;ZAP70;PRKCQ;HLA-A;LEF1
leukocyte cell-cell adhesion	21/74	2.52976e-06	0.00018869	YES1;PTPN22;LEF1;IRF1;LCK;HLA-A;CCL5;ITGA4;PRKCQ;SKAP1;FYN;CBLB;RHOH;KLRC4-KLRK1;IL7R;ETS1;ANXA1;RUNX3;ZAP70;GRAP2;CD44
regulation of cell adhesion	27/113	3.52713e-06	0.000255566	PTPN22;YES1;VAV3;IRF1;LCK;FLNA;HLA-A;ANK3;CCL5;ITGA4;PRKCQ;CYTIP;SKAP1;FYN;CXCR4;CBLB;ACTG1;CD44;RHOH;KLRC4-KLRK1;IL7R;ETS1;ANXA1;RUNX3;ZAP70;GRAP2;LEF1
lymphocyte mediated immunity	15/43	4.56996e-06	0.000321928	RASGRP1;CD96;GZMM;RAB27A;KLRD1;CD8A;B2M;KLRC4-KLRK1;IL7R;HLA-A;KLRC1;HLA-B;SH2D1B;PRF1;GZMB
regulation of T cell mediated cytotoxicity	6/7	4.84228e-06	0.000331893	KLRD1;B2M;IL7R;HLA-A;KLRC1;HLA-B
regulation of natural killer cell mediated immunity	8/13	5.51092e-06	0.000367782	RASGRP1;CD96;KLRD1;KLRC4-KLRK1;HLA-A;KLRC1;HLA-B;SH2D1B
natural killer cell activation involved in immune response	7/10	6.55792e-06	0.000426433	CD2;RASGRP1;PTPN22;RAB27A;PRDM1;TOX;KLRC4-KLRK1
T cell mediated immunity	10/21	7.64179e-06	0.00048449	GZMM;RAB27A;KLRD1;CD8A;B2M;IL7R;HLA-A;KLRC1;HLA-B;PRF1
regulation of innate immune response	16/50	7.86533e-06	0.000486499	PYHIN1;RASGRP1;FYN;PTPN22;CD96;TXK;KLRD1;BIRC3;IRF1;KLRC4-KLRK1;ZBP1;HLA-A;KLRC1;HLA-B;SH2D1B;CCL5
regulation of hemopoiesis	18/63	1.25402e-05	0.000757192	KAT2B;CD2;ETS1;CAMK4;ANXA1;RUNX3;RHOH;TOX;PRDM1;IRF1;B2M;ZAP70;IKZF3;ISG15;PRKCQ;IL7R;HLA-B;LEF1
alpha-beta T cell differentiation	10/23	2.08317e-05	0.00122858	ANXA1;RUNX3;PRDM1;RORA;TOX;IRF1;ITK;ZAP70;BCL11B;LEF1
adaptive immune response based on somatic recombination of immune receptors built from immunoglobulin superfamily domains	14/43	2.40313e-05	0.00138507	GZMM;ANXA1;RAB27A;KLRD1;RORA;CD8A;B2M;PRKCQ;IL7R;HLA-A;KLRC1;HLA-B;PRF1;LEF1
cell-cell adhesion mediated by integrin	27/125	2.68211e-05	0.00151152	PTPN22;YES1;IRF1;LCK;MYL12A;FLNA;HLA-A;ANK3;CCL5;ITGA4;PRKCQ;SKAP1;FYN;CBLB;ACTG1;CD44;RHOH;CYFIP2;KLRC4-KLRK1;IL7R;CD2;ETS1;ANXA1;RUNX3;ZAP70;GRAP2;LEF1
regulation of response to biotic stimulus	17/61	3.18313e-05	0.00175487	PYHIN1;RASGRP1;FYN;PTPN22;CD96;TXK;KLRD1;BIRC3;IRF1;KLRC4-KLRK1;ZBP1;HLA-A;KLRC1;HLA-B;SH2D1B;OPTN;CCL5
regulation of cell killing	9/20	3.96106e-05	0.00209914	RASGRP1;KLRD1;B2M;KLRC4-KLRK1;IL7R;HLA-A;KLRC1;HLA-B;PRF1
positive regulation of cell activation	18/68	3.97314e-05	0.00209914	CD2;FYN;YES1;PTPN22;ANXA1;RUNX3;VAV3;RHOH;TOX;LEF1;LCK;ZAP70;KLRC4-KLRK1;PRKCQ;IL7R;HLA-A;GRAP2;CCL5
leukocyte mediated immunity	24/107	4.0896e-05	0.00211658	RASGRP1;ATP8A1;RAB27A;CD8A;HLA-A;ADGRE5;SH2D1B;PRF1;HLA-C;KLRD1;HSPA8;TBC1D10C;IQGAP2;GZMM;CD96;CD44;B2M;KLRC4-KLRK1;IL7R;HLA-B;KCNAB2;PLAC8;KLRC1;GZMB
regulation of leukocyte mediated cytotoxicity	8/16	4.26068e-05	0.00211864	RASGRP1;KLRD1;B2M;KLRC4-KLRK1;IL7R;HLA-A;KLRC1;HLA-B
interferon-gamma-mediated signaling pathway	8/16	4.26068e-05	0.00211864	TXK;HLA-C;B2M;IRF1;NCAM1;HLA-A;HLA-B;CD44
negative regulation of natural killer cell mediated immunity	5/6	4.4133e-05	0.00215233	CD96;KLRD1;HLA-A;KLRC1;HLA-B
platelet activation	11/30	5.39269e-05	0.00258035	FYN;GNG2;TXK;ACTG1;VAV3;LCK;MYL12A;FLNA;PRKCQ;DGKD;PRKCH
wound healing involved in inflammatory response	19/77	6.96793e-05	0.00327235	FYN;CXCR4;ETS1;ANXA6;TXK;GNG2;RAB27A;VAV3;ACTG1;ANXA1;IRF1;LCK;MYL12A;CD44;FLNA;PRKCQ;DOCK9;DGKD;PRKCH
regulation of defense response	22/97	7.35266e-05	0.00332971	CST7;PYHIN1;RASGRP1;PTPN22;TXK;IRF1;HLA-A;SH2D1B;KLRC1;KLRD1;RORA;FYN;CD96;KLRC4-KLRK1;HLA-B;ETS1;ANXA1;BIRC3;ZBP1;STK39;OPTN;CCL5
regulation of lymphocyte differentiation	12/36	7.26383e-05	0.00332971	CD2;CAMK4;ANXA1;RUNX3;PRDM1;RHOH;TOX;IRF1;ZAP70;IKZF3;IL7R;LEF1
antigen processing and presentation of exogenous peptide antigen via MHC class I, TAP-independent	4/4	8.43003e-05	0.00375062	HLA-C;HLA-B;B2M;HLA-A
regulation of lymphocyte mediated immunity	10/27	0.000108555	0.00474647	RASGRP1;CD96;KLRD1;B2M;KLRC4-KLRK1;IL7R;HLA-A;KLRC1;HLA-B;SH2D1B
positive regulation of cell killing	7/14	0.000133614	0.00574313	RASGRP1;KLRD1;B2M;KLRC4-KLRK1;HLA-A;HLA-B;PRF1
cytokine-mediated signaling pathway	24/115	0.000140936	0.00591843	TXK;LTB;IRF1;VIM;NCAM1;ISG15;HLA-A;CCL4;HLA-C;RORA;HSPA8;FYN;CXCR4;CD44;B2M;IL7R;HLA-B;ANXA1;PLCB1;BIRC3;ZBP1;STK39;STAT4;CCL5
negative regulation of leukocyte mediated cytotoxicity	5/7	0.00014236	0.00591843	KLRD1;IL7R;HLA-A;KLRC1;HLA-B
regulation of T cell differentiation in thymus	11/33	0.00014712	0.00601767	CD2;CAMK4;ANXA1;RUNX3;PRDM1;RHOH;TOX;IRF1;ZAP70;IL7R;LEF1
leukocyte proliferation	15/56	0.000156316	0.00629235	RASGRP1;FYN;PTPN22;CCND3;CBLB;ANXA1;VAV3;LEF1;IRF1;ZAP70;IKZF3;PRKCQ;IL7R;HLA-A;CCL5
coagulation	14/51	0.00019638	0.00778157	FYN;GNG2;TXK;ACTG1;RAB27A;VAV3;IRF1;LCK;MYL12A;FLNA;PRKCQ;DOCK9;DGKD;PRKCH
regulation of alpha-beta T cell activation	9/24	0.000218415	0.00839243	PTPN22;CBLB;ANXA1;RUNX3;PRDM1;IRF1;ZAP70;PRKCQ;HLA-A
regulation of adaptive immune response	10/29	0.000216726	0.00839243	SKAP1;ANXA1;KLRD1;B2M;IRF1;PRKCQ;IL7R;HLA-A;KLRC1;HLA-B
negative regulation of lymphocyte mediated immunity	6/11	0.000228855	0.00866232	CD96;KLRD1;IL7R;HLA-A;KLRC1;HLA-B
negative regulation of immune system process	15/58	0.000240037	0.00895197	KLRC1;PTPN22;CD96;CBLB;ANXA1;RUNX3;KLRD1;PLCB1;IRF1;TBC1D10C;KLRC4-KLRK1;IL7R;HLA-A;CST7;HLA-B
response to interferon-gamma	11/35	0.000266501	0.00979489	TXK;HLA-C;B2M;IRF1;CCL5;VIM;NCAM1;HLA-A;HLA-B;CCL4;CD44
regulation of leukocyte differentiation	13/47	0.000308205	0.0111658	CD2;CAMK4;ANXA1;RUNX3;PRDM1;RHOH;TOX;IRF1;ZAP70;IKZF3;IL7R;HLA-B;LEF1
positive regulation of cell population proliferation	23/114	0.000334378	0.0117801	PTPN22;VAV3;LEF1;ID2;FLNA;HLA-A;FOSL2;PDGFD;ITGA4;PRKCQ;S100A6;TOX;TGFBR3;PPP1R16B;IL7R;AREG;PRKCH;ETS1;ANXA1;CNOT6L;ZAP70;PLAC8;CCL5
regulation of body fluid levels	16/66	0.00033445	0.0117801	FYN;GNG2;TXK;ACTG1;RAB27A;VAV3;PAM;IRF1;LCK;MYL12A;FLNA;PRKCQ;STK39;DOCK9;DGKD;PRKCH
regulation of hydrolase activity	29/159	0.00034607	0.0119924	RASGRP1;TXK;VAV3;LCK;DNAJB1;PZP;ARHGAP10;DOCK9;ACAP1;CCL4;SYTL2;TBC1D10C;FYN;IQGAP2;CBLB;CD44;RHOH;CYFIP2;KLRC4-KLRK1;PPP1R16B;RASA2;PPP2R2B;ANXA1;PLCB1;BIRC3;S1PR4;ITK;CST7;CCL5
negative regulation of cell killing	5/8	0.000349935	0.0119924	KLRD1;IL7R;HLA-A;KLRC1;HLA-B
regulation of response to stress	31/175	0.000366113	0.0123795	CST7;PYHIN1;RASGRP1;PTPN22;TXK;IRF1;DNAJB1;FLNA;HLA-A;SH2D1B;KLRC1;KLRD1;SMCHD1;RORA;HSPA8;FYN;CXCR4;CD96;ACTG1;CD44;B2M;KLRC4-KLRK1;HLA-B;ETS1;ANXA1;PLCB1;BIRC3;ZBP1;STK39;OPTN;CCL5
antigen processing and presentation of endogenous peptide antigen	4/5	0.000389572	0.0126661	HLA-A;HLA-C;HLA-B;B2M
antigen processing and presentation of endogenous antigen	4/5	0.000389572	0.0126661	HLA-A;HLA-C;HLA-B;B2M
cytolysis	4/5	0.000389572	0.0126661	GZMH;GZMB;PRF1;GZMM
regulation of T cell mediated immunity	6/12	0.000421184	0.0133381	KLRD1;B2M;IL7R;HLA-A;KLRC1;HLA-B
regulation of response to external stimulus	26/138	0.000426021	0.0133381	CST7;PYHIN1;RASGRP1;PTPN22;TXK;IRF1;FLNA;HLA-A;CCL4;SH2D1B;KLRC1;KLRD1;RORA;PDGFD;FYN;CXCR4;CD96;KLRC4-KLRK1;HLA-B;ETS1;ANXA1;BIRC3;ZBP1;STK39;OPTN;CCL5
negative regulation of leukocyte mediated immunity	6/12	0.000421184	0.0133381	CD96;KLRD1;IL7R;HLA-A;KLRC1;HLA-B
response to cytokine	30/169	0.000443969	0.0136246	PYHIN1;TXK;LEF1;LTB;IRF1;VIM;NCAM1;ISG15;HLA-A;CCL4;HLA-C;RORA;ITGA4;HSPA8;PTPN4;FYN;CXCR4;CD44;B2M;IL7R;HLA-B;ETS1;ANXA1;ARID5B;PLCB1;BIRC3;ZBP1;STK39;STAT4;CCL5
cell population proliferation	37/225	0.000445916	0.0136246	KAT2B;RASGRP1;PTPN22;PLAC8;VAV3;IRF1;ID2;FLNA;HLA-A;FOSL2;RORA;CCL5;PDGFD;ITGA4;IKZF3;PRKCQ;FYN;CCND3;S100A6;CBLB;TOX;B2M;TGFBR3;PPP1R16B;IL7R;AREG;PRKCH;ETS1;ANXA1;RUNX3;TXNIP;CNOT6L;ZAP70;BCL11B;STAT4;BTG1;LEF1
biological adhesion	35/209	0.000456947	0.0137955	PTPN22;YES1;VAV3;LEF1;IRF1;LCK;MYL12A;NCAM1;FLNA;HLA-A;ANK3;ADGRE5;CCL4;CCL5;ITGA4;PRKCQ;CYTIP;SKAP1;FYN;CXCR4;CD96;CBLB;ACTG1;RHOH;CYFIP2;KLRC4-KLRK1;IL7R;SPON2;CD2;ETS1;ANXA1;RUNX3;ZAP70;GRAP2;CD44
regulation of GTPase activity	14/55	0.0004657	0.0138943	RASGRP1;IQGAP2;CBLB;PLCB1;VAV3;RHOH;TBC1D10C;KLRC4-KLRK1;RASA2;ARHGAP10;DOCK9;ACAP1;CCL4;CCL5
leukocyte migration involved in inflammatory response	17/75	0.000513148	0.0151319	CD2;FYN;CXCR4;YES1;ANXA1;CD44;PLCB1;VAV3;RHOH;PDGFD;LCK;ITGA4;KLRC4-KLRK1;ZAP70;STK39;CCL4;CCL5
Fc receptor signaling pathway	9/27	0.000604888	0.0176321	FYN;YES1;ACTG1;VAV3;CYFIP2;ITK;PRKCQ;CD247;GRAP2
transmembrane receptor protein tyrosine kinase signaling pathway	20/97	0.000622211	0.017931	FYN;CCND3;YES1;TXNIP;ARID5B;ACTG1;PLCB1;CD7;VAV3;CD8A;PDGFD;CYFIP2;LCK;ZAP70;PRKCQ;PIP4K2A;AREG;CBLB;DGKD;ZFYVE28
CD8-positive, alpha-beta T cell activation	5/9	0.000725905	0.0204544	PTPN22;RUNX3;TOX;IRF1;HLA-A
response to wounding	19/91	0.000725776	0.0204544	FYN;CXCR4;ETS1;ANXA1;GNG2;ANXA6;RAB27A;TXK;ACTG1;VAV3;IRF1;LCK;MYL12A;CD44;PRKCQ;FLNA;DOCK9;DGKD;PRKCH
T cell proliferation involved in immune response	11/39	0.000756248	0.0208462	RASGRP1;FYN;PTPN22;CCND3;CBLB;ANXA1;IRF1;ZAP70;PRKCQ;HLA-A;CCL5
forebrain development	11/39	0.000756248	0.0208462	FYN;CXCR4;ETS1;SYNE2;TOX;PLCB1;B2M;DNAJB1;FLNA;BCL11B;LEF1
regulation of T cell differentiation in thymus	3/3	0.000886041	0.0229286	CAMK4;TOX;IL7R
positive regulation of T cell mediated cytotoxicity	3/3	0.000886041	0.0229286	HLA-A;HLA-B;B2M
positive regulation of CD8-positive, alpha-beta T cell activation	3/3	0.000886041	0.0229286	RUNX3;PTPN22;HLA-A
NK T cell differentiation	3/3	0.000886041	0.0229286	ITK;PRDM1;TOX
antigen processing and presentation of endogenous peptide antigen via MHC class I via ER pathway	3/3	0.000886041	0.0229286	HLA-C;HLA-B;HLA-A
negative regulation of immune effector process	7/18	0.000884042	0.0229286	CD96;ANXA1;KLRD1;IL7R;HLA-A;KLRC1;HLA-B
cellular defense response	4/6	0.00108045	0.0274002	GNLY;ITK;KLRG1;PRF1
regulation of CD8-positive, alpha-beta T cell activation	4/6	0.00108045	0.0274002	IRF1;RUNX3;PTPN22;HLA-A
regulation of leukocyte mediated immunity	10/35	0.00118242	0.0296894	RASGRP1;CD96;KLRD1;B2M;KLRC4-KLRK1;IL7R;HLA-A;KLRC1;HLA-B;SH2D1B
positive regulation of response to external stimulus	16/75	0.00151564	0.037683	PYHIN1;CCL4;RASGRP1;FYN;CXCR4;ETS1;TXK;KLRD1;PDGFD;KLRC4-KLRK1;FLNA;ZBP1;STK39;SH2D1B;OPTN;CCL5
regulation of phosphatidylinositol 3-kinase signaling	6/15	0.00177915	0.0425653	FYN;PDGFD;PPP1R16B;PIP4K2A;PRR5L;CCL5
positive regulation of alpha-beta T cell activation	6/15	0.00177915	0.0425653	PTPN22;ANXA1;RUNX3;ZAP70;PRKCQ;HLA-A
positive regulation of gene expression	25/143	0.00174779	0.0425653	KAT2B;PYHIN1;RASGRP1;PTPN22;TXK;RAB27A;LEF1;LTB;IRF1;VIM;ID2;HLA-A;ANK3;RORA;HSPA8;PRKCQ;ACTG1;B2M;IL7R;CD2;ETS1;ANXA1;PLCB1;ZBP1;CCL5
regulation of intracellular signal transduction	34/216	0.00177412	0.0425653	PYHIN1;RASGRP1;PTPN22;TNIK;VAV3;LCK;FLNA;S100A4;ARHGAP10;MDFIC;CCL4;P2RY8;RORA;CCL5;PDGFD;ARHGEF3;TBC1D10C;STK38;FYN;CXCR4;DUSP2;RHOH;PPP1R16B;PIP4K2A;RASA2;AREG;DGKD;PRR5L;PLCB1;BIRC3;ZAP70;STK39;OPTN;CD44
mononuclear cell migration	10/37	0.00188817	0.0447513	CXCR4;ANXA1;PLCB1;PDGFD;ITGA4;KLRC4-KLRK1;ZAP70;STK39;CCL4;CCL5
positive regulation of nucleobase-containing compound metabolic process	29/176	0.00195277	0.045854	KAT2B;PYHIN1;PLAC8;CAMK4;TXK;IRF1;ID2;MDFIC;PBX4;FOSL2;SMCHD1;RORA;HSPA8;IKZF3;PRKCQ;SKAP1;KLF12;SSBP3;TOX;MYBL1;PRR5L;ETS1;ARID5B;RUNX3;PLCB1;CNOT6L;BCL11B;STAT4;LEF1
