# Supplementary material for: Non-linear archetypal analysis of single-cell RNA-seq data by deep autoencoders
Source: PLoS Comput Biol. 2022 Apr 1;18(4):e1010025. doi: 10.1371/journal.pcbi.1010025 (PMC9007392; doi:10.1371/journal.pcbi.1010025)
Supplement: S27 Table — (XLSX) [file pcbi.1010025.s053.xlsx]

## Sheet: Sheet1
Term	Overlap	P-value	Adjusted P-value	Genes
cotranslational protein targeting to membrane	21/22	6.19865e-37	8.39298e-34	RPL27A;RPL35;RPS24;RPL32;RPS19;RPLP2;RPL28;RPL19;RPL13;RPS2;RPS27A;RPS28;RPL23A;RPS20;RPL13A;RPS6;RPS11;RPS15;RPL37A;RPS5;RPL14
nuclear-transcribed mRNA catabolic process, nonsense-mediated decay	21/23	7.05277e-36	4.77473e-33	RPL27A;RPL35;RPS24;RPL32;RPS19;RPLP2;RPL28;RPL19;RPL13;RPS2;RPS27A;RPS28;RPL23A;RPS20;RPL13A;RPS6;RPS11;RPS15;RPL37A;RPS5;RPL14
establishment of protein localization to endoplasmic reticulum	21/25	3.45186e-34	1.55794e-31	RPL27A;RPL35;RPS24;RPL32;RPS19;RPLP2;RPL28;RPL19;RPL13;RPS2;RPS27A;RPS28;RPL23A;RPS20;RPL13A;RPS6;RPS11;RPS15;RPL37A;RPS5;RPL14
nuclear-transcribed mRNA catabolic process	21/27	7.90648e-33	2.67634e-30	RPL27A;RPL35;RPS24;RPL32;RPS19;RPLP2;RPL28;RPL19;RPL13;RPS2;RPS27A;RPS28;RPL23A;RPS20;RPL13A;RPS6;RPS11;RPS15;RPL37A;RPS5;RPL14
protein localization to endoplasmic reticulum	21/30	3.70071e-31	1.00215e-28	RPL27A;RPL35;RPS24;RPL32;RPS19;RPLP2;RPL28;RPL19;RPL13;RPS2;RPS27A;RPS28;RPL23A;RPS20;RPL13A;RPS6;RPS11;RPS15;RPL37A;RPS5;RPL14
translational initiation	21/31	1.135e-30	2.56131e-28	RPL27A;RPL35;RPS24;RPL32;RPS19;RPLP2;RPL28;RPL19;RPL13;RPS2;RPS27A;RPS28;RPL23A;RPS20;RPL13A;RPS6;RPS11;RPS15;RPL37A;RPS5;RPL14
viral gene expression	21/34	2.29959e-29	4.44806e-27	RPL27A;RPL35;RPS24;RPL32;RPS19;RPLP2;RPL28;RPL19;RPL13;RPS2;RPS27A;RPS28;RPL23A;RPS20;RPL13A;RPS6;RPS11;RPS15;RPL37A;RPS5;RPL14
RNA catabolic process	23/47	4.28399e-29	7.25066e-27	RPL27A;RPL35;RPS24;RPL32;RPS19;RPLP2;RPL28;RPL19;RPL13;RPS2;RPS27A;RPS28;RPL23A;RPS20;HSPA1A;RPL13A;RPS6;RPS11;RPS15;RPL37A;RPS5;RPL14;SLC11A1
organic cyclic compound catabolic process	25/68	5.90327e-28	8.88114e-26	RPL27A;RPL35;RPS24;SPP1;RPL32;RPS19;RPLP2;RPL28;RPL19;RPL13;RPS2;RPS27A;RPS28;RPL23A;RPS20;HSPA1A;APOE;RPL13A;RPS6;RPS11;RPS15;RPL37A;RPS5;RPL14;SLC11A1
protein targeting to membrane	21/41	6.1858e-27	8.37557e-25	RPL27A;RPL35;RPS24;RPL32;RPS19;RPLP2;RPL28;RPL19;RPL13;RPS2;RPS27A;RPS28;RPL23A;RPS20;RPL13A;RPS6;RPS11;RPS15;RPL37A;RPS5;RPL14
mRNA metabolic process	24/76	7.86273e-25	9.6783e-23	RPL27A;RPL35;RPS24;RPL32;RPS19;RPLP2;RPL28;RPL19;RPL13;RPS2;RPS27A;PCBP1;RPS28;RPL23A;RPS20;HSPA1A;RPL13A;RPS6;RPS11;RPS15;RPL37A;RPS5;RPL14;SLC11A1
establishment of protein localization to membrane	21/60	1.49436e-22	1.68613e-20	RPL27A;RPL35;RPS24;RPL32;RPS19;RPLP2;RPL28;RPL19;RPL13;RPS2;RPS27A;RPS28;RPL23A;RPS20;RPL13A;RPS6;RPS11;RPS15;RPL37A;RPS5;RPL14
cellular macromolecule catabolic process	26/121	2.57686e-22	2.68389e-20	RPL27A;RPL35;RPS24;RPL32;RPS19;RPLP2;RPL28;RPL19;RPL13;RPS2;RPS27A;RPS28;RPL23A;RPS20;HSPA1A;APOE;HSP90AB1;RPL13A;RPS6;RPS11;RPS15;RPL37A;RPS5;HAMP;RPL14;SLC11A1
biological process involved in symbiotic interaction	26/133	3.59034e-21	3.47238e-19	RPL27A;RPL35;RPS24;RPL32;RPS19;RPLP2;RPL28;RPL19;RPL13;RPS2;RPS27A;PCBP1;RPS28;RPL23A;RPS20;HSPA1A;APOE;HSP90AB1;HLA-B;RPL13A;RPS6;RPS11;RPS15;RPL37A;RPS5;RPL14
protein targeting	21/69	4.57845e-21	3.98276e-19	RPL27A;RPL35;RPS24;RPL32;RPS19;RPLP2;RPL28;RPL19;RPL13;RPS2;RPS27A;RPS28;RPL23A;RPS20;RPL13A;RPS6;RPS11;RPS15;RPL37A;RPS5;RPL14
establishment of protein localization to organelle	22/80	4.70636e-21	3.98276e-19	RPL27A;RPL35;RPS24;RPL32;RPS19;RPLP2;RPL28;RPL19;RPL13;RPS2;RPS27A;RPS28;RPL23A;RPS20;HSP90AB1;RPL13A;RPS6;RPS11;RPS15;RPL37A;RPS5;RPL14
protein localization to membrane	23/103	8.13014e-20	6.47542e-18	RPL27A;RPL35;RPS24;RPL32;RPS19;RPLP2;RPL28;RPL19;RPL13;ACTB;RPS2;RPS27A;RPS28;RPL23A;RPS20;APOE;RPL13A;RPS6;RPS11;RPS15;RPL37A;RPS5;RPL14
macromolecule catabolic process	26/150	9.6692e-20	7.27338e-18	RPL27A;RPL35;RPS24;RPL32;RPS19;RPLP2;RPL28;RPL19;RPL13;RPS2;RPS27A;RPS28;RPL23A;RPS20;HSPA1A;APOE;HSP90AB1;RPL13A;RPS6;RPS11;RPS15;RPL37A;RPS5;HAMP;RPL14;SLC11A1
negative regulation of gene expression	25/134	1.08651e-19	7.74284e-18	RPL27A;RPL35;RPS24;RPL32;RPS19;RPLP2;RPL28;RPL19;RPL13;RPS2;RPS27A;RPS28;RPL23A;RPS20;HSPA1A;APOE;HSP90AB1;RPL13A;RPS6;RPS11;RPS15;RPL37A;RPS5;RPL14;SLC11A1
peptide biosynthetic process	21/80	1.51978e-19	1.02889e-17	RPL27A;RPL35;RPS24;RPL32;RPS19;RPLP2;RPL28;RPL19;RPL13;RPS2;RPS27A;RPS28;RPL23A;RPS20;RPL13A;RPS6;RPS11;RPS15;RPL37A;RPS5;RPL14
peptide metabolic process	22/99	8.13347e-19	5.24415e-17	RPL27A;RPL35;RPS24;RPL32;RPS19;RPLP2;RPL28;RPL19;RPL13;RPS2;RPS27A;RPS28;RPL23A;RPS20;APOE;RPL13A;RPS6;RPS11;RPS15;RPL37A;RPS5;RPL14
amide biosynthetic process	21/105	7.29323e-17	4.48865e-15	RPL27A;RPL35;RPS24;RPL32;RPS19;RPLP2;RPL28;RPL19;RPL13;RPS2;RPS27A;RPS28;RPL23A;RPS20;RPL13A;RPS6;RPS11;RPS15;RPL37A;RPS5;RPL14
protein localization to organelle	22/123	1.26283e-16	7.4342e-15	RPL27A;RPL35;RPS24;RPL32;RPS19;RPLP2;RPL28;RPL19;RPL13;RPS2;RPS27A;RPS28;RPL23A;RPS20;HSP90AB1;RPL13A;RPS6;RPS11;RPS15;RPL37A;RPS5;RPL14
cellular amide metabolic process	22/134	8.78959e-16	4.95879e-14	RPL27A;RPL35;RPS24;RPL32;RPS19;RPLP2;RPL28;RPL19;RPL13;RPS2;RPS27A;RPS28;RPL23A;RPS20;APOE;RPL13A;RPS6;RPS11;RPS15;RPL37A;RPS5;RPL14
intracellular protein transport	22/141	2.74957e-15	1.48917e-13	RPL27A;RPL35;RPS24;RPL32;RPS19;RPLP2;RPL28;RPL19;RPL13;RPS2;RPS27A;RPS28;RPL23A;RPS20;HSP90AB1;RPL13A;RPS6;RPS11;RPS15;RPL37A;RPS5;RPL14
intracellular transport	23/193	2.18582e-13	1.13831e-11	RPL27A;RPL35;RPS24;RPL32;RPS19;RPLP2;RPL28;RPL19;RPL13;RPS2;RPS27A;RPS28;RPL23A;RPS20;APOE;HSP90AB1;RPL13A;RPS6;RPS11;RPS15;RPL37A;RPS5;RPL14
cellular macromolecule localization	24/237	2.02086e-12	1.01342e-10	RPL27A;RPL35;RPS24;RPL32;RPS19;RPLP2;RPL28;RPL19;RPL13;ACTB;RPS2;RPS27A;RPS28;RPL23A;RPS20;APOE;HSP90AB1;RPL13A;RPS6;RPS11;RPS15;RPL37A;RPS5;RPL14
organonitrogen compound biosynthetic process	22/197	3.89191e-12	1.88201e-10	RPL27A;RPL35;RPS24;RPL32;RPS19;RPLP2;RPL28;RPL19;RPL13;RPS2;RPS27A;RPS28;RPL23A;RPS20;APOE;RPL13A;RPS6;RPS11;RPS15;RPL37A;RPS5;RPL14
establishment of protein localization	23/223	5.32753e-12	2.4874e-10	RPL27A;RPL35;RPS24;RPL32;RPS19;RPLP2;RPL28;RPL19;RPL13;RPS2;RPS27A;RPS28;RPL23A;RPS20;APOE;HSP90AB1;RPL13A;RPS6;RPS11;RPS15;RPL37A;RPS5;RPL14
ribonucleoprotein complex biogenesis	12/44	2.45202e-11	1.10668e-09	RPS28;RPL13A;RPS6;RPL23A;RPS15;RPL35;RPS24;RPS5;RPS19;RPS2;HSP90AB1;RPL14
ribosome biogenesis	10/32	3.20588e-10	1.40025e-08	RPS28;RPS6;RPL23A;RPS15;RPL35;RPS24;RPS5;RPS19;RPS2;RPL14
ribosomal small subunit biogenesis	6/11	2.94653e-08	1.24675e-06	RPS28;RPS6;RPS15;RPS24;RPS5;RPS19
rRNA metabolic process	8/27	3.81018e-08	1.56333e-06	RPS28;RPS6;RPS15;RPL35;RPS24;RPS19;RPS2;RPL14
ribonucleoprotein complex subunit organization	7/22	1.7214e-07	6.85522e-06	RPS28;RPL13A;RPL23A;RPS15;RPS5;RPS19;HSP90AB1
ncRNA processing	8/34	2.78924e-07	1.07904e-05	RPS28;RPS6;RPS15;RPL35;RPS24;RPS19;RPS2;RPL14
cytoplasmic translation	5/10	8.43933e-07	3.17413e-05	RPL19;RPS28;RPL13A;RPL32;RPLP2
RNA processing	10/72	1.43927e-06	5.26694e-05	PCBP1;RPS28;RPS6;RPS15;RPL35;RPS24;HSPA1A;RPS19;RPS2;RPL14
ribosome assembly	5/11	1.52266e-06	5.42546e-05	RPS28;RPL23A;RPS15;RPS5;RPS19
ncRNA metabolic process	8/43	1.93141e-06	6.70546e-05	RPS28;RPS6;RPS15;RPL35;RPS24;RPS19;RPS2;RPL14
ribosomal small subunit assembly	4/6	2.6987e-06	9.13508e-05	RPS15;RPS28;RPS19;RPS5
transition metal ion transport	5/14	6.28902e-06	0.000207691	TMEM163;FTH1;FTL;HAMP;SLC11A1
cellular transition metal ion homeostasis	5/18	2.52473e-05	0.000813926	FTH1;FTL;S100A8;HAMP;SLC11A1
iron ion transport	4/10	3.54762e-05	0.00111709	FTH1;FTL;SLC11A1;HAMP
sequestering of metal ion	3/4	3.65216e-05	0.00112387	FTH1;FTL;S100A8
cellular protein-containing complex assembly	10/107	5.46687e-05	0.00160916	RPS28;RPL13A;RPL23A;RPS15;HSPA1A;ERC2;RPS5;RPS19;HSP90AB1;RPS27A
protein-containing complex subunit organization	14/207	5.38303e-05	0.00160916	PLEKHA7;RPS28;RPL13A;APOC1;RPL23A;RPS15;DDIT4;HSPA1A;APOE;ERC2;RPS5;RPS19;HSP90AB1;RPS27A
transition metal ion homeostasis	5/21	5.7154e-05	0.00164652	FTH1;FTL;S100A8;HAMP;SLC11A1
myeloid cell homeostasis	5/22	7.27909e-05	0.00205331	RPS6;RPS24;HSPA1A;HAMP;RPS19
cellular iron ion homeostasis	4/12	8.1033e-05	0.00223916	FTH1;FTL;SLC11A1;HAMP
myeloid leukocyte mediated immunity	8/71	9.07306e-05	0.00245698	SLC11A1;FTH1;FTL;S100A8;HSPA1A;HSP90AB1;HLA-B;SLC2A5
myeloid leukocyte activation	9/93	0.000104912	0.00278531	SLC11A1;FTH1;FTL;S100A8;HSPA1A;HAMP;HSP90AB1;HLA-B;SLC2A5
immune effector process	12/170	0.000143174	0.00372803	SLC11A1;FTH1;RPS6;FTL;ACTB;S100A8;DDIT4;HSPA1A;RPS19;HSP90AB1;HLA-B;SLC2A5
homeostatic process	14/227	0.000151304	0.0038654	FTH1;TPT1;RPS6;FTL;ACTB;S100A8;RPS24;SPP1;HSPA1A;APOE;RPS19;HAMP;HSP90AB1;SLC11A1
cell activation involved in immune response	9/99	0.000171667	0.00430439	SLC11A1;FTH1;RPS6;FTL;S100A8;HSPA1A;HSP90AB1;HLA-B;SLC2A5
ribosomal large subunit biogenesis	3/6	0.000177168	0.00436155	RPL23A;RPL14;RPL35
iron ion homeostasis	4/15	0.000213162	0.00515396	FTH1;FTL;SLC11A1;HAMP
exocytosis	9/111	0.000414062	0.00983578	SLC11A1;FTH1;FTL;S100A8;HSPA1A;ERC2;HSP90AB1;HLA-B;SLC2A5
steroid catabolic process	2/2	0.000451726	0.00995556	SPP1;APOE
erythrocyte homeostasis	4/18	0.000455867	0.00995556	RPS6;RPS24;RPS19;HSPA1A
phospholipid efflux	2/2	0.000451726	0.00995556	APOC1;APOE
sequestering of iron ion	2/2	0.000451726	0.00995556	FTH1;FTL
cell activation	13/220	0.000435622	0.00995556	LYL1;SLC11A1;FTH1;RPS6;FTL;ACTB;S100A8;HSPA1A;APOE;HAMP;HSP90AB1;HLA-B;SLC2A5
secretion by tissue	11/169	0.000595503	0.0127986	SLC11A1;FTH1;FTL;S100A8;SPP1;HSPA1A;APOE;ERC2;HSP90AB1;HLA-B;SLC2A5
regulation of catabolic process	8/99	0.000932398	0.019726	APOC1;DDIT4;HSPA1A;APOE;HAMP;HSP90AB1;RPS27A;SLC11A1
homeostasis of number of cells	5/38	0.00107447	0.0223821	RPS6;RPS24;HSPA1A;HAMP;RPS19
triglyceride-rich lipoprotein particle clearance	2/3	0.00133664	0.0244569	APOC1;APOE
T cell proliferation involved in immune response	2/3	0.00133664	0.0244569	RPS6;SLC11A1
regulation of cholesterol esterification	2/3	0.00133664	0.0244569	APOC1;APOE
positive regulation of cholesterol esterification	2/3	0.00133664	0.0244569	APOC1;APOE
response to fungus	2/3	0.00133664	0.0244569	S100A8;HAMP
defense response to fungus	2/3	0.00133664	0.0244569	S100A8;HAMP
very-low-density lipoprotein particle clearance	2/3	0.00133664	0.0244569	APOC1;APOE
multicellular organismal iron ion homeostasis	2/3	0.00133664	0.0244569	SLC11A1;HAMP
steroid esterification	2/3	0.00133664	0.0244569	APOC1;APOE
negative regulation of small molecule metabolic process	3/11	0.00135542	0.0244699	APOC1;APOE;DDIT4
maintenance of location in cell	4/24	0.00144085	0.0256699	FTH1;APOE;FTL;S100A8
regulation of cellular catabolic process	7/82	0.00146498	0.0257608	APOC1;HSPA1A;APOE;HAMP;HSP90AB1;RPS27A;SLC11A1
leukocyte mediated immunity	8/107	0.00156105	0.0270982	SLC11A1;FTH1;FTL;S100A8;HSPA1A;HSP90AB1;HLA-B;SLC2A5
cell growth	6/61	0.0015858	0.0271794	S100A8;SPP1;HSPA1A;APOE;HAMP;HSP90AB1
antimicrobial humoral response	3/12	0.00178022	0.0297582	SLC11A1;S100A8;RPS19
cellular component maintenance	3/12	0.00178022	0.0297582	PLEKHA7;ERC2;APOE
developmental cell growth	4/27	0.0022705	0.037491	SPP1;APOE;HSP90AB1;HAMP
defense response to bacterium	4/28	0.00260778	0.0415136	HAMP;SLC11A1;S100A8;RPS19
iron ion transmembrane transport	2/4	0.00263675	0.0415136	SLC11A1;HAMP
negative regulation of lipid biosynthetic process	2/4	0.00263675	0.0415136	APOC1;APOE
cell killing	4/28	0.00260778	0.0415136	HSP90AB1;HAMP;HLA-B;RPS19
