# Supplementary material for: Non-linear archetypal analysis of single-cell RNA-seq data by deep autoencoders
Source: PLoS Comput Biol. 2022 Apr 1;18(4):e1010025. doi: 10.1371/journal.pcbi.1010025 (PMC9007392; doi:10.1371/journal.pcbi.1010025)
Supplement: S1 Data — (XLSX) [file pcbi.1010025.s055.xlsx]

## Sheet: Fig 2a
seed	noiselevel	method	R of spectra	MSE of usage	reconstruction error
407	0.75	AAnet	0.704992	0.0478331	1.22768e-06
407	0.75	LDVAE	0.540654	0.0195912	1.03722e-05
407	0.75	NMF	0.81618	0.0429088	2.32704e-06
407	0.75	scAAnet (MSE)	0.976519	0.0808697	1.59939e-06
407	0.75	scAAnet (NB)	0.958076	0.111203	1.70113e-06
407	0.75	scAAnet (Poisson)	0.982924	0.0157256	1.17081e-06
407	0.75	scAAnet (ZI-Poisson)	0.983615	0.0197408	1.33548e-06
407	0.75	scAAnet (ZINB)	0.984915	0.0325051	4.64147e-07
407	0.75	scVI	0.864985	0.0656236	4.04215e-06
2192	0.75	AAnet	0.71219	0.04449	2.15325e-06
2192	0.75	LDVAE	0.468453	0.0513771	2.09199e-05
2192	0.75	NMF	0.754995	0.0514494	3.31688e-06
2192	0.75	scAAnet (MSE)	0.982854	0.113344	2.51394e-06
2192	0.75	scAAnet (NB)	0.974075	0.12425	2.37259e-06
2192	0.75	scAAnet (Poisson)	0.984188	0.0193747	2.0369e-06
2192	0.75	scAAnet (ZI-Poisson)	0.973023	0.0230785	2.22607e-06
2192	0.75	scAAnet (ZINB)	0.994984	0.0222211	9.57629e-07
2192	0.75	scVI	0.887458	0.0899237	5.98162e-06
3290	0.5	AAnet	0.595903	0.0570028	1.35902e-06
3290	0.5	LDVAE	0.366688	0.0133086	8.33691e-06
3290	0.5	NMF	0.709749	0.0579413	2.31632e-06
3290	0.5	scAAnet (MSE)	0.963089	0.151633	1.53246e-06
3290	0.5	scAAnet (NB)	0.960012	0.15104	9.62338e-07
3290	0.5	scAAnet (Poisson)	0.935845	0.0346173	1.54651e-06
3290	0.5	scAAnet (ZI-Poisson)	0.919758	0.0530034	1.66372e-06
3290	0.5	scAAnet (ZINB)	0.995616	0.0215175	2.06337e-07
3290	0.5	scVI	0.94481	0.0567793	2.50756e-06
4090	1	AAnet	0.700251	0.0604879	3.92177e-06
4090	1	LDVAE	0.634639	0.00853926	2.11596e-05
4090	1	NMF	0.741825	0.0995288	5.02942e-06
4090	1	scAAnet (MSE)	0.917774	0.139696	4.23396e-06
4090	1	scAAnet (NB)	0.908487	0.101955	3.39326e-06
4090	1	scAAnet (Poisson)	0.903858	0.0665551	3.97646e-06
4090	1	scAAnet (ZI-Poisson)	0.892833	0.0288057	4.15863e-06
4090	1	scAAnet (ZINB)	0.987761	0.0205716	3.13923e-06
4090	1	scVI	0.711767	0.0685295	8.72436e-06
4902	0.5	AAnet	0.568098	0.053757	6.09674e-07
4902	0.5	LDVAE	0.645601	0.00975931	2.80725e-06
4902	0.5	NMF	0.5984	0.0630142	1.50351e-06
4902	0.5	scAAnet (MSE)	0.967227	0.13783	4.73606e-07
4902	0.5	scAAnet (NB)	0.963206	0.137791	9.42072e-07
4902	0.5	scAAnet (Poisson)	0.947787	0.0607269	6.42907e-07
4902	0.5	scAAnet (ZI-Poisson)	0.98057	0.0297511	5.50656e-07
4902	0.5	scAAnet (ZINB)	0.996892	0.0259882	9.91312e-08
4902	0.5	scVI	0.954342	0.0628962	1.01429e-06
9474	1	AAnet	0.688168	0.0405854	3.05041e-07
9474	1	LDVAE	0.740737	0.0194878	2.29632e-06
9474	1	NMF	0.812108	0.0379939	1.12213e-06
9474	1	scAAnet (MSE)	0.945367	0.100592	5.35015e-07
9474	1	scAAnet (NB)	0.95746	0.0692803	5.05552e-07
9474	1	scAAnet (Poisson)	0.97806	0.0118824	2.26242e-07
9474	1	scAAnet (ZI-Poisson)	0.964167	0.0106226	3.14846e-07
9474	1	scAAnet (ZINB)	0.991543	0.0145771	1.95963e-07
9474	1	scVI	0.794628	0.0620058	1.16866e-06
9485	1	AAnet	0.655474	0.042877	2.48994e-07
9485	1	LDVAE	0.54435	0.0268352	3.19824e-06
9485	1	NMF	0.716347	0.0479905	1.54604e-06
9485	1	scAAnet (MSE)	0.957035	0.0807019	4.45735e-07
9485	1	scAAnet (NB)	0.98724	0.0182162	2.29071e-07
9485	1	scAAnet (Poisson)	0.98798	0.0135668	2.64189e-07
9485	1	scAAnet (ZI-Poisson)	0.975575	0.0104016	3.46783e-07
9485	1	scAAnet (ZINB)	0.858703	0.0912219	1.98429e-06
9485	1	scVI	0.866316	0.0551397	1.01876e-06
9530	0.75	AAnet	0.739401	0.0452156	2.09561e-06
9530	0.75	LDVAE	0.704205	0.0122006	9.72826e-06
9530	0.75	NMF	0.861573	0.0353359	2.60413e-06
9530	0.75	scAAnet (MSE)	0.912241	0.140615	2.09884e-06
9530	0.75	scAAnet (NB)	0.943804	0.0549889	1.93131e-06
9530	0.75	scAAnet (Poisson)	0.92845	0.0300658	2.2454e-06
9530	0.75	scAAnet (ZI-Poisson)	0.943597	0.0378687	2.06016e-06
9530	0.75	scAAnet (ZINB)	0.926554	0.0541488	1.30688e-06
9530	0.75	scVI	0.707543	0.0633508	4.52999e-06
9925	0.5	AAnet	0.587185	0.0573259	2.17237e-07
9925	0.5	LDVAE	0.597356	0.0139989	2.15259e-06
9925	0.5	NMF	0.542801	0.0653182	1.14744e-06
9925	0.5	scAAnet (MSE)	0.964045	0.126335	3.38901e-07
9925	0.5	scAAnet (NB)	0.94009	0.124138	3.42175e-07
9925	0.5	scAAnet (Poisson)	0.985261	0.0158187	1.36313e-07
9925	0.5	scAAnet (ZI-Poisson)	0.954667	0.0206062	4.1403e-07
9925	0.5	scAAnet (ZINB)	0.986163	0.0476201	8.30188e-08
9925	0.5	scVI	0.908576	0.0543786	5.75928e-07
10864	0.75	AAnet	0.618236	0.0515648	7.02779e-07
10864	0.75	LDVAE	0.536284	0.00933375	3.13827e-06
10864	0.75	NMF	0.637932	0.0656115	1.62266e-06
10864	0.75	scAAnet (MSE)	0.937556	0.158667	6.50029e-07
10864	0.75	scAAnet (NB)	0.947206	0.120824	6.49658e-07
10864	0.75	scAAnet (Poisson)	0.909634	0.04728	1.17804e-06
10864	0.75	scAAnet (ZI-Poisson)	0.898506	0.0552966	9.64931e-07
10864	0.75	scAAnet (ZINB)	0.986031	0.0261127	1.6722e-07
10864	0.75	scVI	0.931754	0.0344537	1.19482e-06
13657	1	AAnet	0.686251	0.0581734	2.75721e-06
13657	1	LDVAE	0.630902	0.0295887	1.66773e-05
13657	1	NMF	0.797626	0.0387319	5.38636e-06
13657	1	scAAnet (MSE)	0.94327	0.0919452	3.98992e-06
13657	1	scAAnet (NB)	0.982321	0.0261821	1.40533e-06
13657	1	scAAnet (Poisson)	0.952509	0.0171825	3.56008e-06
13657	1	scAAnet (ZI-Poisson)	0.944341	0.0303166	3.40543e-06
13657	1	scAAnet (ZINB)	0.982654	0.0181515	1.13033e-06
13657	1	scVI	0.826814	0.0449649	7.26479e-06
13703	0.75	AAnet	0.618185	0.0471504	1.35947e-06
13703	0.75	LDVAE	0.477144	0.0077879	1.01278e-05
13703	0.75	NMF	0.533804	0.0792535	2.36847e-06
13703	0.75	scAAnet (MSE)	0.979217	0.144984	1.46002e-06
13703	0.75	scAAnet (NB)	0.981499	0.144099	1.54682e-06
13703	0.75	scAAnet (Poisson)	0.920984	0.0326928	1.53822e-06
13703	0.75	scAAnet (ZI-Poisson)	0.9385	0.038115	1.62849e-06
13703	0.75	scAAnet (ZINB)	0.979185	0.087573	1.02438e-06
13703	0.75	scVI	0.885938	0.102542	4.8967e-06
15450	0.5	AAnet	0.670517	0.0632523	3.52497e-06
15450	0.5	LDVAE	0.353956	0.0576295	1.35286e-05
15450	0.5	NMF	0.756019	0.0522923	4.29819e-06
15450	0.5	scAAnet (MSE)	0.967664	0.163459	3.03244e-06
15450	0.5	scAAnet (NB)	0.960615	0.0997024	2.38466e-06
15450	0.5	scAAnet (Poisson)	0.956467	0.0356404	3.11934e-06
15450	0.5	scAAnet (ZI-Poisson)	0.928436	0.0423856	3.13401e-06
15450	0.5	scAAnet (ZINB)	0.97401	0.0888066	1.6032e-06
15450	0.5	scVI	0.909478	0.0752668	4.4048e-06
18286	0.5	AAnet	0.633426	0.0607233	1.40323e-06
18286	0.5	LDVAE	0.595572	0.0503725	8.90727e-06
18286	0.5	NMF	0.80211	0.0447352	2.61494e-06
18286	0.5	scAAnet (MSE)	0.97878	0.0824845	1.13725e-06
18286	0.5	scAAnet (NB)	0.980025	0.0342328	5.83914e-07
18286	0.5	scAAnet (Poisson)	0.989435	0.0237489	1.58723e-06
18286	0.5	scAAnet (ZI-Poisson)	0.978053	0.023602	1.47028e-06
18286	0.5	scAAnet (ZINB)	0.992386	0.0210707	2.67271e-07
18286	0.5	scVI	0.860134	0.0600478	2.89091e-06
18839	1	AAnet	0.725189	0.0307639	2.72616e-07
18839	1	LDVAE	0.669208	0.0241646	1.6591e-06
18839	1	NMF	0.743578	0.0501305	1.31385e-06
18839	1	scAAnet (MSE)	0.966001	0.0660631	3.36819e-07
18839	1	scAAnet (NB)	0.96405	0.0461146	2.85053e-07
18839	1	scAAnet (Poisson)	0.987312	0.0107086	1.92911e-07
18839	1	scAAnet (ZI-Poisson)	0.985288	0.0111167	3.2732e-07
18839	1	scAAnet (ZINB)	0.995464	0.0133615	7.36768e-08
18839	1	scVI	0.948954	0.040213	6.85134e-07
19052	1	AAnet	0.698645	0.0404008	9.04461e-07
19052	1	LDVAE	0.478964	0.0153048	9.62783e-06
19052	1	NMF	0.753815	0.0674957	3.0962e-06
19052	1	scAAnet (MSE)	0.963664	0.122352	1.16505e-06
19052	1	scAAnet (NB)	0.972929	0.0532127	1.71701e-06
19052	1	scAAnet (Poisson)	0.986984	0.014259	8.77964e-07
19052	1	scAAnet (ZI-Poisson)	0.972901	0.0159905	1.15489e-06
19052	1	scAAnet (ZINB)	0.99558	0.0176989	2.51783e-07
19052	1	scVI	0.800814	0.076861	2.52159e-06
19080	0.5	AAnet	0.568602	0.0558456	8.39284e-07
19080	0.5	LDVAE	0.436662	0.0595213	2.47451e-06
19080	0.5	NMF	0.549655	0.0618793	1.5724e-06
19080	0.5	scAAnet (MSE)	0.921304	0.169809	7.98287e-07
19080	0.5	scAAnet (NB)	0.94767	0.0910985	6.5416e-07
19080	0.5	scAAnet (Poisson)	0.910007	0.0799334	7.71354e-07
19080	0.5	scAAnet (ZI-Poisson)	0.884461	0.0590902	8.05026e-07
19080	0.5	scAAnet (ZINB)	0.990697	0.0598841	1.22699e-07
19080	0.5	scVI	0.968793	0.0564665	9.92886e-07
19415	0.5	AAnet	0.567051	0.0451365	1.20313e-06
19415	0.5	LDVAE	0.593267	0.00843083	5.20039e-06
19415	0.5	NMF	0.610967	0.0603162	1.69417e-06
19415	0.5	scAAnet (MSE)	0.959479	0.177073	8.42829e-07
19415	0.5	scAAnet (NB)	0.969278	0.140536	6.49529e-07
19415	0.5	scAAnet (Poisson)	0.933204	0.0618547	1.18687e-06
19415	0.5	scAAnet (ZI-Poisson)	0.935529	0.0676692	1.00286e-06
19415	0.5	scAAnet (ZINB)	0.993083	0.0379611	2.20528e-07
19415	0.5	scVI	0.956532	0.0593202	1.45217e-06
22446	0.75	AAnet	0.649186	0.0550509	4.94526e-07
22446	0.75	LDVAE	0.516776	0.0103684	3.80072e-06
22446	0.75	NMF	0.601648	0.0626706	1.46538e-06
22446	0.75	scAAnet (MSE)	0.948933	0.150119	5.83608e-07
22446	0.75	scAAnet (NB)	0.984936	0.0561308	3.78454e-07
22446	0.75	scAAnet (Poisson)	0.935238	0.0392439	8.7026e-07
22446	0.75	scAAnet (ZI-Poisson)	0.957726	0.0394093	8.17692e-07
22446	0.75	scAAnet (ZINB)	0.996412	0.018489	1.01589e-07
22446	0.75	scVI	0.94044	0.0524738	1.49486e-06
22517	1	AAnet	0.694566	0.0432962	5.59523e-07
22517	1	LDVAE	0.507803	0.0185071	5.31148e-06
22517	1	NMF	0.778175	0.054742	1.88609e-06
22517	1	scAAnet (MSE)	0.961781	0.0701477	6.081e-07
22517	1	scAAnet (NB)	0.875692	0.0520677	3.46842e-06
22517	1	scAAnet (Poisson)	0.975787	0.0119748	7.66884e-07
22517	1	scAAnet (ZI-Poisson)	0.945401	0.0201032	8.8189e-07
22517	1	scAAnet (ZINB)	0.992355	0.0123876	1.51328e-07
22517	1	scVI	0.755387	0.0634256	2.22243e-06
22625	0.5	AAnet	0.591682	0.0560548	9.18562e-07
22625	0.5	LDVAE	0.570834	0.0212794	6.96836e-06
22625	0.5	NMF	0.794129	0.0421889	2.06569e-06
22625	0.5	scAAnet (MSE)	0.959271	0.138308	1.0368e-06
22625	0.5	scAAnet (NB)	0.990473	0.0310256	3.81807e-07
22625	0.5	scAAnet (Poisson)	0.97254	0.0222423	9.77268e-07
22625	0.5	scAAnet (ZI-Poisson)	0.973493	0.0216052	1.16225e-06
22625	0.5	scAAnet (ZINB)	0.981805	0.043481	5.07865e-07
22625	0.5	scVI	0.912623	0.0649387	2.64234e-06
22856	1	AAnet	0.546651	0.0451526	3.54273e-07
22856	1	LDVAE	0.587323	0.0199503	3.75557e-06
22856	1	NMF	0.78335	0.0592443	1.14689e-06
22856	1	scAAnet (MSE)	0.970046	0.0797926	4.16362e-07
22856	1	scAAnet (NB)	0.950883	0.0913881	2.32868e-07
22856	1	scAAnet (Poisson)	0.990904	0.0125836	2.21005e-07
22856	1	scAAnet (ZI-Poisson)	0.980374	0.0125748	3.5815e-07
22856	1	scAAnet (ZINB)	0.993434	0.015731	1.02987e-07
22856	1	scVI	0.929634	0.0552054	1.44288e-06
24855	0.75	AAnet	0.719727	0.0423277	1.31574e-06
24855	0.75	LDVAE	0.677299	0.0167622	9.71303e-06
24855	0.75	NMF	0.868784	0.0270684	1.76453e-06
24855	0.75	scAAnet (MSE)	0.919108	0.109781	1.79318e-06
24855	0.75	scAAnet (NB)	0.926001	0.076825	4.16381e-06
24855	0.75	scAAnet (Poisson)	0.968227	0.0125167	1.22085e-06
24855	0.75	scAAnet (ZI-Poisson)	0.967657	0.0140314	1.46648e-06
24855	0.75	scAAnet (ZINB)	0.978957	0.0191479	7.94656e-07
24855	0.75	scVI	0.75086	0.0684076	4.28979e-06
24981	0.5	AAnet	0.608634	0.0513144	3.44055e-07
24981	0.5	LDVAE	0.630172	0.0299582	2.18868e-06
24981	0.5	NMF	0.690142	0.0531519	1.32933e-06
24981	0.5	scAAnet (MSE)	0.954221	0.141956	6.05167e-07
24981	0.5	scAAnet (NB)	0.945214	0.129627	3.3069e-07
24981	0.5	scAAnet (Poisson)	0.961084	0.0362314	4.15585e-07
24981	0.5	scAAnet (ZI-Poisson)	0.934311	0.0409411	6.8459e-07
24981	0.5	scAAnet (ZINB)	0.99454	0.0191764	6.74879e-08
24981	0.5	scVI	0.958389	0.0550935	8.2102e-07
25632	0.75	AAnet	0.73923	0.0391444	2.44602e-06
25632	0.75	LDVAE	0.547255	0.0489122	1.68795e-05
25632	0.75	NMF	0.688967	0.0543453	5.47939e-06
25632	0.75	scAAnet (MSE)	0.905874	0.161959	3.59964e-06
25632	0.75	scAAnet (NB)	0.92646	0.131958	2.72182e-06
25632	0.75	scAAnet (Poisson)	0.824511	0.035548	4.69522e-06
25632	0.75	scAAnet (ZI-Poisson)	0.83172	0.0633107	4.40553e-06
25632	0.75	scAAnet (ZINB)	0.961105	0.0443226	2.54976e-06
25632	0.75	scVI	0.694153	0.0701355	5.50349e-06
26118	1	AAnet	0.713171	0.039552	8.5625e-07
26118	1	LDVAE	0.577122	0.0225709	9.66855e-06
26118	1	NMF	0.644004	0.0583511	2.84804e-06
26118	1	scAAnet (MSE)	0.918823	0.177753	9.60796e-07
26118	1	scAAnet (NB)	0.978645	0.0492333	6.70344e-07
26118	1	scAAnet (Poisson)	0.939301	0.0202059	1.13011e-06
26118	1	scAAnet (ZI-Poisson)	0.93698	0.0156488	1.40879e-06
26118	1	scAAnet (ZINB)	0.986522	0.0156637	3.87155e-07
26118	1	scVI	0.750603	0.0715923	3.71651e-06
27377	0.75	AAnet	0.710384	0.0398256	7.57619e-07
27377	0.75	LDVAE	0.63635	0.0193461	6.26462e-06
27377	0.75	NMF	0.81438	0.0467486	1.68996e-06
27377	0.75	scAAnet (MSE)	0.942404	0.120725	9.249e-07
27377	0.75	scAAnet (NB)	0.978346	0.0329042	7.90346e-07
27377	0.75	scAAnet (Poisson)	0.987483	0.0138427	7.36555e-07
27377	0.75	scAAnet (ZI-Poisson)	0.991459	0.0152531	8.67047e-07
27377	0.75	scAAnet (ZINB)	0.977698	0.0232947	3.75305e-07
27377	0.75	scVI	0.866631	0.0480153	2.12688e-06
27565	0.5	AAnet	0.660712	0.0526165	5.94788e-07
27565	0.5	LDVAE	0.565992	0.050808	2.70358e-06
27565	0.5	NMF	0.618994	0.065277	1.26129e-06
27565	0.5	scAAnet (MSE)	0.968005	0.0959937	5.34517e-07
27565	0.5	scAAnet (NB)	0.978914	0.0405018	2.80055e-07
27565	0.5	scAAnet (Poisson)	0.990985	0.016791	3.53174e-07
27565	0.5	scAAnet (ZI-Poisson)	0.982324	0.016785	5.11951e-07
27565	0.5	scAAnet (ZINB)	0.988383	0.0243277	1.32578e-07
27565	0.5	scVI	0.896634	0.0538611	1.03487e-06
29975	1	AAnet	0.810459	0.0300783	2.53419e-07
29975	1	LDVAE	0.748647	0.0234509	1.11577e-06
29975	1	NMF	0.930749	0.0224434	6.9418e-07
29975	1	scAAnet (MSE)	0.936112	0.0741082	4.212e-07
29975	1	scAAnet (NB)	0.866608	0.0410339	8.30344e-07
29975	1	scAAnet (Poisson)	0.989833	0.0112107	1.93394e-07
29975	1	scAAnet (ZI-Poisson)	0.981219	0.011002	2.75125e-07
29975	1	scAAnet (ZINB)	0.992896	0.0127072	7.81488e-08
29975	1	scVI	0.867779	0.0510452	6.6308e-07
31986	0.75	AAnet	0.752335	0.0438137	3.81463e-06
31986	0.75	LDVAE	0.697192	0.0101394	1.55502e-05
31986	0.75	NMF	0.680366	0.0646609	5.43791e-06
31986	0.75	scAAnet (MSE)	0.952486	0.13879	3.5041e-06
31986	0.75	scAAnet (NB)	0.895516	0.0489026	2.26291e-06
31986	0.75	scAAnet (Poisson)	0.822877	0.0535721	3.87805e-06
31986	0.75	scAAnet (ZI-Poisson)	0.953269	0.0316714	3.83347e-06
31986	0.75	scAAnet (ZINB)	0.990699	0.022	1.01495e-06
31986	0.75	scVI	0.881544	0.0580634	5.77711e-06

## Sheet: Fig 2b
seed	noiselevel	method	R of spectra	MSE of usage	reconstruction error
407	0.75	AAnet	0.74441	0.0520236	2.12819e-06
407	0.75	LDVAE	0.515899	0.0238524	1.04693e-05
407	0.75	NMF	0.809988	0.0455001	3.45521e-06
407	0.75	scAAnet (MSE)	0.977279	0.0860824	2.31597e-06
407	0.75	scAAnet (NB)	0.95406	0.0777905	1.51513e-06
407	0.75	scAAnet (Poisson)	0.984219	0.0157893	1.94165e-06
407	0.75	scAAnet (ZI-Poisson)	0.990082	0.0177603	1.2282e-06
407	0.75	scAAnet (ZINB)	0.979367	0.019358	1.57655e-06
407	0.75	scVI	0.781578	0.0610817	8.39853e-06
2192	0.75	AAnet	0.767062	0.06977	3.14153e-06
2192	0.75	LDVAE	0.487354	0.0658407	2.06645e-05
2192	0.75	NMF	0.752358	0.0549442	4.77428e-06
2192	0.75	scAAnet (MSE)	0.983002	0.112202	3.47407e-06
2192	0.75	scAAnet (NB)	0.942418	0.112038	3.30342e-06
2192	0.75	scAAnet (Poisson)	0.978575	0.0189507	3.20398e-06
2192	0.75	scAAnet (ZI-Poisson)	0.941989	0.0335537	2.34635e-06
2192	0.75	scAAnet (ZINB)	0.937694	0.0775511	1.13744e-06
2192	0.75	scVI	0.862169	0.0673417	1.32915e-05
3290	0.5	AAnet	0.596132	0.0495138	2.13265e-06
3290	0.5	LDVAE	0.31974	0.0377746	8.52911e-06
3290	0.5	NMF	0.718166	0.0635947	3.57891e-06
3290	0.5	scAAnet (MSE)	0.962696	0.149924	2.46378e-06
3290	0.5	scAAnet (NB)	0.995699	0.0247163	3.61518e-07
3290	0.5	scAAnet (Poisson)	0.938714	0.0489128	2.75593e-06
3290	0.5	scAAnet (ZI-Poisson)	0.917047	0.0657013	1.76537e-06
3290	0.5	scAAnet (ZINB)	0.982251	0.0242396	7.90349e-07
3290	0.5	scVI	0.838153	0.0727809	5.52772e-06
4090	1	AAnet	0.636264	0.0645837	5.4294e-06
4090	1	LDVAE	0.60756	0.0113003	2.11136e-05
4090	1	NMF	0.75926	0.0883991	6.61442e-06
4090	1	scAAnet (MSE)	0.902781	0.148863	5.66443e-06
4090	1	scAAnet (NB)	0.902993	0.0896386	4.30923e-06
4090	1	scAAnet (Poisson)	0.895576	0.065739	5.14515e-06
4090	1	scAAnet (ZI-Poisson)	0.918952	0.0278958	4.09601e-06
4090	1	scAAnet (ZINB)	0.909066	0.102232	4.41189e-06
4090	1	scVI	0.876281	0.0567966	1.62438e-05
4902	0.5	AAnet	0.52468	0.0595321	9.53731e-07
4902	0.5	LDVAE	0.592515	0.0416132	2.81448e-06
4902	0.5	NMF	0.58963	0.0631532	2.38772e-06
4902	0.5	scAAnet (MSE)	0.947246	0.199116	1.0757e-06
4902	0.5	scAAnet (NB)	0.997039	0.0341422	3.35165e-07
4902	0.5	scAAnet (Poisson)	0.968765	0.102148	8.29379e-07
4902	0.5	scAAnet (ZI-Poisson)	0.984482	0.0232559	5.42742e-07
4902	0.5	scAAnet (ZINB)	0.980692	0.0449085	3.01921e-07
4902	0.5	scVI	0.905614	0.0709826	2.23573e-06
9474	1	AAnet	0.652222	0.07283	5.91242e-07
9474	1	LDVAE	0.669115	0.0288494	2.2277e-06
9474	1	NMF	0.808836	0.0375291	1.7532e-06
9474	1	scAAnet (MSE)	0.942476	0.0988819	8.80378e-07
9474	1	scAAnet (NB)	0.994366	0.0154906	2.19754e-07
9474	1	scAAnet (Poisson)	0.985694	0.010207	4.72506e-07
9474	1	scAAnet (ZI-Poisson)	0.955781	0.0114552	3.40356e-07
9474	1	scAAnet (ZINB)	0.984432	0.0159316	2.53572e-07
9474	1	scVI	0.743381	0.0725892	2.26747e-06
9485	1	AAnet	0.700298	0.0643092	6.24961e-07
9485	1	LDVAE	0.569006	0.0377321	3.24149e-06
9485	1	NMF	0.706462	0.0502255	2.39595e-06
9485	1	scAAnet (MSE)	0.964418	0.0736503	6.93306e-07
9485	1	scAAnet (NB)	0.992963	0.0153624	3.10384e-07
9485	1	scAAnet (Poisson)	0.988735	0.0129784	6.44857e-07
9485	1	scAAnet (ZI-Poisson)	0.982897	0.0114494	3.30533e-07
9485	1	scAAnet (ZINB)	0.98767	0.0163933	2.38336e-07
9485	1	scVI	0.71949	0.0666726	2.56399e-06
9530	0.75	AAnet	0.693364	0.0669198	2.68501e-06
9530	0.75	LDVAE	0.448086	0.0705597	9.87659e-06
9530	0.75	NMF	0.857975	0.0399117	3.54318e-06
9530	0.75	scAAnet (MSE)	0.895899	0.153537	2.90828e-06
9530	0.75	scAAnet (NB)	0.933552	0.0546459	2.32582e-06
9530	0.75	scAAnet (Poisson)	0.937917	0.0267875	3.16013e-06
9530	0.75	scAAnet (ZI-Poisson)	0.942982	0.0341016	2.16607e-06
9530	0.75	scAAnet (ZINB)	0.974505	0.036295	1.65298e-06
9530	0.75	scVI	0.809884	0.0744474	8.00245e-06
9925	0.5	AAnet	0.487978	0.0626947	3.56465e-07
9925	0.5	LDVAE	0.477979	0.0507155	2.20006e-06
9925	0.5	NMF	0.525689	0.0649323	1.79296e-06
9925	0.5	scAAnet (MSE)	0.950706	0.159998	7.19282e-07
9925	0.5	scAAnet (NB)	0.995885	0.0303825	1.57544e-07
9925	0.5	scAAnet (Poisson)	0.972819	0.0203622	6.00366e-07
9925	0.5	scAAnet (ZI-Poisson)	0.942523	0.0249312	4.6023e-07
9925	0.5	scAAnet (ZINB)	0.966919	0.0974054	1.45195e-07
9925	0.5	scVI	0.736086	0.0921312	1.33062e-06
10864	0.75	AAnet	0.678578	0.0603424	9.24441e-07
10864	0.75	LDVAE	0.531224	0.0238782	3.17224e-06
10864	0.75	NMF	0.629154	0.0686716	2.4471e-06
10864	0.75	scAAnet (MSE)	0.955103	0.146584	7.8618e-07
10864	0.75	scAAnet (NB)	0.993765	0.0243776	2.10555e-07
10864	0.75	scAAnet (Poisson)	0.914643	0.04452	1.83117e-06
10864	0.75	scAAnet (ZI-Poisson)	0.89731	0.0548453	1.02915e-06
10864	0.75	scAAnet (ZINB)	0.980803	0.0199796	3.07706e-07
10864	0.75	scVI	0.820274	0.0705925	2.37654e-06
13657	1	AAnet	0.742422	0.0632632	4.147e-06
13657	1	LDVAE	0.551748	0.0352057	1.68697e-05
13657	1	NMF	0.794895	0.0386493	7.16176e-06
13657	1	scAAnet (MSE)	0.940005	0.0979948	5.3718e-06
13657	1	scAAnet (NB)	0.98216	0.0366146	2.73578e-06
13657	1	scAAnet (Poisson)	0.968915	0.0161146	5.16433e-06
13657	1	scAAnet (ZI-Poisson)	0.966306	0.0209935	3.31396e-06
13657	1	scAAnet (ZINB)	0.986784	0.0167603	1.44376e-06
13657	1	scVI	0.740261	0.0900941	1.336e-05
13703	0.75	AAnet	0.52897	0.0705645	2.22376e-06
13703	0.75	LDVAE	0.465406	0.0126607	1.01427e-05
13703	0.75	NMF	0.525575	0.0799311	3.55341e-06
13703	0.75	scAAnet (MSE)	0.969714	0.160465	2.12384e-06
13703	0.75	scAAnet (NB)	0.977487	0.083624	1.35501e-06
13703	0.75	scAAnet (Poisson)	0.889417	0.0293478	2.37739e-06
13703	0.75	scAAnet (ZI-Poisson)	0.903547	0.0396021	1.70427e-06
13703	0.75	scAAnet (ZINB)	0.969699	0.0681163	2.17642e-06
13703	0.75	scVI	0.640964	0.0773541	8.39555e-06
15450	0.5	AAnet	0.588722	0.0629714	4.82565e-06
15450	0.5	LDVAE	0.31799	0.0606056	1.36478e-05
15450	0.5	NMF	0.753422	0.0535405	6.0822e-06
15450	0.5	scAAnet (MSE)	0.967571	0.164306	4.45221e-06
15450	0.5	scAAnet (NB)	0.99565	0.0494279	2.69049e-06
15450	0.5	scAAnet (Poisson)	0.95077	0.0329191	4.60322e-06
15450	0.5	scAAnet (ZI-Poisson)	0.936754	0.0403989	3.34221e-06
15450	0.5	scAAnet (ZINB)	0.993973	0.0272523	1.06725e-06
15450	0.5	scVI	0.845566	0.0833213	9.49836e-06
18286	0.5	AAnet	0.683034	0.0658605	1.46787e-06
18286	0.5	LDVAE	0.637612	0.0432376	8.82979e-06
18286	0.5	NMF	0.802201	0.048466	3.87444e-06
18286	0.5	scAAnet (MSE)	0.969432	0.0880092	1.73024e-06
18286	0.5	scAAnet (NB)	0.910815	0.0809005	3.18634e-06
18286	0.5	scAAnet (Poisson)	0.988697	0.0225117	2.70221e-06
18286	0.5	scAAnet (ZI-Poisson)	0.978045	0.0248824	1.55253e-06
18286	0.5	scAAnet (ZINB)	0.987752	0.0241172	3.39729e-07
18286	0.5	scVI	0.837233	0.0565702	6.06875e-06
18839	1	AAnet	0.730541	0.0345448	4.37523e-07
18839	1	LDVAE	0.665979	0.0266511	1.69603e-06
18839	1	NMF	0.739215	0.0501989	1.93171e-06
18839	1	scAAnet (MSE)	0.955738	0.0707971	5.24905e-07
18839	1	scAAnet (NB)	0.994107	0.0154098	1.63638e-07
18839	1	scAAnet (Poisson)	0.985107	0.0123249	4.01543e-07
18839	1	scAAnet (ZI-Poisson)	0.979095	0.0127902	3.47997e-07
18839	1	scAAnet (ZINB)	0.991141	0.0148686	1.42744e-07
18839	1	scVI	0.795996	0.0404859	1.49968e-06
19052	1	AAnet	0.701077	0.0386745	1.47128e-06
19052	1	LDVAE	0.461178	0.0248307	9.66799e-06
19052	1	NMF	0.752055	0.0714002	4.49792e-06
19052	1	scAAnet (MSE)	0.967527	0.119997	1.92315e-06
19052	1	scAAnet (NB)	0.995405	0.0193084	5.76183e-07
19052	1	scAAnet (Poisson)	0.984742	0.0140596	1.62616e-06
19052	1	scAAnet (ZI-Poisson)	0.966969	0.0177145	1.35973e-06
19052	1	scAAnet (ZINB)	0.986303	0.0177232	6.01083e-07
19052	1	scVI	0.797156	0.0894017	5.9567e-06
19080	0.5	AAnet	0.548111	0.0569456	1.00948e-06
19080	0.5	LDVAE	0.48452	0.0495742	2.52431e-06
19080	0.5	NMF	0.544154	0.0668074	2.37616e-06
19080	0.5	scAAnet (MSE)	0.928729	0.171436	1.18141e-06
19080	0.5	scAAnet (NB)	0.977632	0.115428	3.90522e-07
19080	0.5	scAAnet (Poisson)	0.846871	0.127503	1.43128e-06
19080	0.5	scAAnet (ZI-Poisson)	0.873415	0.0557654	9.23331e-07
19080	0.5	scAAnet (ZINB)	0.988482	0.0386247	2.40189e-07
19080	0.5	scVI	0.851921	0.0676894	2.0967e-06
19415	0.5	AAnet	0.548446	0.0453433	1.4326e-06
19415	0.5	LDVAE	0.612223	0.0202285	5.08098e-06
19415	0.5	NMF	0.607	0.061788	2.63658e-06
19415	0.5	scAAnet (MSE)	0.963782	0.156955	1.69385e-06
19415	0.5	scAAnet (NB)	0.985652	0.131766	8.11299e-07
19415	0.5	scAAnet (Poisson)	0.947365	0.0589244	2.00975e-06
19415	0.5	scAAnet (ZI-Poisson)	0.931064	0.0572875	1.02413e-06
19415	0.5	scAAnet (ZINB)	0.973491	0.0868096	3.3507e-07
19415	0.5	scVI	0.89714	0.0671765	3.29814e-06
22446	0.75	AAnet	0.597061	0.0793804	8.53881e-07
22446	0.75	LDVAE	0.505392	0.012049	3.7885e-06
22446	0.75	NMF	0.589683	0.0619444	2.28888e-06
22446	0.75	scAAnet (MSE)	0.95808	0.129662	1.01412e-06
22446	0.75	scAAnet (NB)	0.970364	0.0812299	9.62546e-07
22446	0.75	scAAnet (Poisson)	0.914266	0.0368231	1.33506e-06
22446	0.75	scAAnet (ZI-Poisson)	0.951084	0.0344675	8.64532e-07
22446	0.75	scAAnet (ZINB)	0.991005	0.0233607	3.10952e-07
22446	0.75	scVI	0.833817	0.0691993	2.90484e-06
22517	1	AAnet	0.591628	0.0384525	8.33751e-07
22517	1	LDVAE	0.588308	0.0423602	5.27018e-06
22517	1	NMF	0.761107	0.0563412	2.82934e-06
22517	1	scAAnet (MSE)	0.961816	0.0789434	1.21865e-06
22517	1	scAAnet (NB)	0.85468	0.173539	2.62556e-06
22517	1	scAAnet (Poisson)	0.966052	0.00837823	1.34973e-06
22517	1	scAAnet (ZI-Poisson)	0.988878	0.0118001	6.56863e-07
22517	1	scAAnet (ZINB)	0.989088	0.0158599	2.6006e-07
22517	1	scVI	0.650559	0.0683972	4.65737e-06
22625	0.5	AAnet	0.618029	0.0745599	1.50325e-06
22625	0.5	LDVAE	0.635107	0.0533648	6.88048e-06
22625	0.5	NMF	0.789716	0.0435975	3.23778e-06
22625	0.5	scAAnet (MSE)	0.966911	0.103458	1.51861e-06
22625	0.5	scAAnet (NB)	0.991264	0.0221928	5.25995e-07
22625	0.5	scAAnet (Poisson)	0.983911	0.0219244	1.4384e-06
22625	0.5	scAAnet (ZI-Poisson)	0.97558	0.0227158	1.17098e-06
22625	0.5	scAAnet (ZINB)	0.98271	0.0207091	7.12628e-07
22625	0.5	scVI	0.816246	0.080036	5.19137e-06
22856	1	AAnet	0.648561	0.068945	9.99117e-07
22856	1	LDVAE	0.530674	0.0144165	3.83901e-06
22856	1	NMF	0.780837	0.0635101	1.84792e-06
22856	1	scAAnet (MSE)	0.951199	0.120275	9.25425e-07
22856	1	scAAnet (NB)	0.993223	0.0180306	2.36287e-07
22856	1	scAAnet (Poisson)	0.978268	0.0204914	6.08082e-07
22856	1	scAAnet (ZI-Poisson)	0.984341	0.0142191	3.73586e-07
22856	1	scAAnet (ZINB)	0.986388	0.0167337	4.28925e-07
22856	1	scVI	0.837901	0.0503751	3.06197e-06
24855	0.75	AAnet	0.732542	0.0453804	2.42278e-06
24855	0.75	LDVAE	0.678342	0.013388	9.58118e-06
24855	0.75	NMF	0.865363	0.0275337	2.64776e-06
24855	0.75	scAAnet (MSE)	0.93929	0.076451	2.37265e-06
24855	0.75	scAAnet (NB)	0.917545	0.0466184	1.6605e-06
24855	0.75	scAAnet (Poisson)	0.972748	0.0126505	1.89724e-06
24855	0.75	scAAnet (ZI-Poisson)	0.97955	0.0145055	1.30217e-06
24855	0.75	scAAnet (ZINB)	0.98651	0.0179801	7.56437e-07
24855	0.75	scVI	0.834708	0.0554691	8.24203e-06
24981	0.5	AAnet	0.455174	0.0494477	5.09179e-07
24981	0.5	LDVAE	0.557267	0.0647632	2.11781e-06
24981	0.5	NMF	0.685874	0.054685	2.03555e-06
24981	0.5	scAAnet (MSE)	0.918883	0.139915	9.90979e-07
24981	0.5	scAAnet (NB)	0.948865	0.132175	1.08175e-06
24981	0.5	scAAnet (Poisson)	0.931609	0.0665642	8.86736e-07
24981	0.5	scAAnet (ZI-Poisson)	0.939039	0.0422792	6.87727e-07
24981	0.5	scAAnet (ZINB)	0.953957	0.0765645	2.5179e-07
24981	0.5	scVI	0.852432	0.0703225	1.63461e-06
25632	0.75	AAnet	0.738795	0.038524	3.49874e-06
25632	0.75	LDVAE	0.553559	0.0618858	1.71748e-05
25632	0.75	NMF	0.689683	0.0544238	7.01808e-06
25632	0.75	scAAnet (MSE)	0.897821	0.143212	5.25985e-06
25632	0.75	scAAnet (NB)	0.98681	0.0246409	2.36947e-06
25632	0.75	scAAnet (Poisson)	0.866293	0.0284892	5.14588e-06
25632	0.75	scAAnet (ZI-Poisson)	0.832686	0.0362685	4.66404e-06
25632	0.75	scAAnet (ZINB)	0.901553	0.06674	2.92549e-06
25632	0.75	scVI	0.758003	0.0894275	1.15422e-05
26118	1	AAnet	0.669048	0.0607342	1.57831e-06
26118	1	LDVAE	0.468529	0.0514578	9.86053e-06
26118	1	NMF	0.640561	0.0589421	4.00602e-06
26118	1	scAAnet (MSE)	0.954457	0.0945438	1.87836e-06
26118	1	scAAnet (NB)	0.991254	0.0170427	8.28931e-07
26118	1	scAAnet (Poisson)	0.990802	0.0123941	1.4464e-06
26118	1	scAAnet (ZI-Poisson)	0.956777	0.0141412	1.39379e-06
26118	1	scAAnet (ZINB)	0.978921	0.0206142	6.25853e-07
26118	1	scVI	0.887604	0.0660994	6.86368e-06
27377	0.75	AAnet	0.667681	0.0718094	1.54662e-06
27377	0.75	LDVAE	0.630657	0.0274404	6.22155e-06
27377	0.75	NMF	0.81044	0.0476947	2.57236e-06
27377	0.75	scAAnet (MSE)	0.942829	0.124484	1.33679e-06
27377	0.75	scAAnet (NB)	0.947114	0.133478	1.32817e-06
27377	0.75	scAAnet (Poisson)	0.986312	0.0142803	1.21328e-06
27377	0.75	scAAnet (ZI-Poisson)	0.991795	0.015565	8.42243e-07
27377	0.75	scAAnet (ZINB)	0.952386	0.0540975	2.11464e-06
27377	0.75	scVI	0.823483	0.0587821	4.61093e-06
27565	0.5	AAnet	0.651915	0.0834481	7.73476e-07
27565	0.5	LDVAE	0.691548	0.02409	2.68268e-06
27565	0.5	NMF	0.616298	0.0654877	1.96147e-06
27565	0.5	scAAnet (MSE)	0.962926	0.103349	9.24571e-07
27565	0.5	scAAnet (NB)	0.989877	0.0253738	4.15913e-07
27565	0.5	scAAnet (Poisson)	0.991958	0.0169365	7.58727e-07
27565	0.5	scAAnet (ZI-Poisson)	0.985723	0.0189069	5.78755e-07
27565	0.5	scAAnet (ZINB)	0.984064	0.020962	1.92336e-07
27565	0.5	scVI	0.844057	0.0609835	2.13625e-06
29975	1	AAnet	0.816307	0.0486747	5.15119e-07
29975	1	LDVAE	0.75966	0.0204399	1.13278e-06
29975	1	NMF	0.924019	0.0231935	1.08826e-06
29975	1	scAAnet (MSE)	0.942566	0.0661279	5.63729e-07
29975	1	scAAnet (NB)	0.991485	0.0159188	2.78237e-07
29975	1	scAAnet (Poisson)	0.987962	0.0101353	4.76751e-07
29975	1	scAAnet (ZI-Poisson)	0.982625	0.0112619	2.71491e-07
29975	1	scAAnet (ZINB)	0.984265	0.0144736	1.58117e-07
29975	1	scVI	0.72708	0.0519659	1.11968e-06
31986	0.75	AAnet	0.721352	0.0630773	4.4488e-06
31986	0.75	LDVAE	0.721776	0.0223228	1.52957e-05
31986	0.75	NMF	0.678811	0.0660757	7.06488e-06
31986	0.75	scAAnet (MSE)	0.952675	0.139292	4.63274e-06
31986	0.75	scAAnet (NB)	0.992708	0.0238391	1.67512e-06
31986	0.75	scAAnet (Poisson)	0.740031	0.090871	5.12004e-06
31986	0.75	scAAnet (ZI-Poisson)	0.83515	0.0491136	4.08357e-06
31986	0.75	scAAnet (ZINB)	0.899855	0.104507	2.83788e-06
31986	0.75	scVI	0.875149	0.0629163	1.16914e-05

## Sheet: Fig 3a
	GEP 1 usage	GEP 2 usage	GEP 3 usage	GEP 4 usage	MDS1	MDS2			MDS1	MDS2
Cell1	0.0674857	0.509078	0.276279	0.147157	0.0413706	-0.033281		Arch 1	-0.0857766	0.0871169
Cell2	0.222588	0.25644	0.041812	0.47916	-0.049941	-0.036929		Arch 2	0.0448892	-0.103469
Cell3	0.430576	0.222218	0.300622	0.0465845	0.0109314	0.0371324		Arch 3	0.141652	0.086023
Cell4	0.21982	0.215742	0.491699	0.0727388	0.0531495	0.034057		Arch 4	-0.100764	-0.0696706
Cell5	0.111567	0.413412	0.266604	0.208418	0.0257517	-0.0246426
Cell6	0.432476	0.174245	0.36642	0.0268591	0.019923	0.0492962
Cell7	0.289391	0.267046	0.203204	0.240359	-0.00827107	-0.00168593
Cell8	0.411412	0.275348	0.260118	0.0531224	0.00856392	0.0260259
Cell9	0.290548	0.161348	0.182026	0.366078	-0.0287828	-0.0012294
Cell10	0.229912	0.256981	0.0323158	0.480792	-0.0520545	-0.0372776
Cell11	0.450898	0.282342	0.0486598	0.2181	-0.0410863	-0.000942248
Cell12	0.189117	0.28429	0.252911	0.273682	0.00478759	-0.0102515
Cell13	0.189133	0.27813	0.472325	0.0604128	0.05708	0.0241205
Cell14	0.193121	0.0996937	0.42035	0.286835	0.0185504	0.0226847
Cell15	0.316462	0.0972806	0.295507	0.290751	-0.0102164	0.0226672
Cell16	0.140328	0.43267	0.167508	0.259494	0.00496547	-0.0362126
Cell17	0.161899	0.271615	0.443697	0.122788	0.0487833	0.0156138
Cell18	0.122375	0.296665	0.29868	0.282279	0.016685	-0.014008
Cell19	0.465245	0.0907834	0.222377	0.221595	-0.0266607	0.0348283
Cell20	0.434039	0.0587282	0.165987	0.341246	-0.0454672	0.0222395
Cell21	0.235544	0.251065	0.0823334	0.431058	-0.0407066	-0.0284072
Cell22	0.198684	0.27096	0.334645	0.19571	0.0228032	0.00442464
Cell23	0.197703	0.0950894	0.289395	0.417812	-0.0137971	0.00316983
Cell24	0.258828	0.368432	0.125362	0.247378	-0.0128319	-0.0220241
Cell25	0.117449	0.441424	0.208414	0.232713	0.0158139	-0.033727
Cell26	0.426939	0.190982	0.358496	0.0235826	0.020357	0.0466286
Cell27	0.456351	0.158911	0.333033	0.0517047	0.00995387	0.0483597
Cell28	0.225809	0.0329264	0.192043	0.549221	-0.0460297	-0.00547954
Cell29	0.483829	0.307055	0.106465	0.102651	-0.0229804	0.0123857
Cell30	0.118963	0.407709	0.37381	0.0995184	0.0510204	-0.00659893
Cell31	0.0681715	0.105318	0.435856	0.390655	0.0212557	0.00531819
Cell32	0.213201	0.0967244	0.378468	0.311606	0.00826599	0.0194125
Cell33	0.365851	0.171083	0.161983	0.301083	-0.0310949	0.00712755
Cell34	0.425795	0.18101	0.298787	0.0944085	0.00441283	0.03749
Cell35	0.255516	0.106354	0.1284	0.50973	-0.0503177	-0.0132124
Cell36	0.334612	0.101723	0.410699	0.152966	0.0186272	0.0432975
Cell37	0.248787	0.383017	0.164092	0.204104	-0.00146928	-0.0180612
Cell38	0.341506	0.319845	0.123155	0.215494	-0.0192047	-0.00776262
Cell39	0.267804	0.393591	0.0602091	0.278396	-0.024827	-0.0316109
Cell40	0.463043	0.162309	0.321359	0.0532881	0.00771918	0.0474765
Cell41	0.292645	0.212735	0.357123	0.137497	0.0211796	0.024624
Cell42	0.329949	0.143197	0.168173	0.35868	-0.0341941	0.00340487
Cell43	0.102133	0.319849	0.200232	0.377787	-0.00410717	-0.0332931
Cell44	0.141236	0.430571	0.382007	0.0461862	0.0566713	-0.00260335
Cell45	0.293995	0.201921	0.18625	0.317834	-0.0217974	-0.00140264
Cell46	0.395736	0.177258	0.33397	0.0930369	0.0119446	0.0383817
Cell47	0.49545	0.313531	0.110244	0.0807746	-0.0209468	0.0145772
Cell48	0.418308	0.0919871	0.402142	0.087563	0.0163891	0.0554167
Cell49	0.253391	0.47501	0.0380487	0.23355	-0.0185561	-0.0400728
Cell50	0.553077	0.0450942	0.140292	0.261537	-0.0518978	0.0373634
Cell51	0.164662	0.269211	0.353103	0.213024	0.026513	0.00202325
Cell52	0.426796	0.144131	0.295796	0.133277	-0.0016687	0.0384278
Cell53	0.217673	0.185968	0.290423	0.305937	-1.19253e-05	0.00338926
Cell54	0.0761186	0.345658	0.113266	0.464958	-0.0218198	-0.0517842
Cell55	0.11595	0.37193	0.402776	0.109345	0.0527857	-0.00135222
Cell56	0.0616772	0.344281	0.182186	0.411856	-0.00552934	-0.0432714
Cell57	0.191892	0.123396	0.465595	0.219117	0.0329525	0.0287353
Cell58	0.400994	0.16397	0.30805	0.126986	0.00380477	0.0356198
Cell59	0.191469	0.256792	0.452024	0.0997151	0.0490859	0.0220473
Cell60	0.304512	0.177152	0.190402	0.327934	-0.0242412	0.00172994
Cell61	0.349735	0.157085	0.165243	0.327936	-0.032585	0.00558156
Cell62	0.297666	0.0910574	0.411533	0.199744	0.0167221	0.0379951
Cell63	0.298933	0.23461	0.246611	0.219847	-0.00232983	0.0076645
Cell64	0.106764	0.328821	0.329636	0.23478	0.0286387	-0.0127229
Cell65	0.160892	0.261489	0.374487	0.203132	0.0305156	0.00502249
Cell66	0.42688	0.238378	0.142115	0.192627	-0.0251948	0.0113283
Cell67	0.325944	0.0732108	0.365189	0.235657	0.00331179	0.0358164
Cell68	0.417112	0.38134	0.157736	0.0438117	-0.000731475	0.00739715
Cell69	0.271653	0.0995043	0.233	0.395842	-0.0257167	0.00583479
Cell70	0.528402	0.212001	0.0711613	0.188435	-0.0447154	0.0170902
Cell71	0.397264	0.242849	0.240351	0.119536	-0.00117354	0.0218285
Cell72	0.182955	0.0749893	0.0873109	0.654745	-0.0659342	-0.0299264
Cell73	0.0986562	0.0880379	0.383259	0.430047	0.00644543	0.00249283
Cell74	0.048214	0.343608	0.281341	0.326836	0.0182077	-0.0299217
Cell75	0.0980082	0.151154	0.333836	0.417002	0.00364787	-0.00743686
Cell76	0.432507	0.158684	0.162747	0.246062	-0.0317166	0.0181165
Cell77	0.404684	0.149395	0.271113	0.174808	-0.00721697	0.03094
Cell78	0.159014	0.242583	0.137597	0.460806	-0.0296923	-0.0315152
Cell79	0.127834	0.135193	0.323376	0.413596	-0.000765411	-0.00384959
Cell80	0.21796	0.203348	0.20889	0.369801	-0.0172409	-0.00984715
Cell81	0.0991236	0.158316	0.300313	0.442247	-0.00341868	-0.0127233
Cell82	0.46263	0.112656	0.354057	0.0706573	0.00840723	0.0541807
Cell83	0.101456	0.383739	0.0882338	0.42657	-0.0219614	-0.0529959
Cell84	0.482667	0.0520511	0.132692	0.33259	-0.0537821	0.0249057
Cell85	0.44896	0.324621	0.172504	0.0539148	-0.00493541	0.0166068
Cell86	0.249397	0.363816	0.0929674	0.29382	-0.0214986	-0.0283903
Cell87	0.0830904	0.548826	0.140684	0.227399	0.0145237	-0.053289
Cell88	0.294056	0.0768401	0.347116	0.281988	-0.00101863	0.0278803
Cell89	0.326016	0.177943	0.293046	0.202995	0.00107909	0.0210557
Cell90	0.223911	0.227912	0.366895	0.181282	0.024729	0.014856
Cell91	0.342606	0.376369	0.0784972	0.202527	-0.0217809	-0.0164535
Cell92	0.072091	0.364655	0.260731	0.302523	0.0166348	-0.0300984
Cell93	0.139147	0.172787	0.461211	0.226855	0.0382932	0.0181137
Cell94	0.116281	0.253347	0.0506929	0.579679	-0.0498319	-0.0521094
Cell95	0.0825958	0.139729	0.538717	0.238958	0.0514194	0.0224315
Cell96	0.0582028	0.466446	0.244045	0.231307	0.0272079	-0.0383142
Cell97	0.270608	0.174994	0.3681	0.186298	0.0180132	0.0241536
Cell98	0.45169	0.149547	0.0569172	0.341846	-0.0584149	0.0049559
Cell99	0.13532	0.0488473	0.417392	0.398441	0.00956102	0.0148801
Cell100	0.485352	0.330565	0.0717731	0.11231	-0.0279431	0.00642851
Cell101	0.239805	0.388784	0.231732	0.139678	0.0156332	-0.00913338
Cell102	0.222116	0.296128	0.282113	0.199644	0.0140854	-0.000931216
Cell103	0.349434	0.158021	0.37934	0.113205	0.0194472	0.0388362
Cell104	0.200891	0.273579	0.340989	0.184541	0.0247555	0.0056698
Cell105	0.197468	0.143075	0.284244	0.375212	-0.00805994	0.000709211
Cell106	0.0402407	0.489487	0.167089	0.303183	0.0116393	-0.0538907
Cell107	0.20483	0.245024	0.128663	0.421482	-0.0308158	-0.0258053
Cell108	0.167804	0.295956	0.198601	0.337639	-0.00699825	-0.0224431
Cell109	0.277354	0.150981	0.21289	0.358776	-0.0230086	0.0018576
Cell110	0.439437	0.12602	0.118472	0.31607	-0.0471033	0.0134138
Cell111	0.150697	0.398725	0.336761	0.113817	0.0412064	-0.00708802
Cell112	0.337082	0.103612	0.238014	0.321292	-0.0229224	0.016735
Cell113	0.247493	0.178021	0.326623	0.247862	0.00805316	0.0139695
Cell114	0.269772	0.0921298	0.202537	0.435562	-0.0342039	0.00104598
Cell115	0.376509	0.258654	0.208098	0.156739	-0.00700106	0.0130187
Cell116	0.374101	0.335249	0.0670791	0.223572	-0.0300662	-0.0119034
Cell117	0.166574	0.10135	0.345526	0.38655	0.000255245	0.00681682
Cell118	0.360291	0.205931	0.269438	0.16434	-5.37164e-05	0.0218081
Cell119	0.425337	0.0943698	0.278282	0.202011	-0.0131841	0.0371541
Cell120	0.394839	0.0421425	0.185781	0.377238	-0.0436722	0.0197356
Cell121	0.115937	0.468907	0.0478502	0.367306	-0.0191291	-0.0598916
Cell122	0.315326	0.284203	0.229891	0.170581	0.00108599	0.00595534
Cell123	0.229534	0.328684	0.289732	0.15205	0.0207854	0.000317775
Cell124	0.276893	0.120718	0.505457	0.0969321	0.0434995	0.048359
Cell125	0.38968	0.0450348	0.360618	0.204667	-0.000944738	0.0460502
Cell126	0.164186	0.345453	0.332698	0.157663	0.0326642	-0.00380527
Cell127	0.389949	0.0437786	0.299843	0.266429	-0.0158567	0.0366725
Cell128	0.463482	0.249175	0.175907	0.111436	-0.0148819	0.0219634
Cell129	0.478835	0.314017	0.138598	0.0685499	-0.0142516	0.0163702
Cell130	0.342973	0.210529	0.167594	0.278905	-0.0243322	0.00308096
Cell131	0.255034	0.260122	0.280447	0.204397	0.00893066	0.00518752
Cell132	0.200004	0.316785	0.19867	0.284541	-0.00346504	-0.0180877
Cell133	0.294522	0.223297	0.351	0.131181	0.021262	0.0236081
Cell134	0.40871	0.0547131	0.285197	0.25138	-0.0175331	0.0369642
Cell135	0.459761	0.159516	0.229946	0.150777	-0.0148969	0.032824
Cell136	0.0865185	0.0376704	0.338518	0.537293	-0.0119185	-0.00467365
Cell137	0.055176	0.248657	0.367819	0.328348	0.0254456	-0.0121569
Cell138	0.207906	0.263633	0.220278	0.308183	-0.0058504	-0.0116881
Cell139	0.192616	0.263163	0.45459	0.089631	0.050653	0.0224114
Cell140	0.538079	0.0873717	0.261408	0.113142	-0.0166043	0.0524398
Cell141	0.390125	0.141462	0.397301	0.0711117	0.0219994	0.0485722
Cell142	0.445087	0.225931	0.115238	0.213744	-0.0332503	0.0104191
Cell143	0.253273	0.244113	0.434089	0.068525	0.0438178	0.0293736
Cell144	0.373219	0.318595	0.105289	0.202896	-0.0232424	-0.00552978
Cell145	0.311521	0.0469675	0.293558	0.347953	-0.0180911	0.0232897
Cell146	0.179675	0.244319	0.222402	0.353603	-0.00857165	-0.0151309
Cell147	0.155107	0.360856	0.307199	0.176837	0.0285904	-0.0097193
Cell148	0.144444	0.199737	0.389248	0.26657	0.0248531	0.00682905
Cell149	0.328548	0.207679	0.127518	0.336256	-0.0346786	-0.00532396
Cell150	0.29031	0.100064	0.244234	0.365392	-0.0226323	0.01049
Cell151	0.241198	0.117881	0.325854	0.315067	-0.000987343	0.0148953
Cell152	0.372601	0.398262	0.0615045	0.167632	-0.022262	-0.0151362
Cell153	0.16721	0.223619	0.238971	0.3702	-0.00775691	-0.0138059
Cell154	0.285324	0.0370454	0.243297	0.434333	-0.0321131	0.0116924
Cell155	0.269071	0.087029	0.376831	0.267069	0.00729435	0.028245
Cell156	0.299497	0.0909757	0.280326	0.329202	-0.0150692	0.0178568
Cell157	0.1328	0.143118	0.542799	0.181282	0.053655	0.030824
Cell158	0.173976	0.155188	0.386494	0.284342	0.0181391	0.0125362
Cell159	0.460491	0.0492377	0.120225	0.370046	-0.0575464	0.0195827
Cell160	0.115587	0.466695	0.0620964	0.355622	-0.016003	-0.0576537
Cell161	0.484005	0.0729579	0.365405	0.0776324	0.00569639	0.0606406
Cell162	0.349004	0.208275	0.337141	0.10558	0.0165308	0.0305002
Cell163	0.388073	0.203419	0.143488	0.265021	-0.0305357	0.00663917
Cell164	0.31023	0.332712	0.144255	0.212803	-0.0126843	-0.00981612
Cell165	0.219622	0.233906	0.0883027	0.45817	-0.0419975	-0.0293942
Cell166	0.132028	0.3795	0.310222	0.178249	0.0316928	-0.0134972
Cell167	0.132122	0.133852	0.175972	0.558054	-0.0366296	-0.0260819
Cell168	0.165057	0.379434	0.146673	0.308835	-0.00746862	-0.0337799
Cell169	0.0603623	0.173358	0.577113	0.189167	0.065292	0.023787
Cell170	0.214609	0.422108	0.067894	0.295389	-0.0196076	-0.0397187
Cell171	0.24304	0.148601	0.29142	0.316939	-0.00483267	0.00878469
Cell172	0.132011	0.480841	0.10775	0.279398	-0.00262921	-0.0484488
Cell173	0.283639	0.454135	0.0727036	0.189522	-0.0127423	-0.0292292
Cell174	0.0440814	0.324594	0.443438	0.187887	0.0546711	-0.00468962
Cell175	0.275238	0.158766	0.216651	0.349345	-0.0209947	0.00184838
Cell176	0.429414	0.186014	0.146379	0.238193	-0.0317503	0.0141593
Cell177	0.139416	0.235853	0.23719	0.387541	-0.00682335	-0.0188545
Cell178	0.268889	0.144036	0.242843	0.344233	-0.016886	0.00542864
Cell179	0.433047	0.181233	0.132378	0.253342	-0.0357863	0.0127107
Cell180	0.435809	0.056218	0.319644	0.188329	-0.00855743	0.0465252
Cell181	0.217157	0.45536	0.158911	0.168572	0.00733766	-0.0262723
Cell182	0.370863	0.0548801	0.378902	0.195355	0.0046395	0.0456138
Cell183	0.512637	0.121067	0.182052	0.184244	-0.031315	0.0349568
Cell184	0.0506917	0.252249	0.42425	0.272809	0.0395813	-0.00419549
Cell185	0.471403	0.230106	0.160931	0.137559	-0.021171	0.0215182
Cell186	0.442985	0.285956	0.114147	0.156912	-0.0248034	0.00789097
Cell187	0.373149	0.192827	0.217159	0.216864	-0.0144428	0.0161275
Cell188	0.15142	0.0521415	0.457922	0.338516	0.0201073	0.0236034
Cell189	0.474556	0.259238	0.0869465	0.179259	-0.0348156	0.00950892
Cell190	0.199418	0.351146	0.278046	0.171389	0.020773	-0.00698259
Cell191	0.383502	0.165371	0.190783	0.260344	-0.0246809	0.0145721
Cell192	0.0887632	0.217379	0.401237	0.292621	0.0294943	-0.000630729
Cell193	0.23484	0.156091	0.461353	0.147716	0.0373301	0.0337034
Cell194	0.338102	0.271322	0.223934	0.166641	-0.00189258	0.00903447
Cell195	0.16981	0.051031	0.174902	0.604257	-0.0483873	-0.0175402
Cell196	0.289647	0.383016	0.0859233	0.241413	-0.0198063	-0.0238253
Cell197	0.233092	0.0681554	0.162981	0.535772	-0.0478346	-0.0100532
Cell198	0.214522	0.303595	0.2251	0.256782	0.00123851	-0.0112506
Cell199	0.194896	0.222625	0.482204	0.100276	0.0514767	0.0284382
Cell200	0.4414	0.195649	0.257546	0.105405	-0.00321842	0.0330209
Cell201	0.357987	0.375405	0.137299	0.129309	-0.00743642	-0.00485436
Cell202	0.236097	0.413387	0.226375	0.124141	0.0178624	-0.0113804
Cell203	0.361278	0.3683	0.178857	0.0915652	0.00165237	0.00237214
Cell204	0.360131	0.174284	0.25564	0.209945	-0.00801052	0.0207043
Cell205	0.471589	0.255695	0.151199	0.121516	-0.0198003	0.0191673
Cell206	0.149209	0.502499	0.156747	0.191546	0.0126607	-0.0388558
Cell207	0.119552	0.430985	0.278967	0.170496	0.0314281	-0.0220597
Cell208	0.38953	0.0862438	0.218738	0.305487	-0.0293388	0.0225441
Cell209	0.315795	0.191506	0.268247	0.224452	-0.00311034	0.0151338
Cell210	0.450316	0.141596	0.245241	0.162847	-0.0139408	0.03433
Cell211	0.251168	0.126186	0.19607	0.426575	-0.0310898	-0.00402855
Cell212	0.348763	0.359412	0.146286	0.145539	-0.00772551	-0.00436076
Cell213	0.386438	0.272625	0.200256	0.140681	-0.00671844	0.0128823
Cell214	0.146687	0.360113	0.141885	0.351315	-0.0117188	-0.0367527
Cell215	0.439425	0.372326	0.0951239	0.0931253	-0.0168882	0.00145175
Cell216	0.141223	0.412372	0.372637	0.0737676	0.051749	-0.00344895
Cell217	0.132395	0.325209	0.330475	0.211921	0.0287004	-0.00845153
Cell218	0.273445	0.124283	0.30216	0.300111	-0.0053152	0.016046
Cell219	0.485827	0.173091	0.128217	0.212865	-0.0371896	0.0206133
Cell220	0.220872	0.281658	0.0515885	0.445881	-0.0439235	-0.0365283
Cell221	0.170414	0.243085	0.358305	0.228196	0.0240549	0.00461796
Cell222	0.221115	0.237774	0.244582	0.296529	-0.00352706	-0.00495918
Cell223	0.289977	0.270318	0.103515	0.33619	-0.0319517	-0.0172255
Cell224	0.435401	0.186684	0.285549	0.0923659	0.00217413	0.0367433
Cell225	0.419941	0.133507	0.183721	0.262832	-0.0304878	0.0202626
Cell226	0.145606	0.232234	0.440276	0.181885	0.0419736	0.0138574
Cell227	0.182801	0.312325	0.382673	0.122201	0.0402327	0.00801383
Cell228	0.178718	0.154922	0.368475	0.297885	0.0138034	0.0104831
Cell229	0.0915544	0.176954	0.566746	0.164745	0.0637702	0.0269419
Cell230	0.0882879	0.393658	0.290001	0.228053	0.0281976	-0.023982
Cell231	0.325636	0.200785	0.402256	0.0713226	0.0308747	0.0372274
Cell232	0.269554	0.188643	0.284294	0.257509	-0.000330285	0.010479
Cell233	0.168792	0.255615	0.379132	0.196461	0.0309045	0.00718295
Cell234	0.156899	0.0327078	0.424057	0.386336	0.00914944	0.0198466
Cell235	0.449745	0.0946033	0.197567	0.258085	-0.032351	0.0284063
Cell236	0.326653	0.336167	0.124018	0.213162	-0.0168406	-0.0105087
Cell237	0.358094	0.210465	0.261166	0.170276	-0.00143166	0.0200225
Cell238	0.17067	0.275061	0.31479	0.239479	0.0181675	-0.00319763
Cell239	0.193365	0.379785	0.0396286	0.387222	-0.0329426	-0.0460197
Cell240	0.488262	0.273965	0.174322	0.0634504	-0.0112839	0.024764
Cell241	0.240225	0.134959	0.435498	0.189318	0.0280651	0.0312366
Cell242	0.149303	0.428613	0.159703	0.262381	0.00261697	-0.0358836
Cell243	0.30845	0.121647	0.16428	0.405623	-0.0385989	0.000156322
Cell244	0.295532	0.182865	0.353244	0.168359	0.015932	0.0254823
Cell245	0.31202	0.378377	0.0456108	0.263992	-0.0299191	-0.0264371
Cell246	0.417024	0.100306	0.267742	0.214927	-0.0149991	0.0340092
Cell247	0.066222	0.477527	0.046137	0.410114	-0.019034	-0.0682444
Cell248	0.322415	0.166823	0.349087	0.161675	0.0129906	0.0295923
Cell249	0.188842	0.209718	0.221629	0.37981	-0.0136613	-0.0126445
Cell250	0.117247	0.536909	0.0629606	0.282883	-0.00554167	-0.059632
Cell251	0.109827	0.431085	0.291322	0.167767	0.0342917	-0.0216643
Cell252	0.10816	0.327833	0.394396	0.169612	0.0442146	-0.0023879
Cell253	0.293475	0.0662289	0.451539	0.188757	0.0227409	0.0444059
Cell254	0.245377	0.112287	0.338745	0.30359	0.00138551	0.0177467
Cell255	0.378559	0.187779	0.283608	0.150055	0.00101107	0.0274918
Cell256	0.231633	0.106707	0.164209	0.49745	-0.0419434	-0.0113937
Cell257	0.272447	0.423082	0.214386	0.090084	0.0169132	-0.00787529
Cell258	0.510822	0.17015	0.0736829	0.245345	-0.0504635	0.0161411
Cell259	0.313775	0.163747	0.165257	0.357221	-0.0321503	-0.000279579
Cell260	0.265125	0.334649	0.247184	0.153041	0.0118735	-0.000928032
Cell261	0.145814	0.355936	0.31962	0.17863	0.0307454	-0.0090762
Cell262	0.390514	0.0624489	0.221115	0.325922	-0.0322138	0.0238726
Cell263	0.447031	0.145095	0.295053	0.112821	-0.00140524	0.041452
Cell264	0.395781	0.221107	0.182192	0.20092	-0.0184613	0.013276
Cell265	0.491157	0.24233	0.133332	0.13318	-0.0257849	0.0199053
Cell266	0.328377	0.251642	0.209777	0.210204	-0.0083368	0.00597059
Cell267	0.391842	0.326286	0.0741492	0.207723	-0.0293919	-0.0077181
Cell268	0.3847	0.338108	0.0512184	0.225974	-0.0333357	-0.0128077
Cell269	0.0620114	0.367638	0.32122	0.249131	0.0315817	-0.0223619
Cell270	0.392851	0.118593	0.130192	0.358364	-0.0460423	0.00818527
Cell271	0.277993	0.144777	0.394901	0.182329	0.0202198	0.0305055
Cell272	0.265277	0.179635	0.0820064	0.473081	-0.0507443	-0.021382
Cell273	0.469662	0.255906	0.199992	0.0744394	-0.00797026	0.0264547
Cell274	0.0995608	0.287288	0.263217	0.349934	0.00638045	-0.0227894
Cell275	0.295674	0.237639	0.263477	0.203209	0.00215126	0.00967729
Cell276	0.284195	0.286215	0.15016	0.27943	-0.0184154	-0.0114071
Cell277	0.335821	0.15957	0.164651	0.339958	-0.0325751	0.00322378
Cell278	0.364407	0.207907	0.355378	0.0723089	0.0211289	0.0357669
Cell279	0.220023	0.276891	0.319518	0.183568	0.0203197	0.00521466
Cell280	0.210717	0.331008	0.0980336	0.360241	-0.0256288	-0.0325572
Cell281	0.043953	0.207613	0.385492	0.362942	0.0235834	-0.00977777
Cell282	0.385206	0.0577161	0.177698	0.37938	-0.0435076	0.0164406
Cell283	0.235081	0.186711	0.351594	0.226613	0.0151863	0.0156175
Cell284	0.295203	0.208926	0.0537478	0.442123	-0.0528798	-0.0220796
Cell285	0.0500688	0.442894	0.0812174	0.425819	-0.0158164	-0.0641447
Cell286	0.206294	0.153511	0.443381	0.196814	0.0321696	0.0265167
Cell287	0.0501792	0.169914	0.380694	0.399213	0.0170227	-0.00827434
Cell288	0.414168	0.211774	0.088789	0.28527	-0.0421875	0.00193196
Cell289	0.0960804	0.0746463	0.398129	0.431144	0.00806115	0.00485686
Cell290	0.278306	0.241884	0.223373	0.256438	-0.00721282	0.00056661
Cell291	0.483496	0.326628	0.106445	0.0834303	-0.0201392	0.0116688
Cell292	0.362	0.172851	0.167189	0.29796	-0.0296332	0.00727458
Cell293	0.210387	0.159757	0.11256	0.517297	-0.0470557	-0.0245593
Cell294	0.165509	0.411632	0.196284	0.226575	0.00925429	-0.0270733
Cell295	0.324686	0.45989	0.0417399	0.173685	-0.018795	-0.027809
Cell296	0.0815411	0.307901	0.34046	0.270098	0.0278376	-0.0142853
Cell297	0.212723	0.257403	0.367714	0.16216	0.0290553	0.0122326
Cell298	0.129125	0.293778	0.386064	0.191033	0.0375488	0.000752815
Cell299	0.114405	0.255251	0.0532145	0.577129	-0.0489714	-0.0520752
Cell300	0.208182	0.283775	0.303113	0.20493	0.0171681	0.000571155
Cell301	0.320433	0.301444	0.237299	0.140824	0.00546987	0.0073268
Cell302	0.283478	0.384933	0.154284	0.177304	-0.00304777	-0.0142139
Cell303	0.0840495	0.299573	0.48263	0.133748	0.0611265	0.00852454
Cell304	0.167601	0.354381	0.347041	0.130977	0.0374928	-0.00133831
Cell305	0.0537261	0.271765	0.419755	0.254754	0.0413797	-0.00507917
Cell306	0.219904	0.231318	0.255546	0.293232	-0.00182766	-0.00322374
Cell307	0.406164	0.172208	0.175261	0.246367	-0.0271081	0.0154774
Cell308	0.114426	0.471223	0.139033	0.275317	0.00328986	-0.0460101
Cell309	0.236954	0.17893	0.209524	0.374592	-0.0203592	-0.00594529
Cell310	0.184082	0.291957	0.250427	0.273535	0.0052267	-0.0116868
Cell311	0.3646	0.157687	0.286816	0.190897	-0.00280343	0.0268199
Cell312	0.212439	0.235398	0.170954	0.381209	-0.0218519	-0.0177025
Cell313	0.170953	0.258375	0.260982	0.30969	0.00269726	-0.010967
Cell314	0.233753	0.0612429	0.230816	0.474188	-0.0323872	0.000845613
Cell315	0.417809	0.158458	0.354781	0.0689522	0.0145822	0.045718
Cell316	0.16532	0.136803	0.185765	0.512112	-0.0333282	-0.0194518
Cell317	0.374354	0.369844	0.110693	0.145108	-0.0144508	-0.00624263
Cell318	0.54834	0.165074	0.0636985	0.222888	-0.0530609	0.0206405
Cell319	0.414024	0.291175	0.178937	0.115863	-0.00877104	0.0132613
Cell320	0.370956	0.12245	0.314943	0.19165	-0.00102192	0.0333867
Cell321	0.425378	0.0536431	0.218463	0.302515	-0.0336166	0.0292237
Cell322	0.0898369	0.379013	0.302663	0.228487	0.029157	-0.0212728
Cell323	0.257884	0.301711	0.215412	0.224994	-0.000734718	-0.00589682
Cell324	0.149309	0.264943	0.321123	0.264624	0.0179088	-0.00521872
Cell325	0.206162	0.386246	0.267999	0.139593	0.0235511	-0.00867586
Cell326	0.407048	0.212951	0.155375	0.224626	-0.0259812	0.0111428
Cell327	0.31058	0.332249	0.150669	0.206502	-0.0111916	-0.00874695
Cell328	0.118586	0.321651	0.346724	0.213039	0.0319141	-0.00796644
Cell329	0.170389	0.211482	0.441492	0.176637	0.0396173	0.0186338
Cell330	0.416051	0.26234	0.237212	0.0843964	0.00118607	0.0236266
Cell331	0.188469	0.313411	0.440284	0.0578353	0.0544418	0.0178355
Cell332	0.165515	0.491498	0.0967497	0.246238	-0.00324159	-0.0452686
Cell333	0.563092	0.0846567	0.245257	0.106994	-0.02054	0.0539389
Cell334	0.176171	0.242838	0.398007	0.182984	0.0337296	0.0117103
Cell335	0.241234	0.312332	0.247302	0.199132	0.00829346	-0.00390129
Cell336	0.115632	0.283135	0.475331	0.125902	0.0574362	0.0128953
Cell337	0.229871	0.234039	0.0710518	0.465038	-0.0460064	-0.0304776
Cell338	0.193681	0.122923	0.389079	0.294316	0.0143618	0.0171187
Cell339	0.332018	0.0397026	0.276652	0.351627	-0.0229405	0.0241167
Cell340	0.406339	0.176913	0.303091	0.113658	0.0045679	0.0352482
Cell341	0.353164	0.310948	0.209226	0.126661	0.000539373	0.00776673
Cell342	0.225579	0.271438	0.387143	0.115841	0.036002	0.0167987
Cell343	0.217115	0.307783	0.256536	0.218567	0.00950774	-0.00609146
Cell344	0.289296	0.140962	0.331758	0.237984	0.00452658	0.0225757
Cell345	0.360689	0.428264	0.0666674	0.14438	-0.016819	-0.0172142
Cell346	0.328859	0.206234	0.357298	0.107608	0.0208181	0.030549
Cell347	0.382503	0.320223	0.0878864	0.209388	-0.0270848	-0.00683864
Cell348	0.436553	0.205998	0.111143	0.246305	-0.0372741	0.00911732
Cell349	0.0871262	0.44932	0.250912	0.212642	0.0268116	-0.0321314
Cell350	0.375827	0.305283	0.134974	0.183917	-0.0179462	-4.92938e-05
Cell351	0.493211	0.153351	0.229006	0.124432	-0.0155214	0.0381304
Cell352	0.0834363	0.190213	0.32476	0.401591	0.00691838	-0.0124548
Cell353	0.168513	0.292547	0.135635	0.403305	-0.022748	-0.0320201
Cell354	0.412851	0.152198	0.152771	0.282179	-0.0353741	0.0137007
Cell355	0.160983	0.485364	0.276839	0.0768138	0.0394537	-0.017733
Cell356	0.186541	0.0586685	0.186346	0.568445	-0.0442499	-0.0133933
Cell357	0.173573	0.105157	0.521613	0.199657	0.0436009	0.0352011
Cell358	0.394624	0.135118	0.304603	0.165655	-0.00132867	0.0350594
Cell359	0.344673	0.178216	0.265722	0.21139	-0.00522546	0.0197175
Cell360	0.509706	0.132906	0.299944	0.0574439	-0.0010555	0.0524523
Cell361	0.237711	0.210188	0.146118	0.405983	-0.0311656	-0.0167549
Cell362	0.174931	0.18435	0.293618	0.347101	-0.000113495	-0.00275998
Cell363	0.2124	0.315325	0.181076	0.2912	-0.00775713	-0.0188342
Cell364	0.333155	0.224272	0.197033	0.24554	-0.0153412	0.00566068
Cell365	0.214734	0.232341	0.344229	0.208696	0.019742	0.00973845
Cell366	0.39614	0.263117	0.164904	0.175838	-0.0165277	0.0092208
Cell367	0.208854	0.482173	0.110827	0.198146	-0.00053763	-0.0359666
Cell368	0.399468	0.189399	0.169854	0.241279	-0.0260153	0.0130047
Cell369	0.570549	0.271146	0.0737407	0.0845641	-0.0348438	0.022101
Cell370	0.14187	0.0706146	0.163609	0.623907	-0.0486913	-0.024341
Cell371	0.189764	0.409838	0.173557	0.226841	0.00384714	-0.0267482
Cell372	0.151401	0.43366	0.235385	0.179554	0.0217301	-0.0239419
Cell373	0.200696	0.2155	0.477432	0.106372	0.0493693	0.0288455
Cell374	0.266153	0.0414776	0.355196	0.337174	-0.0046287	0.0259587
Cell375	0.373545	0.10653	0.235254	0.284671	-0.02262	0.0219237
Cell376	0.408017	0.263496	0.22012	0.108367	-0.00290929	0.0196669
Cell377	0.156429	0.34654	0.358677	0.138354	0.039004	-0.00101332
Cell378	0.287991	0.126828	0.440193	0.144988	0.0287348	0.0397313
Cell379	0.0763407	0.571567	0.184573	0.167519	0.0283742	-0.0482827
Cell380	0.268777	0.342394	0.0364023	0.352426	-0.0380406	-0.0334345
Cell381	0.52935	0.305472	0.0966605	0.0685179	-0.0249054	0.0180497
Cell382	0.243825	0.192806	0.131571	0.431797	-0.0371321	-0.0174736
Cell383	0.0355687	0.260432	0.375481	0.328517	0.0287244	-0.0144361
Cell384	0.123665	0.0636937	0.481179	0.331463	0.0270118	0.0224822
Cell385	0.260016	0.136229	0.227104	0.37665	-0.0219713	0.00185105
Cell386	0.166169	0.268942	0.32459	0.240299	0.0195843	-0.00217068
Cell387	0.349555	0.0590297	0.183828	0.407587	-0.0423646	0.011761
Cell388	0.455972	0.224124	0.189946	0.129959	-0.0152401	0.0238183
Cell389	0.198735	0.226358	0.177388	0.397519	-0.0218142	-0.0185439
Cell390	0.258202	0.247277	0.143549	0.350972	-0.0260792	-0.0151957
Cell391	0.119333	0.242246	0.0789327	0.559488	-0.0445572	-0.0468589
Cell392	0.240801	0.284872	0.128833	0.345494	-0.0244315	-0.0214858
Cell393	0.150672	0.221157	0.44893	0.179241	0.042534	0.0163737
Cell394	0.0439439	0.403397	0.25097	0.301689	0.0194897	-0.0373406
Cell395	0.0925199	0.384394	0.232244	0.290842	0.0129104	-0.0319977
Cell396	0.551231	0.2804	0.0759015	0.0924671	-0.0332617	0.0190959
Cell397	0.0735193	0.265289	0.415934	0.245258	0.039807	-0.00235177
Cell398	0.1409	0.275941	0.10686	0.476299	-0.0325563	-0.0402683
Cell399	0.247677	0.127177	0.37034	0.254806	0.0112479	0.0225231
Cell400	0.181204	0.500445	0.0835615	0.23479	-0.0049003	-0.0451644
Cell401	0.103714	0.291742	0.512741	0.0918035	0.06758	0.0165603
Cell402	0.350592	0.324167	0.170701	0.15454	-0.00691293	0.0009185
Cell403	0.136482	0.483581	0.150573	0.229365	0.00821771	-0.0411731
Cell404	0.196809	0.201697	0.272884	0.328609	-0.00228516	-0.00314417
Cell405	0.217361	0.202143	0.362053	0.218443	0.0197037	0.013946
Cell406	0.237309	0.189725	0.271508	0.301458	-0.0037556	0.00339619
Cell407	0.276545	0.19522	0.154242	0.373993	-0.0307942	-0.00889548
Cell408	0.357442	0.13867	0.262445	0.241443	-0.0115885	0.022546
Cell409	0.411242	0.217847	0.30366	0.0672512	0.0107414	0.034722
Cell410	0.0499794	0.345116	0.445547	0.159357	0.05826	-0.00413005
Cell411	0.385816	0.062816	0.204732	0.346636	-0.036202	0.0205729
Cell412	0.123473	0.402419	0.0924254	0.381683	-0.0178946	-0.0495228
Cell413	0.2025	0.0333649	0.451099	0.313036	0.016484	0.0311844
Cell414	0.251881	0.366134	0.284533	0.0974516	0.0253149	0.00174634
Cell415	0.442846	0.289016	0.0722036	0.195935	-0.0345275	0.00123532
Cell416	0.344892	0.216074	0.238171	0.200863	-0.00638679	0.0141829
Cell417	0.0586971	0.0853671	0.575158	0.280778	0.0519769	0.0261954
Cell418	0.455376	0.190523	0.316848	0.0372533	0.0106201	0.0446185
Cell419	0.250323	0.241538	0.290285	0.217854	0.00853793	0.00660879
Cell420	0.269567	0.469005	0.0583236	0.203105	-0.0142734	-0.034177
Cell421	0.33687	0.139408	0.361585	0.162136	0.012244	0.0347312
Cell422	0.335908	0.157985	0.0639488	0.442158	-0.0572165	-0.0123877
Cell423	0.235545	0.0415379	0.273425	0.449492	-0.0249014	0.0084265
Cell424	0.322357	0.140199	0.459755	0.0776893	0.0359395	0.0477133
Cell425	0.19186	0.236829	0.198813	0.372498	-0.0151984	-0.0166399
Cell426	0.512713	0.124136	0.225341	0.13781	-0.0203728	0.0416048
Cell427	0.0989328	0.191391	0.29793	0.411746	0.000818284	-0.0142422
Cell428	0.363904	0.253681	0.0976063	0.284809	-0.0346994	-0.00599239
Cell429	0.0948015	0.391624	0.249192	0.264383	0.018106	-0.0292457
Cell430	0.0960521	0.24643	0.174915	0.482603	-0.0210291	-0.0357066
Cell431	0.147189	0.369658	0.081631	0.401522	-0.0249276	-0.0463777
Cell432	0.291935	0.22133	0.28477	0.201965	0.00488145	0.0129574
Cell433	0.201397	0.40936	0.200685	0.188557	0.0105283	-0.0206845
Cell434	0.167711	0.264323	0.275394	0.292572	0.00700869	-0.00943239
Cell435	0.223443	0.485762	0.175068	0.115727	0.0157768	-0.0237987
Cell436	0.026962	0.213503	0.442454	0.317081	0.0379952	-0.00377225
Cell437	0.172025	0.200493	0.354586	0.272896	0.0169737	0.0057311
Cell438	0.299151	0.237101	0.174589	0.289159	-0.0194231	-0.00359873
Cell439	0.262253	0.12764	0.400706	0.209401	0.018895	0.0295207
Cell440	0.369484	0.239502	0.121972	0.269042	-0.0307744	-0.000844741
Cell441	0.204716	0.198681	0.356616	0.239987	0.0176919	0.0112338
Cell442	0.242229	0.399773	0.259668	0.0983306	0.0240422	-0.0047753
Cell443	0.395662	0.287602	0.0640691	0.252667	-0.0374126	-0.00738122
Cell444	0.230937	0.466131	0.0769821	0.22595	-0.0107478	-0.0372315
Cell445	0.102706	0.268056	0.271292	0.357946	0.00558388	-0.020389
Cell446	0.16909	0.500158	0.0514538	0.279298	-0.012907	-0.052053
Cell447	0.341862	0.254728	0.337672	0.0657382	0.0233185	0.0278929
Cell448	0.305123	0.264162	0.364145	0.0665711	0.0305593	0.0259355
Cell449	0.0657345	0.323878	0.51401	0.096378	0.071999	0.0097171
Cell450	0.267661	0.420472	0.215128	0.0967385	0.0166412	-0.00842206
Cell451	0.168128	0.106103	0.392457	0.333311	0.0123478	0.0142067
Cell452	0.565566	0.0910436	0.121759	0.221632	-0.0495106	0.034883
Cell453	0.0805183	0.184492	0.216802	0.518188	-0.0201295	-0.0295273
Cell454	0.199953	0.417868	0.235804	0.146375	0.0202592	-0.0157306
Cell455	0.0754922	0.243364	0.444107	0.237037	0.0434726	0.0030848
Cell456	0.109315	0.301899	0.506431	0.0823545	0.0676137	0.0161129
Cell457	0.0654719	0.201728	0.265585	0.467214	-0.00601846	-0.0248736
Cell458	0.304655	0.368946	0.129804	0.196594	-0.0109933	-0.0141647
Cell459	0.203731	0.43129	0.211095	0.153884	0.016281	-0.019439
Cell460	0.210822	0.267734	0.451785	0.0696599	0.0509116	0.0246746
Cell461	0.297466	0.303117	0.280342	0.119074	0.0158035	0.0103709
Cell462	0.515923	0.209244	0.172548	0.102285	-0.0207262	0.0310121
Cell463	0.326167	0.192644	0.112473	0.368716	-0.0405513	-0.00753153
Cell464	0.263841	0.127784	0.405281	0.203094	0.0200488	0.0304771
Cell465	0.143718	0.35691	0.306065	0.193306	0.02757	-0.011548
Cell466	0.360114	0.396793	0.183854	0.0592389	0.00699649	0.00200452
Cell467	0.0518877	0.324036	0.345539	0.278537	0.0309746	-0.0186891
Cell468	0.250451	0.0859767	0.285798	0.377774	-0.0152058	0.0111881
Cell469	0.0541696	0.141994	0.336757	0.46708	0.0023647	-0.0135458
Cell470	0.148734	0.127545	0.327177	0.396544	-0.00064486	0.000277474
Cell471	0.534071	0.0939341	0.070628	0.301367	-0.0619566	0.0218866
Cell472	0.101105	0.13652	0.110042	0.652333	-0.0526884	-0.0412999
Cell473	0.0759598	0.0206474	0.235984	0.667409	-0.0394123	-0.0217178
Cell474	0.451825	0.195932	0.0721593	0.280083	-0.0479617	0.00578245
Cell475	0.303638	0.381051	0.184654	0.130657	0.00405102	-0.00619367
Cell476	0.118168	0.52896	0.0356718	0.317201	-0.013301	-0.0634677
Cell477	0.220771	0.381052	0.270565	0.127612	0.0236354	-0.00581026
Cell478	0.295235	0.261236	0.269811	0.173718	0.00711705	0.00979696
Cell479	0.227864	0.156565	0.38162	0.233951	0.0179659	0.0201798
Cell480	0.407206	0.242255	0.141256	0.209283	-0.0251331	0.00797898
Cell481	0.474544	0.142566	0.268719	0.114171	-0.00774499	0.0417513
Cell482	0.194006	0.310144	0.442336	0.053514	0.0545462	0.0191336
Cell483	0.211544	0.468121	0.136227	0.184108	0.00361331	-0.0311155
Cell484	0.310983	0.0807141	0.233389	0.374914	-0.0277698	0.0126967
Cell485	0.105272	0.211727	0.392754	0.290247	0.026862	0.000827944
Cell486	0.474162	0.289529	0.187071	0.0492375	-0.00613772	0.0240121
Cell487	0.223092	0.305602	0.209875	0.26143	-0.00203154	-0.0123453
Cell488	0.273392	0.151398	0.32578	0.24943	0.0043591	0.0187986
Cell489	0.117365	0.051321	0.400351	0.430963	0.00552131	0.00932824
Cell490	0.320217	0.254173	0.115258	0.310352	-0.0310033	-0.0101104
Cell491	0.162919	0.357574	0.176977	0.30253	-0.0033385	-0.0286582
Cell492	0.2069	0.338989	0.294221	0.15989	0.0230355	-0.00288042
Cell493	0.187493	0.193466	0.288935	0.330106	0.000267273	-0.0018275
Cell494	0.409123	0.0430299	0.179741	0.368107	-0.044793	0.0210049
Cell495	0.310131	0.0491926	0.278986	0.36169	-0.0213204	0.0207278
Cell496	0.412231	0.16225	0.233288	0.192231	-0.0144009	0.0257997
Cell497	0.347563	0.168422	0.0555317	0.428483	-0.0575622	-0.0122235
Cell498	0.0461896	0.0522374	0.431009	0.470564	0.0120199	0.00291109
Cell499	0.55127	0.100617	0.154571	0.193541	-0.0403762	0.0374267
Cell500	0.153692	0.208509	0.36456	0.273238	0.0202846	0.00413874
Cell501	0.13076	0.2233	0.330517	0.315423	0.0138425	-0.00525688
Cell502	0.331753	0.241701	0.174108	0.252437	-0.0183809	0.00128253
Cell503	0.186732	0.212461	0.403702	0.197105	0.0308439	0.0152797
Cell504	0.153153	0.21859	0.576173	0.0520844	0.0730431	0.0366603
Cell505	0.247312	0.379441	0.288421	0.0848256	0.0281272	0.00118556
Cell506	0.454534	0.0837033	0.121914	0.339849	-0.0522064	0.0177468
Cell507	0.356678	0.0970082	0.475361	0.0709533	0.0339461	0.0569839
Cell508	0.196265	0.113894	0.480208	0.209634	0.0351763	0.0320171
Cell509	0.310841	0.150959	0.183633	0.354567	-0.0296021	0.0025536
Cell510	0.203816	0.150413	0.449449	0.196322	0.0331522	0.0271778
Cell511	0.366434	0.22643	0.220762	0.186374	-0.00877577	0.0144999
Cell512	0.330875	0.25867	0.0405275	0.369927	-0.0483046	-0.0202263
Cell513	0.0772425	0.45919	0.155228	0.30834	0.00490561	-0.048912
Cell514	0.398332	0.399562	0.0633612	0.138745	-0.0212368	-0.0108569
Cell515	0.109427	0.206116	0.490642	0.193814	0.0498369	0.0169097
Cell516	0.533437	0.0753873	0.142965	0.248211	-0.0471319	0.0336764
Cell517	0.354365	0.201522	0.344765	0.0993485	0.0174757	0.0327559
Cell518	0.229949	0.50967	0.128697	0.131684	0.00811564	-0.0308063
Cell519	0.674739	0.114385	0.119532	0.0913437	-0.0450144	0.0508644
Cell520	0.27554	0.321524	0.327088	0.0758479	0.0294878	0.0135891
Cell521	0.605163	0.206903	0.119345	0.0685896	-0.0326271	0.0367995
Cell522	0.253988	0.273259	0.244101	0.228652	0.00201748	-0.00107931
Cell523	0.433068	0.278166	0.199362	0.0894032	-0.00542909	0.0198668
Cell524	0.431528	0.102771	0.386433	0.0792686	0.0143497	0.0546791
Cell525	0.03587	0.408519	0.261833	0.293778	0.0227479	-0.0370884
Cell526	0.150598	0.424714	0.305843	0.118845	0.0374951	-0.0127957
Cell527	0.197878	0.0949233	0.303862	0.403336	-0.0103117	0.00545531
Cell528	0.267351	0.235904	0.177057	0.319688	-0.0194755	-0.00815984
Cell529	0.37068	0.276504	0.290666	0.0621506	0.0155271	0.0243568
Cell530	0.334281	0.0754865	0.224308	0.365925	-0.0303835	0.0151125
Cell531	0.115242	0.413041	0.174418	0.297299	0.00340542	-0.0384066
Cell532	0.474726	0.229761	0.151794	0.14372	-0.0233866	0.0206282
Cell533	0.319114	0.150795	0.264494	0.265597	-0.00990007	0.0164459
Cell534	0.11294	0.0661199	0.491662	0.329278	0.0297456	0.0223508
Cell535	0.387125	0.104007	0.329008	0.17986	-5.64246e-05	0.0387349
Cell536	0.337711	0.318985	0.0397985	0.303506	-0.0395937	-0.0213067
Cell537	0.185268	0.3441	0.312232	0.1584	0.0278219	-0.00364049
Cell538	0.167343	0.442965	0.290968	0.0987241	0.0367984	-0.0131032
Cell539	0.20491	0.347323	0.146974	0.300793	-0.0114756	-0.0263994
Cell540	0.357543	0.151232	0.376492	0.114733	0.0178895	0.0398936
Cell541	0.0867646	0.180995	0.38713	0.345111	0.0207451	-0.00191075
Cell542	0.121696	0.447169	0.0935625	0.337573	-0.0111276	-0.0511368
Cell543	0.0682887	0.332289	0.294077	0.305346	0.0199471	-0.0244089
Cell544	0.223605	0.163084	0.338136	0.275175	0.00831039	0.0125215
Cell545	0.232069	0.12468	0.415455	0.227797	0.0215869	0.0271845
Cell546	0.139811	0.216591	0.27449	0.369108	-0.000580888	-0.0123341
Cell547	0.123074	0.269249	0.315524	0.292153	0.0167854	-0.0103493
Cell548	0.235803	0.177469	0.405209	0.181519	0.0268479	0.0243905
Cell549	0.254539	0.238574	0.33715	0.169737	0.0195304	0.0146666
Cell550	0.458788	0.32399	0.101137	0.116085	-0.0221806	0.0070576
Cell551	0.24982	0.254874	0.187344	0.307962	-0.0144816	-0.00994811
Cell552	0.292495	0.160341	0.146854	0.400309	-0.0374264	-0.00636608
Cell553	0.170478	0.38679	0.132644	0.310088	-0.00971688	-0.035363
Cell554	0.280319	0.47623	0.0780496	0.165402	-0.00827796	-0.0296642
Cell555	0.0802756	0.546568	0.0761011	0.297055	-0.0015035	-0.0637092
Cell556	0.111622	0.341661	0.346733	0.199983	0.0347265	-0.0097332
Cell557	0.118372	0.420389	0.276506	0.184733	0.0292704	-0.0222699
Cell558	0.10824	0.157967	0.411631	0.322161	0.0236525	0.00604935
Cell559	0.0773404	0.402192	0.271935	0.248533	0.0248968	-0.0287997
Cell560	0.148944	0.128334	0.320249	0.402473	-0.00220608	-0.000794856
Cell561	0.088726	0.493007	0.0490511	0.369216	-0.0157356	-0.0647855
Cell562	0.263818	0.0552482	0.260593	0.42034	-0.0255912	0.0103982
Cell563	0.0962154	0.21998	0.239199	0.444605	-0.00929568	-0.0247785
Cell564	0.329643	0.283704	0.218091	0.168562	-0.00163256	0.00637979
Cell565	0.34263	0.17485	0.220427	0.262093	-0.0167265	0.0124588
Cell566	0.356055	0.217699	0.222677	0.203568	-0.0097386	0.0134659
Cell567	0.312109	0.457692	0.176366	0.0538337	0.0133318	-0.00874618
Cell568	0.271178	0.309349	0.304815	0.114657	0.0222499	0.00984888
Cell569	0.198616	0.198498	0.415142	0.187744	0.0317615	0.0193958
Cell570	0.502005	0.0890769	0.197101	0.211816	-0.0324856	0.0367143
Cell571	0.217323	0.202034	0.473745	0.106898	0.0467633	0.0313335
Cell572	0.503541	0.102036	0.178426	0.215997	-0.0351021	0.0336094
Cell573	0.115418	0.486052	0.192423	0.206108	0.0184071	-0.0380434
Cell574	0.443787	0.153378	0.224534	0.178302	-0.0173424	0.0296842
Cell575	0.0681801	0.136985	0.53884	0.255995	0.0508334	0.0202833
Cell576	0.436506	0.220533	0.199564	0.143396	-0.0137232	0.0223852
Cell577	0.253785	0.154905	0.371388	0.219922	0.0156321	0.0227069
Cell578	0.505658	0.280225	0.159816	0.0543008	-0.0136279	0.0250213
Cell579	0.096868	0.429723	0.268457	0.204951	0.0283566	-0.0272099
Cell580	0.176889	0.284558	0.307184	0.231369	0.0178	-0.00372774
Cell581	0.090227	0.191324	0.546589	0.17186	0.0609568	0.0231097
Cell582	0.398469	0.303512	0.206206	0.0918131	-0.000596874	0.014651
Cell583	0.248884	0.239865	0.12147	0.389781	-0.0326507	-0.0198437
Cell584	0.11352	0.392737	0.140653	0.35309	-0.00776289	-0.0432474
Cell585	0.0696938	0.205239	0.264005	0.461063	-0.00582704	-0.0245764
Cell586	0.256226	0.447457	0.21916	0.077157	0.0213776	-0.0104992
Cell587	0.23846	0.282476	0.309279	0.169785	0.0189274	0.00632232
Cell588	0.117278	0.229886	0.2143	0.438536	-0.0135731	-0.0256875
Cell589	0.313892	0.334	0.28732	0.0647879	0.0222395	0.0129888
Cell590	0.599686	0.110462	0.22783	0.0620225	-0.0204577	0.0560909
Cell591	0.463673	0.288948	0.132639	0.114739	-0.0195747	0.0139126
Cell592	0.116246	0.424196	0.35601	0.103548	0.0490662	-0.0103535
Cell593	0.132234	0.39287	0.324319	0.150577	0.0370606	-0.0117221
Cell594	0.368624	0.335113	0.051194	0.245069	-0.0340188	-0.0152308
Cell595	0.23193	0.371382	0.309068	0.0876199	0.031728	0.00226085
Cell596	0.261195	0.331394	0.121598	0.285813	-0.0191036	-0.0209872
Cell597	0.0767288	0.114877	0.182005	0.626389	-0.0387611	-0.0331861
Cell598	0.364458	0.22583	0.132372	0.27734	-0.0303198	0.00044867
Cell599	0.281944	0.170332	0.0412045	0.506519	-0.0617405	-0.024807
Cell600	0.101938	0.192226	0.501133	0.204703	0.0502446	0.0178382
Cell601	0.1433	0.436607	0.307478	0.112614	0.0395144	-0.0140873
Cell602	0.245988	0.223397	0.27739	0.253225	0.00270491	0.00453459
Cell603	0.425879	0.060275	0.250081	0.263765	-0.0249784	0.0340007
Cell604	0.516801	0.0954874	0.156501	0.23121	-0.0411722	0.0324963
Cell605	0.398603	0.244212	0.132232	0.224953	-0.0271647	0.00515902
Cell606	0.177182	0.282529	0.310086	0.230204	0.0182123	-0.00316148
Cell607	0.225783	0.157574	0.150911	0.465732	-0.0378459	-0.0161004
Cell608	0.164301	0.305064	0.191028	0.339606	-0.00755986	-0.0244791
Cell609	0.398771	0.147838	0.288059	0.165332	-0.0034244	0.032704
Cell610	0.24776	0.10734	0.366415	0.278484	0.0074085	0.0225957
Cell611	0.315768	0.425594	0.169326	0.0893118	0.00700501	-0.00818359
Cell612	0.310164	0.219143	0.183397	0.287296	-0.0197384	0.000106168
Cell613	0.365782	0.326061	0.118995	0.189162	-0.0189438	-0.00481424
Cell614	0.0507565	0.473877	0.362746	0.112621	0.0569537	-0.0212519
Cell615	0.393798	0.0891565	0.156604	0.360441	-0.0439128	0.013441
Cell616	0.328038	0.0821999	0.297852	0.291911	-0.0116711	0.025357
Cell617	0.203576	0.174539	0.204344	0.41754	-0.0227546	-0.0118365
Cell618	0.241921	0.346067	0.311517	0.100495	0.0287842	0.00506417
Cell619	0.405367	0.152506	0.156207	0.285921	-0.0346087	0.0130518
Cell620	0.0681414	0.448026	0.280935	0.202898	0.0336166	-0.0303899
Cell621	0.26959	0.408473	0.100089	0.221848	-0.0129651	-0.025625
Cell622	0.0926883	0.0972286	0.454398	0.355685	0.02494	0.0123225
Cell623	0.266273	0.0934352	0.525034	0.115259	0.0441123	0.050664
Cell624	0.119682	0.0543271	0.380576	0.445415	0.00120015	0.00651111
Cell625	0.127385	0.257654	0.255381	0.35958	0.000581635	-0.0186454
Cell626	0.469758	0.209948	0.161778	0.158516	-0.0239265	0.0220734
Cell627	0.195597	0.115159	0.426461	0.262783	0.0223215	0.0235016
Cell628	0.115984	0.0740279	0.355732	0.454256	-0.00200846	0.00139744
Cell629	0.521528	0.135154	0.305767	0.037552	0.000860492	0.0551363
Cell630	0.106437	0.0636733	0.457421	0.372469	0.0209914	0.0160828
Cell631	0.338789	0.12139	0.218434	0.321387	-0.0250538	0.0133532
Cell632	0.356738	0.232714	0.106303	0.304244	-0.0357523	-0.00505322
Cell633	0.353219	0.065711	0.29215	0.28892	-0.0150774	0.0289747
Cell634	0.137347	0.289232	0.303395	0.270026	0.0169696	-0.0106754
Cell635	0.260179	0.299753	0.168131	0.271937	-0.0124472	-0.0128321
Cell636	0.234976	0.0348929	0.319565	0.410566	-0.0146926	0.0157456
Cell637	0.38105	0.216549	0.241337	0.161064	-0.0050082	0.0203288
Cell638	0.0807781	0.531176	0.214613	0.173432	0.0298398	-0.0415447
Cell639	0.267981	0.164456	0.147282	0.420281	-0.0370907	-0.010282
Cell640	0.204669	0.291058	0.155311	0.348961	-0.0176533	-0.0232375
Cell641	0.547731	0.0480491	0.199376	0.204844	-0.0372247	0.0456243
Cell642	0.0422891	0.325603	0.453769	0.17834	0.0572955	-0.00339627
Cell643	0.284734	0.443832	0.0425445	0.228889	-0.0215376	-0.0334049
Cell644	0.310993	0.145124	0.311326	0.232557	0.00050488	0.0226557
Cell645	0.442664	0.195861	0.181851	0.179624	-0.0215183	0.0214269
Cell646	0.353131	0.244743	0.182398	0.219728	-0.0156078	0.00582214
Cell647	0.512047	0.218594	0.182106	0.0872531	-0.0171055	0.0315765
Cell648	0.470407	0.296177	0.0849183	0.148498	-0.0299892	0.00729417
Cell649	0.160095	0.234976	0.414788	0.190141	0.0364115	0.0120682
Cell650	0.387062	0.186099	0.338856	0.0879828	0.014287	0.0374838
Cell651	0.198967	0.152824	0.473997	0.174212	0.0393816	0.0301579
Cell652	0.246908	0.118896	0.276225	0.357971	-0.0127848	0.00802932
Cell653	0.140633	0.211729	0.381314	0.266324	0.0246192	0.00459091
Cell654	0.490594	0.22633	0.144068	0.139008	-0.0255212	0.0220292
Cell655	0.252301	0.284284	0.298293	0.165123	0.0167349	0.00672085
Cell656	0.184253	0.222359	0.507174	0.0862137	0.0573317	0.0306663
Cell657	0.46647	0.108887	0.272122	0.152522	-0.0119466	0.0421534
Cell658	0.210259	0.0912196	0.237457	0.461064	-0.0267631	-0.00281719
Cell659	0.394948	0.139193	0.208131	0.257728	-0.0241167	0.0199525
Cell660	0.329942	0.176182	0.147318	0.346558	-0.0344454	-0.00095793
Cell661	0.0724472	0.230686	0.534276	0.162591	0.0634389	0.0170747
Cell662	0.223517	0.225563	0.273759	0.27716	0.00180335	0.000372866
Cell663	0.439241	0.172118	0.265452	0.123189	-0.00476173	0.0347087
Cell664	0.310168	0.27151	0.154336	0.263986	-0.0191556	-0.00618766
Cell665	0.230642	0.271714	0.308346	0.189298	0.0170165	0.00531507
Cell666	0.341981	0.25817	0.279529	0.12032	0.00972689	0.0187428
Cell667	0.176431	0.359174	0.244722	0.219673	0.0135196	-0.0160464
Cell668	0.332123	0.161915	0.382273	0.123689	0.0204661	0.0364472
Cell669	0.434282	0.155224	0.126928	0.283566	-0.0408771	0.012935
Cell670	0.292316	0.245341	0.245371	0.216972	-0.00116654	0.00607143
Cell671	0.257912	0.238479	0.374448	0.12916	0.0286087	0.0210057
Cell672	0.311926	0.472183	0.0772488	0.138642	-0.00858785	-0.0246965
Cell673	0.351299	0.0786345	0.197166	0.372901	-0.0362495	0.0134484
Cell674	0.438769	0.218731	0.118268	0.224232	-0.0336592	0.0101436
Cell675	0.292977	0.143357	0.470752	0.0929144	0.038625	0.0447122
Cell676	0.261194	0.139684	0.340073	0.259048	0.00593502	0.0195074
Cell677	0.108085	0.209115	0.530981	0.151819	0.0600323	0.0228782
Cell678	0.346783	0.342975	0.0937461	0.216496	-0.0228858	-0.0122958
Cell679	0.157213	0.345394	0.423796	0.0735975	0.0546347	0.00928679
Cell680	0.37678	0.266087	0.257754	0.0993783	0.00612309	0.0205411
Cell681	0.0410331	0.356977	0.208724	0.393267	0.00244354	-0.0428056
Cell682	0.407082	0.0918286	0.326135	0.174954	-0.00222763	0.0418282
Cell683	0.343452	0.199049	0.337817	0.119681	0.0152678	0.0300468
Cell684	0.576148	0.214554	0.154734	0.0545644	-0.0233687	0.0375017
Cell685	0.285832	0.181292	0.466521	0.0663547	0.0430177	0.0416513
Cell686	0.0772752	0.512977	0.170181	0.239567	0.0163654	-0.0483966
Cell687	0.241904	0.416293	0.119046	0.222757	-0.00764545	-0.0272785
Cell688	0.333334	0.137088	0.124034	0.405544	-0.0457333	-0.00273017
Cell689	0.268495	0.13222	0.350847	0.248438	0.00756907	0.0225818
Cell690	0.439687	0.100414	0.318503	0.141396	-0.00233854	0.0454618
Cell691	0.453866	0.131425	0.287046	0.127664	-0.00523491	0.041739
Cell692	0.193185	0.0970169	0.411253	0.298544	0.0159564	0.0213689
Cell693	0.490276	0.141855	0.331722	0.0361474	0.00766024	0.054051
Cell694	0.190574	0.433283	0.0704197	0.305724	-0.017728	-0.0434715
Cell695	0.271014	0.166211	0.289523	0.273252	-0.00230824	0.0122802
Cell696	0.319709	0.173058	0.440844	0.06639	0.0361014	0.0432432
Cell697	0.172425	0.386156	0.206391	0.235028	0.00809745	-0.0235543
Cell698	0.310876	0.215896	0.305831	0.167397	0.00947929	0.0193898
Cell699	0.321908	0.127777	0.37106	0.179255	0.0126224	0.0342535
Cell700	0.355597	0.286294	0.102007	0.256102	-0.0290068	-0.00771183
Cell701	0.478064	0.0696219	0.15482	0.297494	-0.0459277	0.0270352
Cell702	0.0625925	0.325541	0.247604	0.364263	0.00761314	-0.0323094
Cell703	0.472679	0.313227	0.132503	0.0815907	-0.0159364	0.0144828
Cell704	0.363313	0.141582	0.35557	0.139535	0.0114987	0.0378671
Cell705	0.46533	0.164896	0.201344	0.168429	-0.0209633	0.029062
Cell706	0.259508	0.0995378	0.35956	0.281394	0.00478634	0.023634
Cell707	0.286469	0.338954	0.144818	0.22976	-0.0119948	-0.0136649
Cell708	0.249427	0.140023	0.391379	0.219171	0.0182454	0.0256391
Cell709	0.508402	0.176757	0.270981	0.0438591	-0.00170905	0.0462564
Cell710	0.157916	0.293148	0.251565	0.29737	0.00528392	-0.0156523
Cell711	0.432526	0.211743	0.170198	0.185533	-0.0221818	0.0174861
Cell712	0.10799	0.552153	0.138039	0.201817	0.0147402	-0.0499093
Cell713	0.0451769	0.0842027	0.491235	0.379385	0.0312605	0.0110488
Cell714	0.246427	0.360518	0.221966	0.171089	0.00924789	-0.0086602
Cell715	0.494948	0.10899	0.176976	0.219086	-0.0345697	0.0318014
Cell716	0.432359	0.26008	0.0840897	0.223471	-0.036018	0.00241981
Cell717	0.199607	0.1157	0.252365	0.432328	-0.0197433	-0.00299362
Cell718	0.135318	0.219175	0.427415	0.218093	0.0367996	0.0106835
Cell719	0.292517	0.187525	0.410391	0.109567	0.0304188	0.0337495
Cell720	0.39344	0.39994	0.0775969	0.129024	-0.0178042	-0.00942025
Cell721	0.0862861	0.433551	0.362764	0.117398	0.0516171	-0.0143154
Cell722	0.379131	0.271163	0.162382	0.187324	-0.0162221	0.0058893
Cell723	0.115297	0.315674	0.528704	0.0403255	0.0751089	0.0200529
Cell724	0.141644	0.249427	0.476598	0.132331	0.0532236	0.0183103
Cell725	0.315292	0.0347994	0.273804	0.376105	-0.0245958	0.0212165
Cell726	0.0857163	0.0578817	0.311972	0.54443	-0.0154219	-0.00961563
Cell727	0.161009	0.276902	0.379181	0.182907	0.0339002	0.00525074
Cell728	0.390281	0.0533551	0.260032	0.296331	-0.0241075	0.0302027
Cell729	0.53023	0.167163	0.216136	0.0864707	-0.0160746	0.0414639
Cell730	0.431586	0.259788	0.255323	0.053304	0.00543746	0.0289682
Cell731	0.298963	0.0712099	0.0496127	0.580215	-0.0738847	-0.0174794
Cell732	0.239286	0.290947	0.245385	0.224382	0.00468471	-0.0037824
Cell733	0.197264	0.34703	0.22618	0.229525	0.0075681	-0.0152564
Cell734	0.191931	0.38886	0.119376	0.299834	-0.0123104	-0.0341351
Cell735	0.402252	0.170144	0.21726	0.210344	-0.0172861	0.0214727
Cell736	0.178876	0.312522	0.389882	0.118721	0.0419502	0.00851416
Cell737	0.179224	0.0418126	0.278315	0.500649	-0.0245201	0.000348126
Cell738	0.395838	0.45069	0.094265	0.059207	-0.00633573	-0.00816434
Cell739	0.136408	0.402713	0.324492	0.136387	0.0385989	-0.0113733
Cell740	0.186681	0.353157	0.354446	0.105716	0.0393956	0.00284747
Cell741	0.488239	0.23229	0.143743	0.135728	-0.0247673	0.0214079
Cell742	0.292852	0.180899	0.292348	0.233901	0.000843265	0.0156476
Cell743	0.349248	0.261531	0.210996	0.178225	-0.0062881	0.00909838
Cell744	0.441884	0.0701103	0.0989609	0.389045	-0.05994	0.0126492
Cell745	0.365391	0.225969	0.196234	0.212406	-0.0148045	0.010533
Cell746	0.254049	0.126589	0.276015	0.343348	-0.0116083	0.00885629
Cell747	0.0815946	0.359926	0.0669448	0.491534	-0.0308884	-0.0586197
Cell748	0.245721	0.174413	0.225294	0.354571	-0.0170627	-0.0019626
Cell749	0.218641	0.323738	0.164068	0.293552	-0.010561	-0.0207879
Cell750	0.231524	0.264664	0.384432	0.119379	0.0344475	0.0175378
Cell751	0.486904	0.193816	0.162413	0.156867	-0.0258652	0.0254058
Cell752	0.109185	0.42962	0.224853	0.236342	0.0179558	-0.0320642
Cell753	0.223767	0.34069	0.222712	0.212832	0.00620104	-0.0114268
Cell754	0.12224	0.311343	0.303691	0.262726	0.0200356	-0.0137451
Cell755	0.0842813	0.333948	0.200182	0.381588	-0.00233307	-0.0365763
Cell756	0.0871589	0.421765	0.158018	0.333059	0.000279567	-0.0456579
Cell757	0.214101	0.14231	0.206357	0.437232	-0.0268032	-0.00878364
Cell758	0.0994586	0.334954	0.32362	0.241967	0.0279644	-0.0150121
Cell759	0.0633526	0.284249	0.408978	0.24342	0.0407299	-0.0056697
Cell760	0.0358539	0.550694	0.307533	0.105919	0.0545346	-0.0347809
Cell761	0.250005	0.467098	0.0899516	0.192946	-0.00717718	-0.0322554
Cell762	0.339779	0.297862	0.116876	0.245483	-0.0239545	-0.00826808
Cell763	0.235617	0.14028	0.496143	0.127959	0.0434724	0.0397763
Cell764	0.188383	0.170909	0.229627	0.411081	-0.0173821	-0.0101595
Cell765	0.37404	0.176018	0.175571	0.274371	-0.0269594	0.0103604
Cell766	0.183706	0.324444	0.378317	0.113533	0.0409556	0.00706807
Cell767	0.425259	0.100658	0.355218	0.118864	0.00638111	0.0489078
Cell768	0.538851	0.159719	0.253085	0.0483458	-0.00807281	0.0488199
Cell769	0.0782125	0.233817	0.302775	0.385195	0.00786181	-0.0181704
Cell770	0.359493	0.0629947	0.211552	0.36596	-0.0349173	0.0175016
Cell771	0.202296	0.3707	0.252499	0.174504	0.0174713	-0.0111698
Cell772	0.286433	0.189465	0.324912	0.19919	0.00988874	0.0194214
Cell773	0.404641	0.311928	0.22677	0.0566605	0.00570651	0.018536
Cell774	0.366574	0.19623	0.365709	0.0714871	0.021965	0.0381099
Cell775	0.461581	0.159896	0.278051	0.100472	-0.00315274	0.040586
Cell776	0.250993	0.280966	0.254878	0.213163	0.00570767	-0.000131421
Cell777	0.397822	0.306689	0.12666	0.16883	-0.0194272	0.00205728
Cell778	0.208659	0.180431	0.137706	0.473204	-0.0379744	-0.0216139
Cell779	0.590941	0.0685551	0.079113	0.261391	-0.0627439	0.0329819
Cell780	0.448875	0.240884	0.265359	0.0448814	0.00537629	0.0338806
Cell781	0.282303	0.37028	0.130193	0.217224	-0.0110399	-0.0176538
Cell782	0.378036	0.0894298	0.433211	0.099323	0.0229447	0.0540263
Cell783	0.379234	0.16653	0.336609	0.117627	0.0107746	0.0365678
Cell784	0.402161	0.212014	0.210566	0.175259	-0.0128116	0.0190012
Cell785	0.487095	0.224373	0.208326	0.0802054	-0.0102815	0.0315513
Cell786	0.418684	0.0821718	0.159678	0.339466	-0.0438122	0.0180574
Cell787	0.197856	0.200346	0.295816	0.305982	0.00309275	0.000635987
Cell788	0.32692	0.126072	0.156559	0.390448	-0.0395492	0.00170068
Cell789	0.41708	0.172898	0.0915582	0.318464	-0.0471349	0.00413362
Cell790	0.44608	0.361623	0.0336078	0.158689	-0.0332599	-0.00672068
Cell791	0.39619	0.165402	0.0684793	0.369929	-0.0541345	-0.00248148
Cell792	0.170032	0.125746	0.284967	0.419255	-0.0108201	-0.00289431
Cell793	0.251179	0.057908	0.367586	0.323327	0.000543457	0.0249846
Cell794	0.27976	0.254508	0.328954	0.136777	0.0202424	0.0168064
Cell795	0.080406	0.320984	0.303156	0.295454	0.0206831	-0.0207134
Cell796	0.305833	0.358566	0.122217	0.213384	-0.0143269	-0.0148105
Cell797	0.223511	0.203776	0.163196	0.409516	-0.0281723	-0.0161056
Cell798	0.354595	0.379964	0.151516	0.113924	-0.00337666	-0.00332665
Cell799	0.2253	0.287914	0.397099	0.0896881	0.0408111	0.0177481
Cell800	0.470167	0.295855	0.0847742	0.149204	-0.0300746	0.00724503
Cell801	0.334887	0.121311	0.395462	0.148339	0.0177907	0.0403063
Cell802	0.202071	0.143235	0.409632	0.245062	0.0224283	0.0209476
Cell803	0.490893	0.0382748	0.240274	0.230559	-0.0295859	0.0434107
Cell804	0.156142	0.534636	0.0833903	0.225832	-0.000337403	-0.0502761
Cell805	0.271183	0.214731	0.115866	0.39822	-0.0373358	-0.0163705
Cell806	0.183261	0.0550748	0.381336	0.380328	0.0024461	0.0165726
Cell807	0.259847	0.290828	0.31342	0.135905	0.0214684	0.0100381
Cell808	0.0989224	0.211587	0.314789	0.374701	0.00784667	-0.0123015
Cell809	0.263204	0.343702	0.188737	0.204357	-0.00100514	-0.0106351
Cell810	0.360008	0.140446	0.232109	0.267437	-0.0186453	0.0181651
Cell811	0.184795	0.388887	0.315927	0.110391	0.0352339	-0.00465311
Cell812	0.155369	0.153741	0.16914	0.521749	-0.0350405	-0.0241728
Cell813	0.337308	0.189398	0.360725	0.112569	0.0193232	0.0329762
Cell814	0.231347	0.338056	0.231985	0.198612	0.00817902	-0.00870545
Cell815	0.284955	0.334152	0.14712	0.233773	-0.0121589	-0.0133816
Cell816	0.212597	0.366536	0.235503	0.185364	0.0128991	-0.0120602
Cell817	0.22647	0.278323	0.256052	0.239155	0.00523971	-0.00370428
Cell818	0.185544	0.338373	0.181647	0.294435	-0.00466405	-0.0237349
Cell819	0.189802	0.0616541	0.391636	0.356909	0.00599923	0.0189792
Cell820	0.232119	0.281257	0.351437	0.135187	0.0288747	0.0119332
Cell821	0.332022	0.170055	0.340747	0.157176	0.0115835	0.0296907
Cell822	0.362676	0.334276	0.220372	0.0826754	0.00678162	0.010205
Cell823	0.281669	0.301298	0.335477	0.0815563	0.0286673	0.0165397
Cell824	0.435451	0.0598759	0.118373	0.3863	-0.0568212	0.0150089
Cell825	0.222299	0.340597	0.218328	0.218776	0.00510286	-0.0123364
Cell826	0.386967	0.345735	0.111726	0.155572	-0.0175229	-0.00328926
Cell827	0.188672	0.101141	0.0642953	0.645892	-0.0676188	-0.0334973
Cell828	0.182312	0.0858175	0.174725	0.557145	-0.0431761	-0.0167833
Cell829	0.0920783	0.117954	0.412912	0.377055	0.0178928	0.00506723
Cell830	0.148314	0.410487	0.0681867	0.373012	-0.0222229	-0.0496745
Cell831	0.195943	0.219027	0.177735	0.407295	-0.0228396	-0.0186798
Cell832	0.137206	0.0977296	0.393447	0.371618	0.0109045	0.0097956
Cell833	0.291855	0.300904	0.201396	0.205846	-0.0037409	-0.0027255
Cell834	0.262853	0.307793	0.115318	0.314036	-0.0240387	-0.0209072
Cell835	0.397044	0.137041	0.385097	0.0808174	0.0185007	0.0479063
Cell836	0.0437581	0.210374	0.375426	0.370441	0.0215426	-0.0114688
Cell837	0.319668	0.22591	0.105272	0.34915	-0.037549	-0.0107959
Cell838	0.148585	0.397187	0.392297	0.061931	0.0544135	0.00127934
Cell839	0.269679	0.14294	0.392612	0.194769	0.0192726	0.0289077
Cell840	0.396973	0.298031	0.0957631	0.209233	-0.0281909	-0.00259352
Cell841	0.0524411	0.26957	0.431488	0.246501	0.043885	-0.00337971
Cell842	0.0479755	0.301594	0.411962	0.238468	0.0437491	-0.00820233
Cell843	0.574819	0.178446	0.15596	0.0907752	-0.0283506	0.0387045
Cell844	0.243237	0.288754	0.0799035	0.388106	-0.0356908	-0.0288531
Cell845	0.243532	0.108419	0.503645	0.144405	0.0407689	0.043262
Cell846	0.148546	0.309255	0.170653	0.371546	-0.0121249	-0.0302634
Cell847	0.281067	0.0720487	0.369125	0.27776	0.0034241	0.0294324
Cell848	0.080393	0.16503	0.249703	0.504874	-0.0149903	-0.0237666
Cell849	0.314538	0.217781	0.271208	0.196473	0.00141565	0.0145096
Cell850	0.277893	0.187348	0.32483	0.209929	0.00943262	0.0181415
Cell851	0.258925	0.185901	0.116794	0.438379	-0.0414937	-0.0171734
Cell852	0.0780297	0.213459	0.443125	0.265386	0.0389169	0.00434054
Cell853	0.139831	0.181794	0.053368	0.625007	-0.0592524	-0.0455822
Cell854	0.254187	0.224821	0.211627	0.309365	-0.0129069	-0.0044669
Cell855	0.296355	0.256858	0.0725932	0.374194	-0.0413126	-0.020585
Cell856	0.409061	0.103142	0.18478	0.303016	-0.0348168	0.0197481
Cell857	0.228391	0.0324608	0.228051	0.511097	-0.0373299	0.000547209
Cell858	0.183411	0.0666481	0.338398	0.411543	-0.00627474	0.00951974
Cell859	0.402175	0.190954	0.365179	0.041692	0.0216018	0.0437875
Cell860	0.17186	0.143504	0.512618	0.172017	0.0469802	0.0322361
Cell861	0.144034	0.36154	0.111427	0.382999	-0.0189343	-0.0419589
Cell862	0.0837858	0.330222	0.303157	0.282835	0.0220796	-0.0204954
Cell863	0.245562	0.385566	0.250686	0.118187	0.0198453	-0.00517099
Cell864	0.0731971	0.263665	0.419014	0.244124	0.0403122	-0.00186792
Cell865	0.204847	0.108233	0.383513	0.303407	0.0110401	0.0184993
Cell866	0.203194	0.339956	0.304701	0.152149	0.0256614	-0.00186237
Cell867	0.0393055	0.439914	0.402368	0.118412	0.0614404	-0.0157304
Cell868	0.267209	0.0846065	0.400407	0.247777	0.012629	0.0317058
Cell869	0.0648069	0.233359	0.390084	0.31175	0.0287593	-0.00666327
Cell870	0.0808001	0.321538	0.397536	0.200126	0.0436489	-0.00597595
Cell871	0.274029	0.448416	0.140923	0.136632	0.00281804	-0.0199214
Cell872	0.205917	0.328805	0.107949	0.357328	-0.0236179	-0.0316916
Cell873	0.399078	0.196096	0.297921	0.106904	0.00600003	0.0326565
Cell874	0.235727	0.41987	0.228416	0.115987	0.0192959	-0.0113397
Cell875	0.213949	0.18798	0.325921	0.27215	0.00883081	0.00826424
Cell876	0.231221	0.212011	0.374283	0.182485	0.0243135	0.0176897
Cell877	0.484415	0.253925	0.0915802	0.17008	-0.0343185	0.0119558
Cell878	0.352362	0.0909609	0.323856	0.23282	-0.00372643	0.0329234
Cell879	0.12092	0.458904	0.235359	0.184817	0.0249437	-0.0295784
Cell880	0.167317	0.154299	0.295868	0.382516	-0.00405919	-0.0025877
Cell881	0.290979	0.144127	0.0456378	0.519256	-0.0643473	-0.0218144
Cell882	0.222073	0.238682	0.140173	0.399072	-0.0286908	-0.0210954
Cell883	0.287983	0.447351	0.140127	0.124539	0.00267914	-0.0178215
Cell884	0.373491	0.353258	0.23967	0.0335808	0.0143867	0.0142636
Cell885	0.435069	0.0541381	0.286497	0.224296	-0.0169068	0.0413187
Cell886	0.107513	0.24342	0.194486	0.454581	-0.0165515	-0.030761
Cell887	0.345981	0.226895	0.201334	0.22579	-0.0137243	0.00825258
Cell888	0.127298	0.378055	0.0779504	0.416696	-0.0248949	-0.0503533
Cell889	0.260453	0.198625	0.197604	0.343318	-0.020028	-0.00478249
Cell890	0.0803754	0.0442215	0.406787	0.468616	0.00549311	0.00477081
Cell891	0.424881	0.244379	0.294898	0.0358418	0.0126863	0.0345995
Cell892	0.211397	0.168251	0.277878	0.342473	-0.00572755	0.00105097
Cell893	0.252638	0.192607	0.132199	0.422556	-0.0368769	-0.0159875
Cell894	0.0942796	0.25019	0.573966	0.0815637	0.0762285	0.026018
Cell895	0.315128	0.420535	0.055755	0.208582	-0.0212729	-0.0257953
Cell896	0.339489	0.358679	0.156455	0.145376	-0.00550603	-0.00420678
Cell897	0.222359	0.114238	0.463274	0.200128	0.0315126	0.0334602
Cell898	0.341706	0.353399	0.198682	0.106213	0.00399457	0.00289365
Cell899	0.245076	0.377655	0.165115	0.212154	-0.00205781	-0.0183027
Cell900	0.0901373	0.453242	0.343255	0.113366	0.0498135	-0.0174145
Cell901	0.460187	0.102147	0.216019	0.221647	-0.0266226	0.0326613
Cell902	0.383587	0.049717	0.185766	0.38093	-0.0427411	0.0177133
Cell903	0.105008	0.184785	0.268985	0.441222	-0.00706964	-0.0175729
Cell904	0.0726467	0.182193	0.398273	0.346887	0.0234093	-0.00242979
Cell905	0.412858	0.268956	0.148951	0.169235	-0.0192941	0.00916071
Cell906	0.0952538	0.313477	0.331651	0.259619	0.0267197	-0.0136952
Cell907	0.283186	0.20463	0.412364	0.0998199	0.0332488	0.0320156
Cell908	0.528325	0.333489	0.0427182	0.0954671	-0.0339165	0.00854368
Cell909	0.291041	0.297372	0.0789091	0.332677	-0.0339601	-0.0218041
Cell910	0.373681	0.166335	0.248566	0.211419	-0.0106801	0.0219961
Cell911	0.454905	0.335786	0.0861052	0.123204	-0.0241647	0.00370966
Cell912	0.450086	0.160164	0.2847	0.10505	-0.00167418	0.03981
Cell913	0.218703	0.129588	0.321161	0.330548	-0.000756806	0.0102421
Cell914	0.324638	0.139052	0.41746	0.11885	0.0255538	0.0415246
Cell915	0.0540755	0.135724	0.502673	0.307528	0.0416708	0.0124834
Cell916	0.390057	0.317327	0.217036	0.0755807	0.00391439	0.0145513
Cell917	0.373298	0.359205	0.086961	0.180536	-0.0217693	-0.00974354
Cell918	0.180486	0.385465	0.340434	0.0936144	0.0406119	-0.00139738
Cell919	0.445028	0.182951	0.151572	0.220449	-0.0307033	0.0175196
Cell920	0.091939	0.38689	0.136064	0.385107	-0.0100503	-0.0471478
Cell921	0.124909	0.475137	0.0737759	0.326178	-0.0118023	-0.054659
Cell922	0.201616	0.331337	0.337506	0.129541	0.0323347	0.0032891
Cell923	0.28605	0.292188	0.238764	0.182998	0.00396138	0.00247685
Cell924	0.123323	0.204618	0.377573	0.294486	0.0224171	0.00153473
Cell925	0.240779	0.324774	0.272859	0.161587	0.0162944	-0.000413881
Cell926	0.422513	0.0482168	0.22218	0.30709	-0.0335489	0.0295365
Cell927	0.331122	0.252364	0.293834	0.12268	0.0121862	0.0194637
Cell928	0.303417	0.150673	0.179564	0.366346	-0.0307416	0.000765788
Cell929	0.143439	0.251733	0.305486	0.299342	0.012106	-0.00812717
Cell930	0.0780419	0.483953	0.218879	0.219126	0.0239545	-0.0397136
Cell931	0.25123	0.32401	0.312387	0.112373	0.0259219	0.00740461
Cell932	0.0932077	0.433967	0.326966	0.14586	0.0431032	-0.0188179
Cell933	0.408759	0.324202	0.135488	0.131552	-0.0145724	0.00455464
Cell934	0.139045	0.411638	0.316511	0.132806	0.0380034	-0.0125041
Cell935	0.259617	0.0772333	0.332084	0.331066	-0.00512146	0.020127
Cell936	0.443691	0.231065	0.253802	0.0714414	0.00106682	0.0316003
Cell937	0.290099	0.264568	0.202004	0.24333	-0.00891217	-0.00167811
Cell938	0.322561	0.356163	0.214676	0.1066	0.00798749	0.00228889
Cell939	0.0404084	0.254892	0.312502	0.392198	0.0127226	-0.0232955
Cell940	0.549125	0.0626602	0.21511	0.173104	-0.0312613	0.0477988
Cell941	0.223787	0.0625858	0.350757	0.36287	-0.00326525	0.0179118
Cell942	0.0477562	0.459384	0.384577	0.108283	0.06009	-0.0178335
Cell943	0.199518	0.397062	0.27997	0.12345	0.0279286	-0.0082193
Cell944	0.186344	0.180624	0.429915	0.203116	0.0325555	0.0203761
Cell945	0.103016	0.333505	0.474631	0.0888476	0.0644141	0.00910596
Cell946	0.152101	0.383884	0.309111	0.154904	0.0323629	-0.0106712
Cell947	0.216559	0.274127	0.273002	0.236313	0.00858903	-0.00247733
Cell948	0.165836	0.40262	0.23462	0.196923	0.0172399	-0.0207488
Cell949	0.400632	0.122044	0.137479	0.339845	-0.0436565	0.0104233
Cell950	0.0547122	0.2124	0.197317	0.535571	-0.0211747	-0.0375502
Cell951	0.217198	0.261095	0.445871	0.0758361	0.0486066	0.0249779
Cell952	0.245085	0.145134	0.326153	0.283627	0.00311305	0.0146303
Cell953	0.371713	0.181848	0.169347	0.277092	-0.027654	0.00882931
Cell954	0.248346	0.224935	0.272131	0.254588	0.00168928	0.00403348
Cell955	0.343422	0.106623	0.271014	0.278941	-0.0143889	0.0227651
Cell956	0.0487284	0.395884	0.316155	0.239232	0.034269	-0.0261877
Cell957	0.180358	0.297881	0.0561013	0.46566	-0.0410739	-0.0427261
Cell958	0.362718	0.306666	0.144565	0.18605	-0.0156161	-0.000657973
Cell959	0.418888	0.414163	0.0439668	0.122982	-0.0235036	-0.011147
Cell960	0.167316	0.257381	0.0616553	0.513648	-0.045822	-0.0425374
Cell961	0.0932398	0.131744	0.413435	0.361581	0.0200453	0.00486466
Cell962	0.128829	0.248449	0.384315	0.238408	0.030518	0.00196621
Cell963	0.402573	0.301288	0.09209	0.20405	-0.028523	-0.00239752
Cell964	0.0946075	0.586038	0.129995	0.18936	0.017525	-0.0544052
Cell965	0.35026	0.0954934	0.192759	0.361488	-0.0348779	0.0120296
Cell966	0.107147	0.18518	0.355092	0.352581	0.0138937	-0.00384457
Cell967	0.384649	0.168664	0.150435	0.296253	-0.033965	0.0083586
Cell968	0.322459	0.186724	0.34737	0.143446	0.0154738	0.0286593
Cell969	0.184499	0.240849	0.0918212	0.482831	-0.0406597	-0.0345878
Cell970	0.465986	0.236624	0.221106	0.0762848	-0.00571556	0.0298173
Cell971	0.208688	0.193591	0.310172	0.287548	0.00575145	0.0047978
Cell972	0.121207	0.225143	0.183864	0.469785	-0.0215832	-0.0296499
Cell973	0.208416	0.261982	0.387606	0.141996	0.0344799	0.0144996
Cell974	0.485296	0.101684	0.133457	0.279562	-0.046328	0.0237595
Cell975	0.454005	0.0819654	0.15858	0.305449	-0.0435789	0.0234313
Cell976	0.261309	0.262925	0.219446	0.25632	-0.00535467	-0.00342068
Cell977	0.412641	0.112504	0.255957	0.218898	-0.0161451	0.0310747
Cell978	0.283909	0.232059	0.436525	0.0475065	0.0431118	0.0349638
Cell979	0.470344	0.298752	0.157258	0.0736456	-0.0120787	0.0184601
Cell980	0.0637822	0.272345	0.563167	0.100706	0.0763803	0.0188062
Cell981	0.337292	0.304862	0.232701	0.125145	0.00510561	0.00913874
Cell982	0.492928	0.115598	0.328139	0.0633351	0.00300696	0.0547965
Cell983	0.139818	0.180879	0.345419	0.333885	0.0114119	-8.29665e-05
Cell984	0.203837	0.177919	0.0686554	0.549589	-0.0551515	-0.0330358
Cell985	0.26674	0.191207	0.353692	0.188361	0.016824	0.020756
Cell986	0.250693	0.106079	0.315466	0.327762	-0.00508217	0.0151656
Cell987	0.185222	0.200525	0.192099	0.422155	-0.0222134	-0.0174991
Cell988	0.134321	0.0456955	0.194533	0.62545	-0.0449374	-0.0198676
Cell989	0.44265	0.147076	0.236388	0.173885	-0.0154035	0.0315646
Cell990	0.168325	0.146458	0.452153	0.233063	0.0326999	0.0221679
Cell991	0.115808	0.431213	0.28718	0.165799	0.0333961	-0.0213757
Cell992	0.256247	0.241536	0.0473744	0.454843	-0.050259	-0.030282
Cell993	0.304999	0.337288	0.17282	0.184892	-0.00517147	-0.00634344
Cell994	0.0716947	0.0247155	0.245877	0.657712	-0.0364853	-0.0209836
Cell995	0.272344	0.27143	0.0456742	0.410552	-0.0460757	-0.0290333
Cell996	0.411735	0.259375	0.171673	0.157216	-0.0151981	0.0128462
Cell997	0.324192	0.226709	0.296973	0.152126	0.00910657	0.019733
Cell998	0.156608	0.321011	0.202632	0.319749	-0.00253944	-0.0244177
Cell999	0.306912	0.178679	0.384074	0.130334	0.0229667	0.0322082
Cell1000	0.159718	0.28348	0.313334	0.243468	0.0188766	-0.00542595
Cell1001	0.173508	0.480809	0.14401	0.201672	0.00677811	-0.0362959
Cell1002	0.154381	0.493487	0.13943	0.212702	0.00722772	-0.0404365
Cell1003	0.302278	0.221086	0.295489	0.181148	0.00759923	0.0162561
Cell1004	0.108994	0.425736	0.262452	0.202819	0.0265017	-0.026109
Cell1005	0.346597	0.112421	0.119831	0.421151	-0.0501462	-0.000471179
Cell1006	0.142394	0.330142	0.446801	0.0806642	0.0577678	0.0110605
Cell1007	0.092195	0.320299	0.322185	0.265321	0.025373	-0.0158791
Cell1008	0.134555	0.235881	0.20773	0.421833	-0.0140336	-0.0242043
Cell1009	0.224366	0.320959	0.107615	0.347059	-0.0245651	-0.0285858
Cell1010	0.137648	0.306962	0.143805	0.411585	-0.0191306	-0.0360746
Cell1011	0.0638643	0.578137	0.031673	0.326325	-0.00792137	-0.0742665
Cell1012	0.426382	0.206708	0.260431	0.10648	-0.00113344	0.0307417
Cell1013	0.222018	0.164408	0.350542	0.263031	0.0114869	0.0141594
Cell1014	0.457709	0.190833	0.187023	0.164434	-0.0207713	0.0247609
Cell1015	0.138813	0.131186	0.498402	0.231599	0.0412445	0.0252577
Cell1016	0.0672118	0.312878	0.209986	0.409923	-0.00328105	-0.037014
Cell1017	0.212117	0.435706	0.261753	0.0904235	0.0293301	-0.0103863
Cell1018	0.31646	0.302502	0.117508	0.26353	-0.023475	-0.0119825
Cell1019	0.0341252	0.639803	0.167928	0.158144	0.0336452	-0.0597994
Cell1020	0.293948	0.142949	0.166192	0.39691	-0.03525	-0.00253969
Cell1021	0.115062	0.275667	0.464951	0.14432	0.0538236	0.0114424
Cell1022	0.107103	0.483606	0.246403	0.162888	0.0310119	-0.0308601
Cell1023	0.0992902	0.234014	0.46752	0.199175	0.0481432	0.0107773
Cell1024	0.136241	0.181098	0.318499	0.364162	0.00486455	-0.00484236
Cell1025	0.126694	0.0465446	0.210538	0.616224	-0.0410484	-0.0186004
Cell1026	0.338869	0.213901	0.290696	0.156534	0.00593941	0.0214899
Cell1027	0.0553208	0.262617	0.52481	0.157252	0.0655383	0.0118365
Cell1028	0.376885	0.224931	0.320086	0.0780973	0.0152404	0.0316533
Cell1029	0.0880439	0.205829	0.524105	0.182023	0.0575863	0.0187766
Cell1030	0.219211	0.206737	0.225402	0.34865	-0.0127259	-0.00719483
Cell1031	0.0515303	0.368615	0.493737	0.0861183	0.0733878	0.00282168
Cell1032	0.16747	0.454699	0.165701	0.21213	0.00814274	-0.0329832
Cell1033	0.374944	0.330263	0.0991975	0.195596	-0.0229937	-0.00660218
Cell1034	0.236364	0.256356	0.146856	0.360424	-0.0242823	-0.0184116
Cell1035	0.322433	0.319409	0.252806	0.105352	0.0118755	0.00944748
Cell1036	0.0431751	0.383653	0.379302	0.193869	0.0477122	-0.0168133
Cell1037	0.412115	0.240677	0.0518715	0.295336	-0.0469577	-0.00511455
Cell1038	0.219498	0.0587052	0.276184	0.445613	-0.0219725	0.00575992
Cell1039	0.312374	0.180065	0.350655	0.156906	0.0151489	0.0278146
Cell1040	0.131629	0.255776	0.409322	0.203273	0.0376893	0.00605112
Cell1041	0.403067	0.40431	0.152203	0.0404189	0.00106253	0.00355725
Cell1042	0.495384	0.143602	0.302318	0.0586953	0.000863332	0.050215
Cell1043	0.267831	0.0619409	0.162601	0.507627	-0.048311	-0.00445558
Cell1044	0.292802	0.101173	0.284889	0.321136	-0.012578	0.017173
Cell1045	0.0784814	0.285089	0.2378	0.398629	-0.000417325	-0.0299775
Cell1046	0.296187	0.325182	0.0701428	0.308489	-0.0319576	-0.0233021
Cell1047	0.20678	0.190662	0.218748	0.38381	-0.0168667	-0.00963653
Cell1048	0.187446	0.122809	0.220691	0.469054	-0.0265683	-0.010072
Cell1049	0.18432	0.172114	0.215901	0.427665	-0.0205949	-0.0129744
Cell1050	0.352743	0.0620393	0.0923806	0.492837	-0.0640467	-0.0020787
Cell1051	0.387825	0.244479	0.177011	0.190685	-0.0164322	0.0104319
Cell1052	0.355696	0.10622	0.330626	0.207458	0.000186986	0.0339843
Cell1053	0.206192	0.112915	0.305531	0.375363	-0.00716202	0.00641051
Cell1054	0.162327	0.386862	0.0526028	0.398208	-0.0292318	-0.0491053
Cell1055	0.272826	0.0839408	0.156147	0.487086	-0.0465964	-0.00542082
Cell1056	0.166954	0.347288	0.250223	0.235536	0.0129796	-0.0162741
Cell1057	0.331205	0.127046	0.421733	0.120016	0.0249392	0.0436253
Cell1058	0.453031	0.338409	0.137315	0.0712441	-0.0113964	0.0113004
Cell1059	0.107485	0.0513292	0.40846	0.432726	0.00734022	0.00904149
Cell1060	0.261434	0.237695	0.423893	0.0769787	0.0405335	0.0292826
Cell1061	0.327304	0.286394	0.280296	0.106006	0.0138037	0.0156072
Cell1062	0.452947	0.268638	0.194944	0.0834704	-0.00759001	0.0226178
Cell1063	0.435221	0.259404	0.133675	0.1717	-0.0240532	0.0106114
Cell1064	0.391094	0.137761	0.144434	0.326711	-0.0398242	0.00947934
Cell1065	0.178664	0.360737	0.354931	0.105668	0.040497	0.00140969
Cell1066	0.0908463	0.1729	0.569162	0.167093	0.0637546	0.027344
Cell1067	0.192726	0.345332	0.0629793	0.398963	-0.0323098	-0.0413199
Cell1068	0.0600091	0.351844	0.115328	0.472818	-0.0206601	-0.0541979
Cell1069	0.316529	0.0844503	0.299565	0.299456	-0.0111004	0.0237432
Cell1070	0.236341	0.127073	0.466786	0.169801	0.0344428	0.0357653
Cell1071	0.0982993	0.15943	0.442729	0.299541	0.0312552	0.00928306
Cell1072	0.244386	0.0767423	0.165791	0.513081	-0.0457333	-0.00813515
Cell1073	0.246543	0.387792	0.0445564	0.321108	-0.0297847	-0.0371855
Cell1074	0.387164	0.330263	0.0473391	0.235234	-0.0353819	-0.0127602
Cell1075	0.506738	0.280008	0.174834	0.0384206	-0.0100028	0.0275361
Cell1076	0.359403	0.317665	0.119259	0.203674	-0.0201985	-0.00548955
Cell1077	0.165834	0.230234	0.438139	0.165793	0.0414675	0.0167638
Cell1078	0.0902928	0.409091	0.347853	0.152764	0.0444996	-0.0151821
Cell1079	0.216587	0.193375	0.101165	0.488873	-0.0448285	-0.0264976
Cell1080	0.393193	0.110816	0.185617	0.310375	-0.0337341	0.017131
Cell1081	0.229532	0.139932	0.223064	0.407473	-0.0228683	-0.0036828
Cell1082	0.200677	0.292346	0.404494	0.102483	0.0428805	0.0148892
Cell1083	0.0775036	0.108462	0.444564	0.36947	0.0239646	0.00803089
Cell1084	0.173179	0.137955	0.363679	0.325186	0.0100866	0.00944154
Cell1085	0.421488	0.15948	0.0993297	0.319703	-0.0471393	0.00648821
Cell1086	0.393179	0.193055	0.174869	0.238897	-0.0243613	0.0126759
Cell1087	0.346061	0.248718	0.148337	0.256884	-0.0233917	-0.00072372
Cell1088	0.182657	0.235343	0.117521	0.464479	-0.0352593	-0.0306892
Cell1089	0.277877	0.227422	0.24653	0.248172	-0.00371201	0.00459348
Cell1090	0.495252	0.353084	0.0361629	0.1155	-0.0331472	0.00167534
Cell1091	0.399709	0.133006	0.29544	0.171845	-0.00378145	0.0345015
Cell1092	0.160781	0.115631	0.18862	0.534968	-0.0357881	-0.0190034
Cell1093	0.291868	0.0444105	0.258069	0.405653	-0.0273614	0.0147693
Cell1094	0.230493	0.173381	0.374162	0.221964	0.0186467	0.0188623
Cell1095	0.295829	0.313931	0.297975	0.0922652	0.0216286	0.0124939
Cell1096	0.320613	0.295372	0.113049	0.270966	-0.0255322	-0.0117846
Cell1097	0.243049	0.309332	0.175393	0.272226	-0.00954815	-0.014711
Cell1098	0.485312	0.289731	0.0825688	0.142388	-0.0312742	0.0094832
Cell1099	0.401516	0.123166	0.285462	0.189856	-0.00760639	0.0335639
Cell1100	0.506612	0.0376089	0.200512	0.255267	-0.0390861	0.0397071
Cell1101	0.309573	0.0422211	0.285546	0.362659	-0.0207539	0.0218974
Cell1102	0.129296	0.526219	0.24986	0.0946251	0.0383892	-0.0282826
Cell1103	0.1801	0.141174	0.307499	0.371227	-0.00295979	0.00167102
Cell1104	0.279523	0.205649	0.180038	0.33479	-0.0229773	-0.00476483
Cell1105	0.234625	0.0541778	0.330866	0.380331	-0.00914939	0.0167982
Cell1106	0.139339	0.369055	0.193612	0.297994	0.00201278	-0.0301534
Cell1107	0.423105	0.179936	0.344626	0.0523331	0.0153282	0.0442414
Cell1108	0.281381	0.22299	0.212659	0.28297	-0.0125158	1.93852e-05
Cell1109	0.48969	0.235478	0.0631125	0.211719	-0.0438272	0.00897403
Cell1110	0.408411	0.211111	0.0891983	0.29128	-0.0422711	0.00111545
Cell1111	0.414973	0.313656	0.0984669	0.172904	-0.0249898	0.000121497
Cell1112	0.105368	0.286373	0.268468	0.339792	0.00760697	-0.0210306
Cell1113	0.0669797	0.0641385	0.435669	0.433213	0.0151946	0.006494
Cell1114	0.170458	0.277841	0.458725	0.0929755	0.0534613	0.019085
Cell1115	0.191582	0.314368	0.190311	0.30374	-0.00596975	-0.020628
Cell1116	0.086654	0.426472	0.201849	0.285025	0.0115829	-0.039072
Cell1117	0.0751137	0.451086	0.33473	0.139071	0.0472075	-0.0210245
Cell1118	0.131939	0.346517	0.0814466	0.440097	-0.0285714	-0.0480153
Cell1119	0.294492	0.429044	0.128687	0.147777	-0.00266293	-0.0179634
Cell1120	0.441067	0.186794	0.237373	0.134766	-0.00940356	0.0301272
Cell1121	0.28357	0.155217	0.360664	0.200548	0.0135244	0.0256966
Cell1122	0.277108	0.198696	0.203154	0.321042	-0.0184225	-0.00130944
Cell1123	0.30089	0.0403042	0.316411	0.342395	-0.0136811	0.0254061
Cell1124	0.424857	0.313931	0.0584494	0.202762	-0.0345024	-0.00456861
Cell1125	0.404545	0.260941	0.249893	0.0846196	0.00388413	0.0238444
Cell1126	0.137122	0.149674	0.300948	0.412256	-0.00395399	-0.00637465
Cell1127	0.507545	0.0578121	0.139952	0.294691	-0.0508103	0.0297418
Cell1128	0.153031	0.414661	0.0444794	0.387828	-0.0272913	-0.0527671
Cell1129	0.247789	0.31273	0.211956	0.227526	-0.000118811	-0.00839017
Cell1130	0.178779	0.343562	0.28603	0.191629	0.0212945	-0.0087191
Cell1131	0.0822528	0.357928	0.289079	0.27074	0.0226794	-0.0238641
Cell1132	0.220039	0.19254	0.458877	0.128545	0.0418167	0.0297653
Cell1133	0.152787	0.381168	0.194353	0.271692	0.00415828	-0.028339
Cell1134	0.212063	0.0959532	0.257211	0.434773	-0.021258	0.000381209
Cell1135	0.225663	0.308574	0.310863	0.1549	0.022921	0.00368052
Cell1136	0.371234	0.374809	0.197911	0.056046	0.00736862	0.00667974
Cell1137	0.219138	0.0359522	0.220973	0.523937	-0.038676	-0.00212352
Cell1138	0.147843	0.315986	0.0652994	0.470871	-0.0366944	-0.0470039
Cell1139	0.236273	0.0378278	0.127049	0.59885	-0.0609147	-0.0141237
Cell1140	0.318249	0.365451	0.0504996	0.265801	-0.0305234	-0.0242624
Cell1141	0.316437	0.116465	0.267636	0.299461	-0.0141787	0.0176757
Cell1142	0.420434	0.122082	0.216435	0.241049	-0.0242139	0.0258196
Cell1143	0.255909	0.376465	0.207998	0.159628	0.00832674	-0.00988728
Cell1144	0.328395	0.140749	0.255386	0.275469	-0.013432	0.0168226
Cell1145	0.0792239	0.211565	0.512295	0.196916	0.0554268	0.0153612
Cell1146	0.228416	0.263211	0.277047	0.231327	0.0081573	0.000380341
Cell1147	0.0438514	0.530805	0.183603	0.241741	0.0217148	-0.05215
Cell1148	0.238458	0.18023	0.129456	0.451856	-0.039557	-0.0182195
Cell1149	0.0867563	0.177532	0.443072	0.292639	0.0338021	0.00691487
Cell1150	0.179555	0.179906	0.362153	0.278386	0.0159225	0.00878572
Cell1151	0.249562	0.327024	0.11356	0.309854	-0.021863	-0.0239147
Cell1152	0.0999911	0.448775	0.271986	0.179248	0.0320338	-0.0268147
Cell1153	0.217277	0.372541	0.275161	0.135021	0.0234577	-0.0053549
Cell1154	0.465866	0.325639	0.0670132	0.141482	-0.0301065	0.00279879
Cell1155	0.186162	0.377689	0.379631	0.0565175	0.0490664	0.00585797
Cell1156	0.0901867	0.313369	0.0800401	0.516404	-0.0343663	-0.0536602
Cell1157	0.386012	0.196589	0.203833	0.213565	-0.0169326	0.0159423
Cell1158	0.23821	0.0647587	0.138495	0.558537	-0.0541884	-0.0129483
Cell1159	0.160332	0.0992475	0.338364	0.402057	-0.00188081	0.00479405
Cell1160	0.0965404	0.241836	0.410836	0.250788	0.0355	0.00125646
Cell1161	0.455335	0.231936	0.148816	0.163913	-0.0240822	0.0170508
Cell1162	0.399105	0.245201	0.0915007	0.264193	-0.036887	-0.00113731
Cell1163	0.246731	0.0713006	0.23307	0.448898	-0.0301813	0.00289142
Cell1164	0.118944	0.54434	0.241649	0.0950667	0.0388831	-0.0317964
Cell1165	0.31201	0.313466	0.254292	0.120233	0.0112138	0.00824545
Cell1166	0.155685	0.242897	0.394575	0.206844	0.0325991	0.00796191
Cell1167	0.354009	0.204821	0.226345	0.214825	-0.0107561	0.0141514
Cell1168	0.250013	0.248194	0.191719	0.310074	-0.014391	-0.00901096
Cell1169	0.165128	0.433928	0.133961	0.266984	-0.00261214	-0.03759
Cell1170	0.468606	0.181144	0.294632	0.0556191	0.00406666	0.0435507
Cell1171	0.365601	0.0592907	0.213461	0.361648	-0.0349026	0.0188816
Cell1172	0.194161	0.148716	0.343972	0.313151	0.0071911	0.0092992
Cell1173	0.297079	0.377986	0.113978	0.210958	-0.0136268	-0.0181222
Cell1174	0.324753	0.0927165	0.338642	0.243888	-0.000300175	0.0308374
Cell1175	0.205958	0.197529	0.411552	0.184961	0.0308601	0.0200209
Cell1176	0.288461	0.217397	0.427034	0.0671079	0.0387436	0.0346951
Cell1177	0.292707	0.226681	0.104907	0.375705	-0.0379293	-0.015106
Cell1178	0.17877	0.0505579	0.445489	0.325183	0.0172726	0.0260093
Cell1179	0.385077	0.300998	0.136752	0.177172	-0.0180006	0.00182283
Cell1180	0.101499	0.350735	0.335438	0.212328	0.0331583	-0.0133857
Cell1181	0.534692	0.145174	0.228809	0.0913255	-0.0161385	0.0448798
Cell1182	0.286546	0.223268	0.422887	0.0672987	0.0385647	0.0335508
Cell1183	0.368306	0.324636	0.14899	0.158068	-0.0118422	0.000299823
Cell1184	0.102704	0.452534	0.167024	0.277738	0.0071775	-0.0428584
Cell1185	0.398642	0.329106	0.242671	0.0295804	0.0119733	0.0194905
Cell1186	0.268214	0.338796	0.346563	0.0464263	0.036615	0.0148888
Cell1187	0.136263	0.049186	0.407805	0.406746	0.00730045	0.0135239
Cell1188	0.237094	0.288959	0.390489	0.0834585	0.0395378	0.0185329
Cell1189	0.536706	0.0576846	0.21912	0.18649	-0.0312002	0.0466441
Cell1190	0.0581676	0.385761	0.148118	0.407952	-0.00779871	-0.0505278
Cell1191	0.229096	0.320645	0.103369	0.34689	-0.0255693	-0.0284948
Cell1192	0.112267	0.15814	0.497812	0.231782	0.0446295	0.0200926
Cell1193	0.361867	0.123346	0.177745	0.337041	-0.0342867	0.0105706
Cell1194	0.410216	0.358614	0.0960341	0.135136	-0.0191025	-0.00252259
Cell1195	0.367433	0.165396	0.123464	0.343706	-0.0412371	0.00157074
Cell1196	0.328798	0.0429156	0.212982	0.415305	-0.0379554	0.0135901
Cell1197	0.0728427	0.146346	0.325551	0.45526	0.000562018	-0.0125099
Cell1198	0.260585	0.0754937	0.317778	0.346144	-0.00882839	0.0181102
Cell1199	0.383428	0.216332	0.153356	0.246884	-0.0263321	0.00701088
Cell1200	0.482075	0.224804	0.0395271	0.253594	-0.0512137	0.00446887
Cell1201	0.343581	0.326258	0.0970003	0.233161	-0.0245798	-0.0117262
Cell1202	0.149688	0.459113	0.127285	0.263914	-0.00079348	-0.0419013
Cell1203	0.366756	0.33432	0.182082	0.116842	-0.002433	0.00488153
Cell1204	0.323607	0.197601	0.295903	0.182889	0.0045987	0.0204585
Cell1205	0.23241	0.262957	0.0892938	0.415339	-0.0373341	-0.0282168
Cell1206	0.293811	0.0616509	0.382406	0.262131	0.00532036	0.0338498
Cell1207	0.227643	0.225645	0.400709	0.146004	0.0326517	0.0207822
Cell1208	0.543428	0.161922	0.23355	0.0611003	-0.0124188	0.0464216
Cell1209	0.124422	0.204897	0.288886	0.381794	0.000975108	-0.0121102
Cell1210	0.214941	0.236844	0.196594	0.351621	-0.0153881	-0.013367
Cell1211	0.187327	0.234179	0.267234	0.31126	0.000934141	-0.00660834
Cell1212	0.107345	0.417796	0.238507	0.236352	0.0195158	-0.0298272
Cell1213	0.204794	0.392829	0.240824	0.161552	0.0179016	-0.0133438
Cell1214	0.386491	0.297922	0.058754	0.256833	-0.0373354	-0.00999537
Cell1215	0.17848	0.231296	0.0908404	0.499384	-0.042379	-0.0353615
Cell1216	0.272791	0.304144	0.275874	0.14719	0.0145002	0.00577188
Cell1217	0.293667	0.543463	0.0594143	0.103456	-0.00280264	-0.0327452
Cell1218	0.314422	0.267174	0.184398	0.234005	-0.012436	-0.000693679
Cell1219	0.299885	0.201921	0.465914	0.0322796	0.046086	0.0430628
Cell1220	0.41521	0.192895	0.0447236	0.347171	-0.0556037	-0.00412729
Cell1221	0.344553	0.0351681	0.316011	0.304268	-0.0138718	0.0323632
Cell1222	0.257667	0.0725931	0.409379	0.260361	0.0129109	0.0320125
Cell1223	0.32667	0.121651	0.349652	0.202028	0.0066117	0.031874
Cell1224	0.256009	0.134419	0.20778	0.401793	-0.0269796	-0.00172476
Cell1225	0.0937478	0.18348	0.458408	0.264364	0.0384908	0.0101978
Cell1226	0.360979	0.234142	0.193759	0.21112	-0.0142801	0.00917973
Cell1227	0.259686	0.0448056	0.380792	0.314717	0.00196393	0.0288174
Cell1228	0.271596	0.115872	0.243365	0.369167	-0.020821	0.00688627
Cell1229	0.07044	0.297671	0.386751	0.245138	0.037403	-0.00847265
Cell1230	0.37761	0.157317	0.222061	0.243011	-0.0183597	0.0187903
Cell1231	0.0669639	0.334979	0.326853	0.271204	0.0282646	-0.0196044
Cell1232	0.244649	0.310837	0.0914378	0.353076	-0.0296571	-0.0275823
Cell1233	0.218127	0.185041	0.277787	0.319045	-0.00320325	0.00152458
Cell1234	0.354878	0.10095	0.358703	0.185469	0.00621358	0.0384056
Cell1235	0.174754	0.314091	0.182633	0.328522	-0.00812351	-0.0244524
Cell1236	0.370024	0.177128	0.397341	0.055507	0.0269026	0.0442213
Cell1237	0.178685	0.0866107	0.437597	0.297108	0.0206093	0.0235486
Cell1238	0.120583	0.249782	0.44792	0.181715	0.0460076	0.0105314
Cell1239	0.364752	0.192766	0.113109	0.329372	-0.0398009	-0.00138685
Cell1240	0.389448	0.306404	0.167796	0.136353	-0.00962221	0.00715866
Cell1241	0.147451	0.140339	0.409697	0.302513	0.0212036	0.0124917
Cell1242	0.182586	0.116755	0.509062	0.191597	0.0423827	0.0342681
Cell1243	0.0967004	0.0449124	0.28179	0.576597	-0.0244629	-0.0121542
Cell1244	0.120674	0.19699	0.380559	0.301777	0.0219902	0.00184225
Cell1245	0.327053	0.198253	0.416376	0.058318	0.03395	0.0397336
Cell1246	0.132465	0.394841	0.0976081	0.375086	-0.0176072	-0.0470499
Cell1247	0.108519	0.0771963	0.587555	0.226729	0.0545389	0.0362134
Cell1248	0.181296	0.188422	0.457158	0.173123	0.0402198	0.0235626
Cell1249	0.0443067	0.31663	0.314441	0.324621	0.0222437	-0.0244691
Cell1250	0.27297	0.063381	0.223647	0.440002	-0.033226	0.00580583
Cell1251	0.269679	0.220958	0.323066	0.186296	0.0137774	0.0154429
Cell1252	0.120879	0.143849	0.158374	0.576898	-0.0396081	-0.0309224
Cell1253	0.539157	0.124763	0.206293	0.129787	-0.0245028	0.0427641
Cell1254	0.0803883	0.246318	0.313392	0.359902	0.0122888	-0.0165988
Cell1255	0.299051	0.353995	0.282856	0.0640985	0.0238472	0.00929111
Cell1256	0.112151	0.0870495	0.339838	0.460962	-0.00402227	-0.00211834
Cell1257	0.398182	0.12142	0.190098	0.290301	-0.0310284	0.0182526
Cell1258	0.268538	0.0775622	0.413132	0.240769	0.0147074	0.0341332
Cell1259	0.183229	0.406761	0.255942	0.154068	0.0232723	-0.014842
Cell1260	0.535166	0.140282	0.181113	0.143439	-0.0284063	0.0376935
Cell1261	0.0563827	0.460531	0.209233	0.273854	0.0178801	-0.0438196
Cell1262	0.416932	0.14235	0.282126	0.158592	-0.00538969	0.0348131
Cell1263	0.0965606	0.28882	0.368201	0.246418	0.0320085	-0.0069663
Cell1264	0.27965	0.354123	0.306909	0.0593183	0.0294059	0.0099898
Cell1265	0.0743598	0.390614	0.387842	0.147184	0.0512636	-0.0108296
Cell1266	0.280827	0.346442	0.154905	0.217826	-0.0085433	-0.013232
Cell1267	0.426238	0.210421	0.0908226	0.272518	-0.0417106	0.00418673
Cell1268	0.520398	0.286435	0.130262	0.0629051	-0.019667	0.0225212
Cell1269	0.13823	0.0404564	0.535375	0.285939	0.0369835	0.0339892
Cell1270	0.173796	0.342029	0.396351	0.0878247	0.04774	0.00772759
Cell1271	0.358717	0.0799513	0.277617	0.283715	-0.016444	0.0270926
Cell1272	0.121526	0.417075	0.226048	0.235351	0.0166032	-0.0295192
Cell1273	0.168869	0.217744	0.235451	0.377936	-0.00944107	-0.0138953
Cell1274	0.254676	0.468903	0.183712	0.0927095	0.0158847	-0.0169862
Cell1275	0.326512	0.278337	0.239967	0.155184	0.00284199	0.00947635
Cell1276	0.132148	0.464351	0.261397	0.142104	0.0322175	-0.0239481
Cell1277	0.272948	0.442692	0.126538	0.157822	-0.00151899	-0.022137
Cell1278	0.403792	0.175227	0.136983	0.283999	-0.0359832	0.00904375
Cell1279	0.287802	0.292639	0.326168	0.0933912	0.0252414	0.0163445
Cell1280	0.110421	0.391777	0.341054	0.156748	0.0406313	-0.0124997
Cell1281	0.227674	0.110501	0.414497	0.247329	0.0192235	0.0268255
Cell1282	0.0620935	0.0783625	0.380461	0.479083	0.00380982	-0.00334839
Cell1283	0.226673	0.384805	0.135872	0.25265	-0.00838123	-0.0259826
Cell1284	0.184719	0.399313	0.244608	0.17136	0.0194624	-0.0161214
Cell1285	0.178285	0.316341	0.183864	0.321511	-0.00744456	-0.0237833
Cell1286	0.277737	0.240918	0.404989	0.0763554	0.0366648	0.0287866
Cell1287	0.402023	0.328768	0.135763	0.133446	-0.0139414	0.00338706
Cell1288	0.346461	0.241572	0.15152	0.260446	-0.0236548	7.6147e-05
Cell1289	0.094028	0.0747242	0.295071	0.536177	-0.0169413	-0.0115131
Cell1290	0.399464	0.248608	0.100107	0.251821	-0.0342991	0.000143735
Cell1291	0.28981	0.278438	0.315255	0.116497	0.0205576	0.0154403
Cell1292	0.305851	0.18283	0.332263	0.179057	0.0109953	0.0238347
Cell1293	0.506055	0.190309	0.0608398	0.242797	-0.050712	0.0127126
Cell1294	0.220336	0.112026	0.392197	0.275441	0.0139299	0.0221515
Cell1295	0.153244	0.139586	0.357257	0.349913	0.00846858	0.00526091
Cell1296	0.355263	0.116157	0.349211	0.179369	0.00613324	0.0364741
Cell1297	0.143048	0.137184	0.275811	0.443957	-0.011778	-0.00893709
Cell1298	0.268163	0.207551	0.416444	0.107842	0.0344382	0.0301967
Cell1299	0.354688	0.291219	0.200543	0.15355	-0.00441646	0.00732059
Cell1300	0.465305	0.157573	0.206056	0.171066	-0.020888	0.0300392
Cell1301	0.0763633	0.366622	0.301262	0.255752	0.0268109	-0.0231845
Cell1302	0.315506	0.116317	0.298402	0.269775	-0.0067562	0.0223247
Cell1303	0.373899	0.116854	0.398114	0.111132	0.018369	0.0469864
Cell1304	0.200564	0.251203	0.287067	0.261166	0.00841988	-0.00202058
Cell1305	0.0700932	0.420479	0.200088	0.309339	0.0100351	-0.04174
Cell1306	0.129592	0.420563	0.332951	0.116894	0.0431471	-0.0117284
Cell1307	0.210173	0.321239	0.33471	0.133878	0.0303144	0.00453666
Cell1308	0.380645	0.281014	0.162589	0.175753	-0.0147146	0.00582588
Cell1309	0.289194	0.428272	0.0465456	0.235988	-0.0227672	-0.0315567
Cell1310	0.137694	0.15516	0.407028	0.300117	0.0225691	0.0100455
Cell1311	0.111633	0.556079	0.127473	0.204815	0.0128053	-0.0511159
Cell1312	0.322739	0.092944	0.378012	0.206305	0.00924662	0.0366436
Cell1313	0.456439	0.235038	0.0907042	0.217818	-0.037701	0.00807146
Cell1314	0.329576	0.123086	0.28041	0.266928	-0.00992083	0.0215007
Cell1315	0.255203	0.515405	0.0429139	0.186478	-0.0114659	-0.0403965
Cell1316	0.513432	0.0647084	0.242262	0.179597	-0.0249159	0.0463608
Cell1317	0.46894	0.127829	0.168183	0.235048	-0.0343471	0.0257179
Cell1318	0.138397	0.239391	0.0653409	0.556871	-0.0479822	-0.0458896
Cell1319	0.264231	0.420999	0.114769	0.200001	-0.0076623	-0.024603
Cell1320	0.128698	0.232432	0.436018	0.202853	0.0407168	0.0105369
Cell1321	0.329818	0.208908	0.23977	0.221505	-0.00726896	0.0123105
Cell1322	0.0745108	0.210098	0.505387	0.210004	0.0534678	0.0135962
Cell1323	0.207985	0.268004	0.318996	0.205014	0.0187184	0.0035463
Cell1324	0.180246	0.222228	0.316799	0.280728	0.0111025	0.000402187
Cell1325	0.172111	0.0685514	0.41011	0.349228	0.0112171	0.0188487
Cell1326	0.240865	0.137325	0.559615	0.0621945	0.0585073	0.0505811
Cell1327	0.0602771	0.263087	0.369648	0.306989	0.0280671	-0.0115601
Cell1328	0.510516	0.219253	0.215205	0.0550261	-0.0090088	0.0364674
Cell1329	0.0746008	0.0902831	0.456699	0.378417	0.024215	0.0100795
Cell1330	0.447969	0.212328	0.291393	0.0483103	0.00751435	0.0387569
Cell1331	0.194657	0.160559	0.474374	0.17041	0.0405349	0.0292794
Cell1332	0.3799	0.28092	0.167827	0.171354	-0.0134697	0.00652771
Cell1333	0.41908	0.079038	0.350718	0.151165	0.00204847	0.047969
Cell1334	0.11824	0.428637	0.0377554	0.415368	-0.0274071	-0.0597412
Cell1335	0.400448	0.297314	0.133636	0.168602	-0.0190622	0.00387202
Cell1336	0.44871	0.0653404	0.296197	0.189752	-0.0127192	0.0445891
Cell1337	0.22479	0.120871	0.2707	0.38364	-0.0141681	0.00363455
Cell1338	0.487332	0.178316	0.0788455	0.255507	-0.0483746	0.0129859
Cell1339	0.394101	0.250036	0.284437	0.0714268	0.010513	0.0279535
Cell1340	0.38686	0.113226	0.101352	0.398561	-0.053905	0.00293737
Cell1341	0.214071	0.366479	0.167049	0.252402	-0.00368172	-0.022485
Cell1342	0.301386	0.392527	0.102908	0.203178	-0.0141276	-0.0196617
Cell1343	0.377655	0.161209	0.376487	0.0846488	0.0196431	0.042709
Cell1344	0.276905	0.0433178	0.354772	0.325005	-0.00430234	0.0275163
Cell1345	0.397864	0.215158	0.0723166	0.314661	-0.045932	-0.00330336
Cell1346	0.115177	0.298451	0.30414	0.282232	0.0181607	-0.0143469
Cell1347	0.0877132	0.345159	0.0777034	0.489424	-0.0303395	-0.0554863
Cell1348	0.458486	0.0526353	0.210771	0.278108	-0.0351319	0.0332509
Cell1349	0.465747	0.250096	0.0923087	0.191848	-0.0349793	0.00927167
Cell1350	0.240097	0.234036	0.420799	0.105067	0.0389309	0.0255793
Cell1351	0.487128	0.173474	0.287424	0.0519745	0.00147981	0.0455918
Cell1352	0.377766	0.192913	0.200729	0.228592	-0.0183441	0.0142905
Cell1353	0.048997	0.349378	0.36459	0.237035	0.0392407	-0.0170326
Cell1354	0.344998	0.287523	0.295077	0.0724025	0.0178164	0.0206444
Cell1355	0.399851	0.417581	0.0424375	0.140131	-0.0236619	-0.0144854
Cell1356	0.117956	0.245918	0.381899	0.254227	0.0294009	-2.89642e-05
Cell1357	0.281182	0.294561	0.122567	0.301689	-0.0239339	-0.0164576
Cell1358	0.0533411	0.292104	0.345809	0.308746	0.0264108	-0.0173398
Cell1359	0.147862	0.298918	0.421811	0.13141	0.0472439	0.00908248
Cell1360	0.126968	0.409846	0.302147	0.161039	0.0340795	-0.0165735
Cell1361	0.263772	0.108263	0.362418	0.265546	0.00681396	0.0244526
Cell1362	0.457006	0.252369	0.156664	0.133961	-0.0191785	0.0178441
Cell1363	0.344974	0.21102	0.0770767	0.366929	-0.0461735	-0.0107148
Cell1364	0.137396	0.340602	0.312247	0.209755	0.0265985	-0.0110257
Cell1365	0.584977	0.0884897	0.134947	0.191587	-0.0463948	0.040066
Cell1366	0.0921777	0.528191	0.206903	0.172728	0.0277068	-0.040857
Cell1367	0.100047	0.0725251	0.410759	0.416669	0.0108732	0.00751676
Cell1368	0.500541	0.281263	0.171981	0.0462154	-0.0106045	0.026078
Cell1369	0.328504	0.17376	0.194544	0.303192	-0.0233715	0.00625115
Cell1370	0.529669	0.102842	0.287591	0.0798983	-0.00812978	0.054675
Cell1371	0.410993	0.188867	0.337023	0.063117	0.0146045	0.0408569
Cell1372	0.0627042	0.673631	0.0999352	0.16373	0.0225181	-0.067048
Cell1373	0.0993006	0.488621	0.262899	0.14918	0.0356242	-0.0296846
Cell1374	0.109806	0.307764	0.262449	0.319981	0.00933025	-0.0219948
Cell1375	0.254638	0.210163	0.228885	0.306313	-0.0108514	-0.00121376
Cell1376	0.466831	0.167672	0.284422	0.0810743	-0.000397063	0.0421383
Cell1377	0.445854	0.214502	0.281366	0.0582786	0.00536861	0.0367907
Cell1378	0.175384	0.269222	0.0574285	0.497965	-0.045001	-0.0423307
Cell1379	0.279256	0.199858	0.355651	0.165236	0.0187465	0.0227308
Cell1380	0.0776874	0.441078	0.334168	0.147066	0.0456524	-0.0203702
Cell1381	0.308378	0.210453	0.295156	0.186013	0.00606141	0.01752
Cell1382	0.265885	0.275972	0.297878	0.160265	0.0156274	0.00906706
Cell1383	0.1455	0.268337	0.276694	0.309469	0.00757557	-0.012848
Cell1384	0.269051	0.154728	0.328399	0.247821	0.00541402	0.0184133
Cell1385	0.456573	0.103642	0.151556	0.288229	-0.0420859	0.0220077
Cell1386	0.112356	0.114351	0.328235	0.445058	-0.00285529	-0.00481544
Cell1387	0.214302	0.407979	0.125227	0.252492	-0.00777174	-0.0303628
Cell1388	0.207488	0.215702	0.354632	0.222178	0.0197317	0.0107843
Cell1389	0.228665	0.40746	0.214932	0.148944	0.0141137	-0.0141269
Cell1390	0.126407	0.312232	0.345872	0.215489	0.0304527	-0.00655457
Cell1391	0.244543	0.217785	0.384059	0.153613	0.027724	0.0211053
Cell1392	0.249456	0.312263	0.232134	0.206147	0.00472973	-0.00497132
Cell1393	0.391379	0.365839	0.124889	0.117893	-0.0113376	-0.00122777
Cell1394	0.532908	0.0872633	0.265238	0.11459	-0.015769	0.0522293
Cell1395	0.116614	0.241363	0.306284	0.335739	0.010387	-0.0118583
Cell1396	0.31898	0.311039	0.249522	0.120459	0.00980849	0.00867774
Cell1397	0.200419	0.0636862	0.248968	0.486926	-0.0281304	-0.0016371
Cell1398	0.201324	0.353041	0.327792	0.117843	0.0331368	0.000997194
Cell1399	0.298733	0.277061	0.225406	0.198801	-0.00129019	0.00289684
Cell1400	0.325341	0.200171	0.214593	0.259896	-0.0147119	0.007984
Cell1401	0.123292	0.393102	0.36512	0.118485	0.0468512	-0.00677942
Cell1402	0.0985398	0.3786	0.320908	0.201953	0.0336502	-0.0170537
Cell1403	0.266313	0.17412	0.264909	0.294657	-0.00719342	0.00744367
Cell1404	0.209442	0.160991	0.394907	0.23466	0.0215555	0.0192105
Cell1405	0.130167	0.320998	0.0381557	0.510679	-0.0428094	-0.0541707
Cell1406	0.269345	0.520223	0.0967277	0.113703	0.00249328	-0.0299636
Cell1407	0.387771	0.222935	0.144389	0.244906	-0.0274792	0.00607252
Cell1408	0.367587	0.165699	0.253235	0.213479	-0.0097322	0.0217891
Cell1409	0.432936	0.0727422	0.320789	0.173533	-0.005916	0.0456946
Cell1410	0.123502	0.30759	0.292627	0.276282	0.0168256	-0.0151431
Cell1411	0.506409	0.144988	0.17119	0.177413	-0.0305571	0.0314808
Cell1412	0.113803	0.323964	0.520939	0.0412946	0.0744116	0.0183296
Cell1413	0.103593	0.0466636	0.416852	0.432891	0.00863655	0.00989551
Cell1414	0.0810988	0.368557	0.264275	0.286069	0.0181974	-0.0282661
Cell1415	0.282709	0.100852	0.324717	0.291722	-0.00312118	0.0218023
Cell1416	0.469993	0.148751	0.209982	0.171274	-0.021151	0.0316837
Cell1417	0.3311	0.272641	0.293934	0.102325	0.0151636	0.0187905
Cell1418	0.389034	0.317237	0.179282	0.114447	-0.0052661	0.00851589
Cell1419	0.044202	0.148812	0.381424	0.425562	0.0140365	-0.0083846
Cell1420	0.153506	0.338641	0.265394	0.242459	0.0151964	-0.0157283
Cell1421	0.365119	0.329688	0.15885	0.146343	-0.00876398	0.0011644
Cell1422	0.251553	0.115938	0.268427	0.364082	-0.0150363	0.00764358
Cell1423	0.18163	0.413707	0.129163	0.2755	-0.00647298	-0.0350662
Cell1424	0.233386	0.210622	0.433157	0.122835	0.0384156	0.0272424
Cell1425	0.152163	0.227146	0.0401778	0.580513	-0.0556594	-0.0472351
Cell1426	0.0817537	0.438086	0.29157	0.188591	0.0349509	-0.0262638
Cell1427	0.213478	0.327484	0.238643	0.220394	0.00798542	-0.0101131
Cell1428	0.157711	0.20895	0.312953	0.320386	0.00789859	-0.00328082
Cell1429	0.400705	0.120878	0.34416	0.134258	0.0062774	0.0426529
Cell1430	0.276674	0.170009	0.388696	0.164621	0.022371	0.0284798
Cell1431	0.133828	0.523399	0.24912	0.0936534	0.0378671	-0.0275919
Cell1432	0.0579284	0.521037	0.025658	0.395377	-0.0177854	-0.0742037
Cell1433	0.4207	0.243746	0.187348	0.148205	-0.0135402	0.0172206
Cell1434	0.163631	0.120598	0.380603	0.335168	0.0115179	0.011166
Cell1435	0.282246	0.111078	0.376043	0.230633	0.0108038	0.0293753
Cell1436	0.218089	0.209016	0.479232	0.0936633	0.0491217	0.0320719
Cell1437	0.385746	0.176052	0.143401	0.294801	-0.0345776	0.00718579
Cell1438	0.0554892	0.493734	0.220712	0.230065	0.0254855	-0.0432948
Cell1439	0.211604	0.313922	0.190276	0.284197	-0.00574296	-0.0174791
Cell1440	0.262907	0.195648	0.257257	0.284188	-0.00596391	0.00499049
Cell1441	0.468338	0.21479	0.102188	0.214685	-0.0376882	0.0124093
Cell1442	0.352873	0.184341	0.150033	0.312753	-0.0322552	0.00278423
Cell1443	0.221431	0.273328	0.406226	0.0990149	0.0408414	0.0190557
Cell1444	0.0919686	0.205119	0.331256	0.371656	0.0107922	-0.0106094
Cell1445	0.431282	0.245004	0.196899	0.126815	-0.0108832	0.0203242
Cell1446	0.57926	0.0685702	0.136971	0.215198	-0.048891	0.0401582
Cell1447	0.143009	0.140707	0.390898	0.325386	0.0166334	0.00885606
Cell1448	0.370977	0.363125	0.0766996	0.189199	-0.0237206	-0.0118376
Cell1449	0.290665	0.186852	0.137429	0.385054	-0.0358773	-0.00901658
Cell1450	0.415836	0.169874	0.294586	0.119704	0.00162327	0.035651
Cell1451	0.185668	0.423696	0.135699	0.254937	-0.00337309	-0.0337529
Cell1452	0.128898	0.571698	0.104163	0.195242	0.00968809	-0.0525662
Cell1453	0.32154	0.2901	0.141965	0.246395	-0.0192765	-0.0069591
Cell1454	0.0831401	0.33585	0.396535	0.184475	0.0455259	-0.00624867
Cell1455	0.169135	0.396844	0.342256	0.0917656	0.0425407	-0.0032782
Cell1456	0.129687	0.365733	0.292253	0.212327	0.0252964	-0.0161966
Cell1457	0.155307	0.0831383	0.378964	0.382591	0.00553975	0.0108719
Cell1458	0.0881677	0.463231	0.0897696	0.358832	-0.0102101	-0.0575271
Cell1459	0.178664	0.279331	0.322434	0.219571	0.0207621	-0.00089852
Cell1460	0.0856038	0.140502	0.33194	0.441954	0.00145087	-0.00931691
Cell1461	0.166288	0.471929	0.140415	0.221368	0.00450499	-0.0376875
Cell1462	0.38641	0.248739	0.125702	0.239148	-0.028271	0.00207764
Cell1463	0.207811	0.315525	0.148182	0.328482	-0.0157707	-0.0246818
Cell1464	0.231653	0.2403	0.314456	0.21359	0.0139375	0.00748677
Cell1465	0.231905	0.180379	0.230856	0.356859	-0.0150526	-0.00346452
Cell1466	0.0885781	0.256875	0.530439	0.124107	0.066565	0.0181212
Cell1467	0.158015	0.145921	0.12095	0.575113	-0.0478218	-0.0309966
Cell1468	0.277496	0.311164	0.31397	0.0973702	0.0248283	0.0122035
Cell1469	0.192106	0.333186	0.0531294	0.421579	-0.036476	-0.0425401
Cell1470	0.0391366	0.271653	0.492703	0.196507	0.0588287	0.00399475
Cell1471	0.257374	0.249259	0.093739	0.399628	-0.0378776	-0.0231477
Cell1472	0.36502	0.208114	0.317609	0.109257	0.0120126	0.0299757
Cell1473	0.315269	0.0357442	0.302814	0.346173	-0.017426	0.0256977
Cell1474	0.294685	0.329479	0.314955	0.0608813	0.0279922	0.0144328
Cell1475	0.303511	0.190735	0.293669	0.212086	0.00275583	0.0171919
Cell1476	0.129683	0.159074	0.42977	0.281474	0.028532	0.012198
Cell1477	0.360614	0.034861	0.454347	0.150177	0.0198591	0.0564299
Cell1478	0.347681	0.17972	0.133638	0.338961	-0.0369805	-0.000426228
Cell1479	0.382373	0.0569126	0.172144	0.388571	-0.0450134	0.0151588
Cell1480	0.631929	0.222856	0.112294	0.032922	-0.0316117	0.0393591
Cell1481	0.230801	0.430278	0.0860394	0.252882	-0.0137764	-0.034631
Cell1482	0.43151	0.385016	0.101764	0.08171	-0.0135487	0.000815796
Cell1483	0.093701	0.480594	0.267074	0.15863	0.0353834	-0.0296412
Cell1484	0.207008	0.236287	0.443635	0.11307	0.0442985	0.0238705
Cell1485	0.102745	0.228341	0.318744	0.350169	0.0113029	-0.0116527
Cell1486	0.0770087	0.228471	0.343135	0.351386	0.0168488	-0.0118947
Cell1487	0.0866482	0.244899	0.222752	0.445701	-0.00979671	-0.0296815
Cell1488	0.0796953	0.441549	0.192735	0.28602	0.0114654	-0.0420915
Cell1489	0.168747	0.138758	0.254715	0.437781	-0.0162777	-0.0082456
Cell1490	0.379405	0.359433	0.106359	0.154803	-0.016942	-0.00577363
Cell1491	0.268075	0.210474	0.280419	0.241032	0.00188792	0.00890585
Cell1492	0.233363	0.309043	0.417591	0.0400016	0.0489774	0.0214889
Cell1493	0.159103	0.251821	0.504942	0.0841345	0.0607049	0.0253797
Cell1494	0.0514156	0.57261	0.192951	0.183023	0.0301834	-0.0509215
Cell1495	0.277987	0.496554	0.026957	0.198502	-0.0177383	-0.0386715
Cell1496	0.312171	0.130311	0.302742	0.254775	-0.00371571	0.0220046
Cell1497	0.468051	0.10418	0.259396	0.168373	-0.0156934	0.0405791
Cell1498	0.222456	0.266743	0.291574	0.219227	0.012104	0.00158839
Cell1499	0.245652	0.305438	0.392809	0.0561007	0.0426288	0.019679
Cell1500	0.20616	0.234355	0.362652	0.196833	0.0243728	0.0111944
Cell1501	0.163118	0.100942	0.257851	0.47809	-0.0211099	-0.0073618
Cell1502	0.0649209	0.227825	0.295603	0.411651	0.00505118	-0.0211684
Cell1503	0.0663283	0.392086	0.147563	0.394022	-0.00688985	-0.0495486
Cell1504	0.124509	0.160331	0.281017	0.434143	-0.0074224	-0.0118156
Cell1505	0.246473	0.363393	0.0547889	0.335345	-0.030859	-0.0347787
Cell1506	0.142777	0.235403	0.130426	0.491395	-0.0327199	-0.0349349
Cell1507	0.0663644	0.281115	0.070318	0.582203	-0.0417781	-0.0578187
Cell1508	0.196965	0.0825159	0.0575089	0.66301	-0.0718525	-0.0326241
Cell1509	0.0954893	0.08122	0.410503	0.412788	0.0120092	0.00646841
Cell1510	0.0767508	0.140552	0.340595	0.442102	0.00342364	-0.00935907
Cell1511	0.04316	0.311231	0.44285	0.202758	0.0525685	-0.00447392
Cell1512	0.0446899	0.404948	0.283527	0.266836	0.027619	-0.0322072
Cell1513	0.116838	0.229357	0.106258	0.547547	-0.039848	-0.0425601
Cell1514	0.0686835	0.160342	0.370442	0.400533	0.0134204	-0.00664585
Cell1515	0.0823316	0.362034	0.248985	0.30665	0.013559	-0.030233
Cell1516	0.101504	0.351769	0.217819	0.328907	0.00479633	-0.0317322
Cell1517	0.0603903	0.343581	0.431444	0.164584	0.0547736	-0.00464164
Cell1518	0.111774	0.0614909	0.448333	0.378401	0.0185505	0.0155786
Cell1519	0.0682598	0.0556454	0.411276	0.464819	0.00806347	0.0031839
Cell1520	0.0690898	0.331712	0.264383	0.334815	0.0126769	-0.0288868
Cell1521	0.0630053	0.399756	0.35233	0.184908	0.0438164	-0.0184479
Cell1522	0.0653653	0.335752	0.244702	0.35418	0.00843858	-0.0326716
Cell1523	0.0404902	0.141856	0.390067	0.427586	0.0150629	-0.00738585
Cell1524	0.0498865	0.498891	0.215653	0.235569	0.0249263	-0.0451352
Cell1525	0.0979748	0.294819	0.263234	0.343972	0.00745773	-0.0232901
Cell1526	0.062996	0.353939	0.434932	0.148134	0.0571667	-0.00404026
Cell1527	0.175866	0.393686	0.0949064	0.335541	-0.0177798	-0.0406267
Cell1528	0.0774285	0.0571439	0.399044	0.466383	0.00545411	0.00266649
Cell1529	0.0817073	0.0759588	0.36934	0.472994	0.00105779	-0.00192341
Cell1530	0.205869	0.050144	0.273244	0.470743	-0.0241364	0.0034547
Cell1531	0.0638569	0.192086	0.290213	0.453844	-0.00147692	-0.0209666
Cell1532	0.0871764	0.347858	0.209061	0.355904	0.00188881	-0.03521
Cell1533	0.126723	0.419567	0.0839798	0.36973	-0.0173956	-0.0509076
Cell1534	0.0971748	0.223315	0.186763	0.492748	-0.021507	-0.0329048
Cell1535	0.248616	0.0877286	0.146455	0.5172	-0.048757	-0.0108536
Cell1536	0.040188	0.578265	0.0335407	0.348006	-0.00780484	-0.0776922
Cell1537	0.125315	0.249351	0.073122	0.552212	-0.0448413	-0.0470659
Cell1538	0.116434	0.301179	0.0943352	0.488051	-0.0322831	-0.0469072
Cell1539	0.0848715	0.119903	0.328507	0.466718	-0.00239258	-0.0092699
Cell1540	0.157436	0.2683	0.0551802	0.519084	-0.0459493	-0.0454636
Cell1541	0.0845549	0.100999	0.241362	0.573084	-0.0262761	-0.0222485
Cell1542	0.0601633	0.168104	0.441521	0.330212	0.031654	0.0028225
Cell1543	0.101028	0.331171	0.0985056	0.469295	-0.0271346	-0.0496871
Cell1544	0.112205	0.196456	0.434403	0.256936	0.0348381	0.00891555
Cell1545	0.0504218	0.302277	0.271175	0.376126	0.00975626	-0.0297615
Cell1546	0.0696364	0.261785	0.162604	0.505974	-0.0221728	-0.042284
Cell1547	0.107043	0.140843	0.0636289	0.688485	-0.063221	-0.0477412
Cell1548	0.113773	0.0437452	0.31835	0.524132	-0.0155143	-0.00374588
Cell1549	0.122747	0.107439	0.294547	0.475267	-0.0118729	-0.00819765
Cell1550	0.0467554	0.27597	0.524328	0.152947	0.0672379	0.00996715
Cell1551	0.0397267	0.389436	0.190561	0.380276	0.00274888	-0.0469353
Cell1552	0.0349591	0.472551	0.159925	0.332565	0.00735681	-0.0552617
Cell1553	0.197175	0.0842913	0.272758	0.445775	-0.0194108	0.00086179
Cell1554	0.0506355	0.124436	0.437294	0.387634	0.0241264	0.00214657
Cell1555	0.0668973	0.439347	0.173457	0.320299	0.00627939	-0.0470252
Cell1556	0.0588203	0.464557	0.303588	0.173036	0.0413761	-0.0288831
Cell1557	0.132957	0.405783	0.135633	0.325627	-0.00678816	-0.0414223
Cell1558	0.0958611	0.063826	0.289194	0.551119	-0.0199259	-0.0117724
Cell1559	0.229788	0.211037	0.0998361	0.459339	-0.0423802	-0.0252316
Cell1560	0.0522986	0.386683	0.247278	0.31374	0.0162856	-0.0360405
Cell1561	0.154138	0.313285	0.0895741	0.443004	-0.031109	-0.0421462
Cell1562	0.0305463	0.446805	0.309255	0.213394	0.0397406	-0.0318338
Cell1563	0.120094	0.0508	0.372061	0.457045	-0.00137173	0.0053691
Cell1564	0.0705323	0.476572	0.049502	0.403394	-0.0182928	-0.0670124
Cell1565	0.0716272	0.131879	0.411133	0.385361	0.0191831	0.0011131
Cell1566	0.182831	0.379346	0.136188	0.301635	-0.00975685	-0.0326227
Cell1567	0.0550739	0.223235	0.448228	0.273463	0.0412338	0.00120546
Cell1568	0.0699155	0.204721	0.463139	0.262225	0.0423741	0.00647966
Cell1569	0.0507006	0.39544	0.0597812	0.494078	-0.0279153	-0.0657792
Cell1570	0.0563682	0.492862	0.15445	0.29632	0.00930882	-0.0534439
Cell1571	0.185501	0.0242398	0.168442	0.621818	-0.0536205	-0.0151804
Cell1572	0.0803366	0.340384	0.196589	0.38269	-0.00232567	-0.0379717
Cell1573	0.115709	0.0726875	0.318786	0.492817	-0.011164	-0.00435265
Cell1574	0.0837033	0.121553	0.363958	0.430785	0.00642419	-0.00398933
Cell1575	0.162993	0.224081	0.158552	0.454374	-0.0272478	-0.0270035
Cell1576	0.116641	0.271612	0.258276	0.353471	0.00315545	-0.020351
Cell1577	0.0784888	0.189189	0.423646	0.308676	0.0306667	0.00220012
Cell1578	0.0520836	0.201509	0.300189	0.446218	0.0021375	-0.0215777
Cell1579	0.172159	0.448068	0.0736203	0.306153	-0.0150746	-0.0463602
Cell1580	0.119321	0.130705	0.294122	0.455852	-0.00863847	-0.00958729
Cell1581	0.0849057	0.489572	0.0912801	0.334242	-0.00605608	-0.0586936
Cell1582	0.161803	0.357414	0.163579	0.317204	-0.00662645	-0.0309137
Cell1583	0.0615463	0.232338	0.362621	0.343495	0.021904	-0.0114159
Cell1584	0.0786483	0.0517305	0.383647	0.485974	0.00095128	0.000643377
Cell1585	0.143806	0.131949	0.232129	0.492116	-0.0231183	-0.0154423
Cell1586	0.185342	0.233855	0.108394	0.472409	-0.0376483	-0.0316391
Cell1587	0.156378	0.182978	0.0869137	0.57373	-0.0506999	-0.037805
Cell1588	0.0980604	0.538021	0.0930093	0.270909	0.00161703	-0.0579994
Cell1589	0.105717	0.229122	0.130729	0.534432	-0.0341166	-0.0404859
Cell1590	0.133888	0.189142	0.25447	0.4225	-0.00952075	-0.015452
Cell1591	0.147498	0.350611	0.0913769	0.410514	-0.0253347	-0.0441681
Cell1592	0.205627	0.275563	0.161768	0.357042	-0.0183306	-0.0215583
Cell1593	0.134636	0.50651	0.114675	0.244178	0.00282775	-0.0478264
Cell1594	0.0456012	0.512457	0.245024	0.196918	0.033958	-0.0416926
Cell1595	0.0329138	0.455706	0.299118	0.212261	0.0386153	-0.0333416
Cell1596	0.0664322	0.104223	0.247932	0.581413	-0.0244855	-0.024176
Cell1597	0.112778	0.0489749	0.255948	0.582299	-0.0298948	-0.0137942
Cell1598	0.0482274	0.338355	0.160701	0.452716	-0.0118024	-0.0485249
Cell1599	0.0459392	0.311259	0.177479	0.465323	-0.0117162	-0.0453558
Cell1600	0.0787915	0.332744	0.382278	0.206187	0.0415521	-0.0090452
Cell1601	0.0612026	0.269661	0.47039	0.198746	0.0534602	0.00404768
Cell1602	0.138342	0.240517	0.339749	0.281392	0.0187018	-0.00321281
Cell1603	0.135418	0.366583	0.0604837	0.437516	-0.0306784	-0.0514119
Cell1604	0.0553569	0.205435	0.407689	0.331518	0.0288182	-0.00446017
Cell1605	0.116246	0.204628	0.26261	0.416517	-0.00555653	-0.0174742
Cell1606	0.174643	0.172046	0.0846693	0.568642	-0.0525625	-0.0349212
Cell1607	0.244597	0.0705467	0.156656	0.5282	-0.048847	-0.00931483
Cell1608	0.240023	0.197675	0.113551	0.448752	-0.0408484	-0.0210401
Cell1609	0.30279	0.0551532	0.18028	0.461777	-0.0444902	0.00400736
Cell1610	0.0899307	0.165854	0.452135	0.29208	0.0343455	0.00921825
Cell1611	0.118667	0.214476	0.309462	0.357395	0.00727196	-0.0101328
Cell1612	0.0933579	0.403143	0.0357527	0.467746	-0.0319789	-0.0630925
Cell1613	0.0891879	0.327264	0.168172	0.415376	-0.0109928	-0.0405648
Cell1614	0.102633	0.0892492	0.324447	0.483671	-0.00757545	-0.0060812
Cell1615	0.0891244	0.300075	0.291847	0.318953	0.015027	-0.0204004
Cell1616	0.143927	0.164172	0.335055	0.356845	0.00652777	-0.000487496
Cell1617	0.147307	0.0275724	0.345062	0.480059	-0.010892	0.00621729
Cell1618	0.156348	0.189886	0.169001	0.484764	-0.0297948	-0.0252627
Cell1619	0.0879279	0.489893	0.12547	0.296709	0.00232419	-0.0529074
Cell1620	0.121541	0.191004	0.182068	0.505387	-0.0269862	-0.0287233
Cell1621	0.0964823	0.238313	0.368357	0.296847	0.0246886	-0.00524718
Cell1622	0.0519869	0.461992	0.0860148	0.400007	-0.0118431	-0.0637425
Cell1623	0.119179	0.314873	0.0869782	0.47897	-0.0320308	-0.0480852
Cell1624	0.0679634	0.298731	0.398203	0.235103	0.0402962	-0.00711391
Cell1625	0.137296	0.0864429	0.134636	0.641625	-0.0534779	-0.0301039
Cell1626	0.0570763	0.154199	0.294426	0.494298	-0.00607563	-0.0200932
Cell1627	0.0328462	0.469421	0.0692817	0.428451	-0.0151042	-0.0695998
Cell1628	0.0356527	0.430291	0.343736	0.19032	0.0457706	-0.0251065
Cell1629	0.119853	0.117383	0.196473	0.566291	-0.0342426	-0.0242569
Cell1630	0.0819947	0.200693	0.244127	0.473185	-0.0111234	-0.025589
Cell1631	0.0634602	0.214711	0.539582	0.182247	0.0622635	0.0170316
Cell1632	0.126032	0.0660443	0.335293	0.47263	-0.00797531	6.05382e-05
Cell1633	0.0590861	0.25263	0.369215	0.319069	0.0264213	-0.0114608
Cell1634	0.0942818	0.318497	0.206484	0.380737	-0.00290587	-0.0335049
Cell1635	0.0808668	0.210333	0.440367	0.268433	0.0378355	0.00446168
Cell1636	0.146386	0.238674	0.14759	0.46735	-0.0280284	-0.0318071
Cell1637	0.0579001	0.408828	0.162533	0.370739	-0.000948656	-0.049105
Cell1638	0.0226974	0.289274	0.415913	0.272116	0.0425337	-0.011134
Cell1639	0.109253	0.429461	0.0560047	0.405281	-0.022998	-0.0583366
Cell1640	0.0465296	0.543216	0.0971178	0.313137	0.00259726	-0.0656147
Cell1641	0.033835	0.184204	0.444814	0.337148	0.0344027	-0.00133689
Cell1642	0.0629438	0.407321	0.150922	0.378813	-0.0039072	-0.0500711
Cell1643	0.142648	0.266217	0.125575	0.465559	-0.0294094	-0.0367517
Cell1644	0.10034	0.0724393	0.309832	0.517388	-0.0136011	-0.00814798
Cell1645	0.0396665	0.481788	0.194361	0.284185	0.0171205	-0.0494744
Cell1646	0.168951	0.0879156	0.315401	0.427732	-0.0089686	0.00295332
Cell1647	0.128508	0.16689	0.1698	0.534801	-0.0333677	-0.0287259
Cell1648	0.100012	0.236498	0.0429618	0.620528	-0.0544039	-0.0552944
Cell1649	0.128996	0.204448	0.357238	0.309317	0.0175479	-0.000736013
Cell1650	0.091875	0.0304698	0.299241	0.578414	-0.0224085	-0.00970566
Cell1651	0.0652207	0.31389	0.204225	0.416665	-0.00456033	-0.0382574
Cell1652	0.114841	0.437623	0.156104	0.291431	0.00254037	-0.0421516
Cell1653	0.0858279	0.14969	0.286738	0.477745	-0.00816537	-0.01663
Cell1654	0.0896503	0.166318	0.446432	0.297599	0.0330265	0.00827076
Cell1655	0.102798	0.334195	0.217987	0.34502	0.00229651	-0.0309093
Cell1656	0.153367	0.377959	0.074935	0.393739	-0.0252492	-0.0467321
Cell1657	0.0983377	0.326112	0.159155	0.416395	-0.0132094	-0.0404953
Cell1658	0.0454018	0.0457043	0.418936	0.489958	0.00813001	0.00112879
Cell1659	0.093202	0.254957	0.139865	0.511976	-0.0283264	-0.0418987
Cell1660	0.0676201	0.343512	0.189271	0.399597	-0.00383476	-0.0412105
Cell1661	0.0437467	0.324279	0.37305	0.258925	0.0375569	-0.0156904
Cell1662	0.0346439	0.349623	0.446935	0.168798	0.0590229	-0.00647081
Cell1663	0.080304	0.225723	0.151083	0.54289	-0.0300584	-0.0411864
Cell1664	0.167761	0.229656	0.0863187	0.516265	-0.0438747	-0.0376906
Cell1665	0.127748	0.0864012	0.412466	0.373385	0.0137234	0.0116568
Cell1666	0.0351731	0.285373	0.517164	0.16229	0.0666973	0.006718
Cell1667	0.0537464	0.312146	0.190336	0.443772	-0.00835315	-0.0421599
Cell1668	0.0948018	0.338485	0.202726	0.363988	-0.000897987	-0.0346841
Cell1669	0.0993656	0.0956788	0.429661	0.375294	0.0188177	0.00957039
Cell1670	0.205684	0.117232	0.154439	0.522645	-0.0431678	-0.017339
Cell1671	0.0340889	0.486417	0.27686	0.202634	0.0377103	-0.0376608
Cell1672	0.0603912	0.0282727	0.322541	0.588795	-0.017552	-0.01094
Cell1673	0.0431622	0.361647	0.324796	0.270394	0.0312937	-0.0245578
Cell1674	0.176303	0.352567	0.0443935	0.426736	-0.0360076	-0.0470329
Cell1675	0.164554	0.141318	0.251976	0.442152	-0.0166316	-0.00941602
Cell1676	0.087262	0.0452868	0.259084	0.608367	-0.0300541	-0.0171819
Cell1677	0.148001	0.149301	0.293714	0.408984	-0.00559885	-0.00578269
Cell1678	0.136924	0.0463252	0.199811	0.61694	-0.0435273	-0.0186591
Cell1679	0.0733466	0.290381	0.336862	0.29941	0.0242909	-0.015538
Cell1680	0.0981129	0.45248	0.0738624	0.375544	-0.015483	-0.0580811
Cell1681	0.142538	0.30196	0.175526	0.379975	-0.012096	-0.0301999
Cell1682	0.0359195	0.223689	0.614575	0.125817	0.0813378	0.024086
Cell1683	0.0538004	0.36244	0.373836	0.209924	0.0434564	-0.0152815
Cell1684	0.0333289	0.047251	0.449561	0.469859	0.0155982	0.00395166
Cell1685	0.102825	0.352024	0.364272	0.180878	0.0403557	-0.00873205
Cell1686	0.0468775	0.362246	0.15962	0.431257	-0.00860493	-0.0497125
Cell1687	0.0609574	0.153159	0.345087	0.440797	0.00611204	-0.011562
Cell1688	0.140326	0.0880529	0.107448	0.664173	-0.0597889	-0.0339163
Cell1689	0.0488205	0.226603	0.293076	0.4315	0.00401923	-0.024045
Cell1690	0.0265832	0.555453	0.297997	0.119967	0.0527771	-0.03788
Cell1691	0.0627439	0.29107	0.262667	0.383519	0.00624612	-0.0287754
Cell1692	0.0651847	0.476097	0.0853399	0.373378	-0.00975432	-0.062255
Cell1693	0.0413789	0.291979	0.209603	0.457039	-0.0068053	-0.0404176
Cell1694	0.0828693	0.134851	0.250689	0.531591	-0.0191098	-0.0222048
Cell1695	0.267644	0.159888	0.117315	0.455153	-0.0450257	-0.0148462
Cell1696	0.125056	0.0589474	0.465678	0.350319	0.0225836	0.0204474
Cell1697	0.277276	0.172059	0.11436	0.436305	-0.0438249	-0.0142074
Cell1698	0.0899047	0.157389	0.245507	0.507199	-0.0169778	-0.0226704
Cell1699	0.157068	0.233495	0.0971396	0.512297	-0.0408526	-0.0378121
Cell1700	0.141069	0.345467	0.164805	0.348659	-0.00838009	-0.03357
Cell1701	0.0571395	0.211914	0.47162	0.259326	0.0452864	0.00555398
Cell1702	0.0608081	0.205247	0.220201	0.513745	-0.0165779	-0.0327899
Cell1703	0.124504	0.334567	0.120995	0.419934	-0.0208363	-0.0426197
Cell1704	0.176165	0.29886	0.179866	0.345108	-0.0109915	-0.0241471
Cell1705	0.0335672	0.077816	0.602555	0.286062	0.0571419	0.0267761
Cell1706	0.128662	0.133652	0.258922	0.478765	-0.0166023	-0.0137028
Cell1707	0.0705546	0.337443	0.230365	0.361637	0.00528708	-0.0341473
Cell1708	0.25692	0.065719	0.257454	0.419907	-0.0249305	0.00847401
Cell1709	0.121462	0.0331895	0.292436	0.552912	-0.0232186	-0.0062182
Cell1710	0.0285259	0.444163	0.396332	0.130978	0.0604345	-0.0185039
Cell1711	0.119361	0.0391125	0.20437	0.637156	-0.0437359	-0.0204591
Cell1712	0.121278	0.47899	0.0861129	0.313619	-0.0083049	-0.0534378
Cell1713	0.050455	0.171706	0.385352	0.392487	0.018417	-0.00756649
Cell1714	0.0457162	0.2537	0.452983	0.247601	0.0466834	-0.00055112
Cell1715	0.15401	0.299439	0.0482662	0.498284	-0.0431412	-0.0481296
Cell1716	0.207866	0.25583	0.0487593	0.487545	-0.0485663	-0.038135
Cell1717	0.160547	0.119459	0.162887	0.557107	-0.041472	-0.0231759
Cell1718	0.051346	0.0930808	0.436801	0.418772	0.0194503	0.00324091
Cell1719	0.0925088	0.0865072	0.443855	0.377129	0.0208198	0.0110152
Cell1720	0.115324	0.0780164	0.407891	0.398768	0.0112068	0.00927995
Cell1721	0.0368522	0.48052	0.279635	0.202993	0.0375654	-0.0365963
Cell1722	0.0590152	0.479492	0.316674	0.144818	0.0467268	-0.0273198
Cell1723	0.0423946	0.521358	0.186267	0.24998	0.0209628	-0.0516443
Cell1724	0.0334643	0.267176	0.523443	0.175917	0.0655433	0.00804272
Cell1725	0.0618321	0.0999155	0.521303	0.316949	0.0410877	0.0178105
Cell1726	0.0826261	0.305911	0.253659	0.357804	0.00652206	-0.0275622
Cell1727	0.0528358	0.284151	0.474223	0.18879	0.0563745	0.00284301
Cell1728	0.0911342	0.438049	0.196856	0.273961	0.0121261	-0.0395381
Cell1729	0.0630468	0.21929	0.512969	0.204694	0.0564728	0.0126685
Cell1730	0.0526823	0.175073	0.418658	0.353587	0.0270147	-0.00214551
Cell1731	0.115884	0.276506	0.124089	0.483522	-0.0286723	-0.0415272
Cell1732	0.0635582	0.492522	0.274234	0.169685	0.0384047	-0.0336555
Cell1733	0.0402501	0.292177	0.409755	0.257817	0.0417268	-0.00943887
Cell1734	0.0867266	0.541795	0.0878526	0.283626	0.000746705	-0.0607068
Cell1735	0.062742	0.15156	0.443644	0.342054	0.0297976	0.00411648
Cell1736	0.0442306	0.303073	0.267591	0.385106	0.00891044	-0.0313171
Cell1737	0.172139	0.132334	0.301567	0.39396	-0.00580483	-0.000202015
Cell1738	0.0939677	0.562111	0.050787	0.293134	-0.0051709	-0.066029
Cell1739	0.0962103	0.115853	0.146078	0.641859	-0.0470364	-0.0357583
Cell1740	0.0770243	0.225999	0.240431	0.456545	-0.00840794	-0.027799
Cell1741	0.0706645	0.204382	0.134311	0.590643	-0.0373772	-0.0445878
Cell1742	0.0552076	0.333819	0.318057	0.292917	0.0257871	-0.022778
Cell1743	0.0939699	0.523236	0.177807	0.204987	0.0199586	-0.0449385
Cell1744	0.0508552	0.366666	0.418457	0.164022	0.0548447	-0.00893896
Cell1745	0.047302	0.165062	0.396091	0.391545	0.0200054	-0.00616423
Cell1746	0.15545	0.321937	0.0757985	0.446815	-0.0331684	-0.0443777
Cell1747	0.098166	0.343685	0.174824	0.383325	-0.00685393	-0.0386766
Cell1748	0.176931	0.137709	0.226413	0.458947	-0.0231687	-0.0113333
Cell1749	0.0798667	0.326833	0.396449	0.196851	0.0441427	-0.00647047
Cell1750	0.130235	0.247394	0.229641	0.392729	-0.00710989	-0.0218593
Cell1751	0.053136	0.228432	0.32412	0.394312	0.0118759	-0.0185968
Cell1752	0.124168	0.0876448	0.322693	0.465494	-0.00791168	-0.00292367
Cell1753	0.0344744	0.19797	0.511234	0.256321	0.0525188	0.00863935
Cell1754	0.0721528	0.540597	0.0499474	0.337303	-0.00883499	-0.0688529
Cell1755	0.0797789	0.071253	0.320903	0.528065	-0.0113984	-0.00960801
Cell1756	0.187796	0.194761	0.22589	0.391553	-0.0148227	-0.0116396
Cell1757	0.0490008	0.318762	0.321406	0.310831	0.0243128	-0.0227208
Cell1758	0.0489795	0.158743	0.280281	0.511996	-0.00896409	-0.0237185
Cell1759	0.181405	0.0815811	0.223159	0.513856	-0.0320656	-0.00924158
Cell1760	0.167589	0.293255	0.0559375	0.483219	-0.0419788	-0.0445973
Cell1761	0.0437191	0.249045	0.502955	0.204281	0.0580896	0.00707344
Cell1762	0.0576629	0.25232	0.441338	0.248679	0.0438387	-0.000444339
Cell1763	0.0437405	0.475448	0.320338	0.160473	0.0467971	-0.0290075
Cell1764	0.0513859	0.294233	0.420439	0.233942	0.0447831	-0.00609891
Cell1765	0.0934053	0.307451	0.0851417	0.514002	-0.0339433	-0.0521612
Cell1766	0.0534504	0.0933532	0.487433	0.365764	0.0317955	0.0114447
Cell1767	0.0758901	0.225486	0.427339	0.271285	0.0368098	0.00114088
Cell1768	0.084691	0.139191	0.159429	0.61669	-0.0405733	-0.0362745
Cell1769	0.0953629	0.181545	0.151152	0.57194	-0.0362507	-0.0373215
Cell1770	0.073506	0.0917144	0.224139	0.61064	-0.0319691	-0.0263485
Cell1771	0.0604184	0.395677	0.329757	0.214147	0.0377114	-0.0222301
Cell1772	0.136591	0.219382	0.114562	0.529466	-0.0389918	-0.0378332
Cell1773	0.206418	0.0874357	0.193483	0.512663	-0.0380318	-0.0101379
Cell1774	0.0831695	0.158897	0.358727	0.399207	0.0105873	-0.0061497
Cell1775	0.0920379	0.281851	0.241276	0.384835	0.000156891	-0.0272013
Cell1776	0.0941971	0.274529	0.247281	0.383993	0.000578479	-0.0256803
Cell1777	0.0408317	0.339864	0.259891	0.359413	0.0123518	-0.0342924
Cell1778	0.0707603	0.226836	0.251217	0.451187	-0.00576545	-0.0271302
Cell1779	0.0893961	0.236169	0.479873	0.194562	0.0513034	0.0110766
Cell1780	0.0910788	0.044242	0.407423	0.457256	0.00581063	0.00654726
Cell1781	0.0995131	0.316764	0.0930954	0.490628	-0.0305672	-0.05028
Cell1782	0.0888841	0.130554	0.407941	0.372621	0.0184749	0.00336653
Cell1783	0.10713	0.1849	0.256305	0.451666	-0.010095	-0.0192183
Cell1784	0.181149	0.10693	0.313185	0.398737	-0.00655357	0.003878
Cell1785	0.23531	0.184117	0.0821854	0.498388	-0.0504972	-0.0262042
Cell1786	0.237933	0.143438	0.187955	0.430674	-0.0307428	-0.00795028
Cell1787	0.239572	0.235699	0.0879444	0.436785	-0.0415242	-0.0263826
Cell1788	0.0924571	0.206637	0.283993	0.416913	-0.000436758	-0.0179426
Cell1789	0.0885092	0.503074	0.148966	0.25945	0.00994858	-0.0496036
Cell1790	0.0794638	0.172701	0.359264	0.388572	0.0126724	-0.00711372
Cell1791	0.074577	0.406518	0.0304242	0.488481	-0.0330605	-0.0669808
Cell1792	0.107213	0.105011	0.201519	0.586257	-0.0350107	-0.025035
Cell1793	0.0440864	0.315267	0.371107	0.26954	0.0357785	-0.015635
Cell1794	0.0589838	0.33082	0.256559	0.353637	0.0104989	-0.0316594
Cell1795	0.0293817	0.492456	0.330055	0.148107	0.0514146	-0.0303209
Cell1796	0.2077	0.241685	0.14638	0.404235	-0.0269643	-0.0224841
Cell1797	0.0570181	0.390631	0.251586	0.300765	0.0179756	-0.0347633
Cell1798	0.0959984	0.216824	0.18729	0.499887	-0.0223422	-0.0327877
Cell1799	0.0659548	0.147984	0.233418	0.552643	-0.021637	-0.0279896
Cell1800	0.196936	0.262758	0.0856527	0.454654	-0.0387775	-0.0343388
Cell1801	0.135464	0.348174	0.213851	0.302511	0.00381954	-0.0269041
Cell1802	0.120611	0.354158	0.13403	0.391201	-0.0148812	-0.0418628
Cell1803	0.0478947	0.128707	0.530741	0.292657	0.0473603	0.0161216
Cell1804	0.0783315	0.203714	0.410859	0.307096	0.0296801	-0.00030638
Cell1805	0.137492	0.430197	0.124244	0.308067	-0.0059253	-0.0433096
Cell1806	0.0671896	0.351515	0.267554	0.313741	0.0163016	-0.0293604
Cell1807	0.121043	0.287161	0.134174	0.457622	-0.0245982	-0.0395082
Cell1808	0.166777	0.41314	0.0545658	0.365517	-0.0248617	-0.0489901
Cell1809	0.0724781	0.297644	0.443424	0.186453	0.0511681	0.00067142
Cell1810	0.0810582	0.185587	0.278011	0.455344	-0.00512385	-0.0199498
Cell1811	0.1654	0.279766	0.126659	0.428175	-0.0268323	-0.0334738
Cell1812	0.0667599	0.15286	0.159381	0.620999	-0.0388626	-0.0395553
Cell1813	0.106686	0.304652	0.0444941	0.544168	-0.0440057	-0.056313
Cell1814	0.0680413	0.595338	0.126549	0.210071	0.0176461	-0.0594213
Cell1815	0.0458581	0.395073	0.286129	0.272941	0.0268289	-0.0312851
Cell1816	0.209666	0.0450653	0.243481	0.501788	-0.0320344	-0.000412359
Cell1817	0.0694322	0.205684	0.322518	0.402366	0.00841837	-0.0155224
Cell1818	0.112591	0.291829	0.332011	0.26357	0.0239138	-0.0101893
Cell1819	0.141161	0.293614	0.156102	0.409123	-0.018041	-0.033158
Cell1820	0.0462891	0.458033	0.0924047	0.403274	-0.0109561	-0.0635071
Cell1821	0.0543032	0.437274	0.286946	0.221477	0.0333003	-0.0312602
Cell1822	0.194411	0.201839	0.0653522	0.538398	-0.0526096	-0.0358363
Cell1823	0.0950893	0.194242	0.1625	0.548169	-0.0316546	-0.0360267
Cell1824	0.115427	0.0602122	0.177876	0.646485	-0.0471442	-0.0259141
Cell1825	0.140559	0.0784436	0.325476	0.455521	-0.00833138	0.000390595
Cell1826	0.130189	0.182398	0.255426	0.431987	-0.0103268	-0.0156552
Cell1827	0.0908387	0.32534	0.265961	0.317861	0.0124571	-0.0250159
Cell1828	0.0494916	0.253663	0.462849	0.233996	0.0491264	0.00157821
Cell1829	0.207373	0.302984	0.151408	0.338236	-0.016822	-0.0238244
Cell1830	0.08976	0.0707424	0.221914	0.617583	-0.0353196	-0.0234377
Cell1831	0.0323521	0.384281	0.392567	0.1908	0.050857	-0.0164662
Cell1832	0.0532028	0.171509	0.523029	0.252259	0.0518046	0.0143064
Cell1833	0.0841325	0.437277	0.108534	0.370057	-0.00950214	-0.054361
Cell1834	0.0422261	0.29624	0.292838	0.368696	0.0140056	-0.0274696
Cell1835	0.0575748	0.170221	0.490935	0.281269	0.0439025	0.0100386
Cell1836	0.334817	0.0985161	0.316169	0.250498	-0.00475242	0.0287203
Cell1837	0.040831	0.252678	0.499895	0.206596	0.0578337	0.00602149
Cell1838	0.223487	0.231903	0.465661	0.078949	0.0492465	0.0300317
Cell1839	0.333411	0.0596289	0.329211	0.27775	-0.00727619	0.0318446
Cell1840	0.62084	0.111075	0.210212	0.0578729	-0.024322	0.0566438
Cell1841	0.354186	0.139829	0.441749	0.0642359	0.0319978	0.0499128
Cell1842	0.222135	0.104489	0.528715	0.144661	0.0459532	0.0439433
Cell1843	0.299454	0.236331	0.422834	0.0413812	0.040648	0.0351248
Cell1844	0.494851	0.0368299	0.288813	0.179507	-0.0179704	0.0516373
Cell1845	0.402418	0.130467	0.404491	0.0626238	0.0223251	0.0519906
Cell1846	0.310818	0.0624833	0.428923	0.197776	0.0169728	0.0437305
Cell1847	0.316532	0.0802359	0.46058	0.142652	0.0273184	0.0489552
Cell1848	0.15051	0.162901	0.408868	0.277721	0.0243347	0.0120798
Cell1849	0.260573	0.0649207	0.367436	0.307071	0.00166937	0.0261971
Cell1850	0.104228	0.0511145	0.430523	0.414135	0.0126085	0.0119731
Cell1851	0.0560061	0.181761	0.471813	0.29042	0.0409243	0.00642541
Cell1852	0.336739	0.0670797	0.37477	0.221411	0.00490333	0.039208
Cell1853	0.328649	0.183642	0.451669	0.0360396	0.0404014	0.0459726
Cell1854	0.3713	0.0739038	0.46629	0.0885062	0.0286012	0.0586451
Cell1855	0.288174	0.0815749	0.384286	0.245965	0.0085934	0.0325852
Cell1856	0.260507	0.0589547	0.448533	0.232005	0.0204586	0.0390148
Cell1857	0.162522	0.202076	0.462921	0.172481	0.043324	0.0210547
Cell1858	0.606811	0.114971	0.209408	0.0688094	-0.0241598	0.0541874
Cell1859	0.43445	0.157868	0.288588	0.119094	-0.00130045	0.0380413
Cell1860	0.321985	0.108767	0.410757	0.158491	0.019478	0.0410887
Cell1861	0.382283	0.0735934	0.310907	0.233217	-0.00894681	0.0361855
Cell1862	0.244122	0.066498	0.414475	0.274905	0.0130556	0.0308882
Cell1863	0.434175	0.0523617	0.237075	0.276389	-0.0291597	0.0335438
Cell1864	0.172315	0.236622	0.480142	0.110921	0.0526772	0.0241037
Cell1865	0.346594	0.058982	0.317487	0.276937	-0.0100147	0.0321082
Cell1866	0.500485	0.177759	0.281589	0.0401673	0.000889669	0.0466328
Cell1867	0.0649755	0.0504981	0.440906	0.44362	0.0144475	0.00745627
Cell1868	0.198919	0.106838	0.424746	0.269496	0.0207437	0.0240367
Cell1869	0.0588937	0.229756	0.562519	0.148831	0.0699468	0.0193783
Cell1870	0.333149	0.0819425	0.415924	0.168985	0.0169907	0.0445501
Cell1871	0.205959	0.0295525	0.243496	0.520992	-0.0343458	-0.000466864
Cell1872	0.0423256	0.0922203	0.52248	0.342974	0.0399598	0.0151954
Cell1873	0.384307	0.138898	0.312791	0.164004	0.00105209	0.034589
Cell1874	0.0904503	0.205103	0.558175	0.146272	0.0657758	0.0244828
Cell1875	0.153741	0.144927	0.556527	0.144806	0.05756	0.0361833
Cell1876	0.481843	0.123508	0.324561	0.0700874	0.00312559	0.052234
Cell1877	0.151988	0.118833	0.548618	0.180561	0.0518159	0.0355592
Cell1878	0.323319	0.0438949	0.247243	0.385543	-0.0295894	0.0180323
Cell1879	0.107636	0.0842528	0.397688	0.410423	0.00952649	0.0062752
Cell1880	0.293821	0.0907218	0.392989	0.222468	0.0121202	0.0345165
Cell1881	0.258015	0.142401	0.403355	0.196229	0.0216237	0.0287698
Cell1882	0.274378	0.0787008	0.43514	0.211782	0.0202958	0.0384369
Cell1883	0.120309	0.0297198	0.274292	0.575679	-0.0281395	-0.00910663
Cell1884	0.603798	0.0408829	0.23718	0.11814	-0.0282639	0.0605429
Cell1885	0.213489	0.164279	0.565148	0.0570838	0.0633642	0.0462394
Cell1886	0.203514	0.224474	0.452855	0.119157	0.0447606	0.0251576
Cell1887	0.387229	0.0575791	0.350986	0.204206	-0.0014894	0.0437422
Cell1888	0.158975	0.153126	0.522544	0.165356	0.0505947	0.0314359
Cell1889	0.0831895	0.16987	0.588138	0.158802	0.0677988	0.0292004
Cell1890	0.193416	0.0960616	0.512185	0.198338	0.0402881	0.0371517
Cell1891	0.345495	0.0752019	0.402529	0.176774	0.0129469	0.0446282
Cell1892	0.283045	0.175445	0.499271	0.0422388	0.0500633	0.0465108
Cell1893	0.108202	0.0672919	0.489714	0.334792	0.0293732	0.021265
Cell1894	0.0756206	0.0612992	0.456623	0.406457	0.0199903	0.0112073
Cell1895	0.354408	0.153097	0.350848	0.141647	0.0118977	0.0353463
Cell1896	0.0406086	0.0889227	0.505681	0.364788	0.0353814	0.0124222
Cell1897	0.246292	0.226848	0.442961	0.0838988	0.0433492	0.0302439
Cell1898	0.426607	0.142311	0.353101	0.0779805	0.0119552	0.0473817
Cell1899	0.1401	0.0393933	0.369758	0.450748	-0.00329146	0.00853288
Cell1900	0.556454	0.0472048	0.206913	0.189428	-0.0353898	0.048194
Cell1901	0.437601	0.0373517	0.217302	0.307746	-0.0360879	0.0315098
Cell1902	0.468534	0.159509	0.306323	0.0656347	0.00374856	0.046091
Cell1903	0.305686	0.121091	0.473068	0.100155	0.0361338	0.0478181
Cell1904	0.439549	0.0649509	0.393223	0.102277	0.0106075	0.0582723
Cell1905	0.485856	0.0975501	0.355815	0.0607785	0.00698144	0.0586067
Cell1906	0.359213	0.141132	0.464888	0.034766	0.0378723	0.0542596
Cell1907	0.178425	0.0480419	0.421378	0.352155	0.0110561	0.0222864
Cell1908	0.360625	0.0332691	0.257314	0.348791	-0.0281365	0.0258087
Cell1909	0.296693	0.0492194	0.364513	0.289575	-0.000784712	0.0319359
Cell1910	0.120231	0.104002	0.443004	0.332764	0.0235771	0.0146378
Cell1911	0.170364	0.174258	0.436019	0.219359	0.0328683	0.019036
Cell1912	0.269198	0.230183	0.479255	0.0213649	0.0529763	0.0393732
Cell1913	0.144285	0.150785	0.556413	0.148516	0.058244	0.0344851
Cell1914	0.146004	0.181785	0.426737	0.245474	0.0313494	0.0135171
Cell1915	0.126663	0.258201	0.55142	0.0637161	0.0724151	0.0273143
Cell1916	0.386417	0.164557	0.391792	0.0572338	0.0239722	0.0463524
Cell1917	0.467425	0.118296	0.285238	0.129041	-0.00738229	0.0440272
Cell1918	0.0540812	0.186938	0.481026	0.277955	0.0438828	0.00738308
Cell1919	0.394863	0.110664	0.433104	0.0613688	0.0262638	0.0559303
Cell1920	0.518978	0.121494	0.305915	0.0536124	-0.00113125	0.0552214
Cell1921	0.126597	0.0787198	0.399169	0.395513	0.00936398	0.00966579
Cell1922	0.0949667	0.273292	0.508569	0.123173	0.0637501	0.015163
Cell1923	0.30188	0.197929	0.448057	0.0521352	0.0412053	0.0407302
Cell1924	0.319594	0.149627	0.41013	0.120649	0.0252416	0.0392351
Cell1925	0.361288	0.207712	0.389559	0.0414409	0.02934	0.0406064
Cell1926	0.17632	0.165622	0.513196	0.144863	0.0504085	0.0322775
Cell1927	0.198493	0.221692	0.533178	0.0466365	0.0637518	0.0369702
Cell1928	0.133561	0.180326	0.472172	0.213941	0.0419647	0.0186896
Cell1929	0.40217	0.0641806	0.383469	0.15018	0.00757035	0.0509191
Cell1930	0.130313	0.178102	0.482064	0.209521	0.0439901	0.0197954
Cell1931	0.635151	0.0455695	0.228741	0.0905383	-0.0291569	0.0639865
Cell1932	0.105315	0.080376	0.445088	0.369221	0.0204176	0.0134222
Cell1933	0.109684	0.0817538	0.530453	0.278109	0.0413776	0.0273515
Cell1934	0.272625	0.0235294	0.337338	0.366508	-0.0114751	0.0247997
Cell1935	0.474392	0.0639287	0.330193	0.131486	-0.00429874	0.0539564
Cell1936	0.414181	0.115651	0.330984	0.139184	0.00252414	0.0428911
Cell1937	0.0871005	0.103262	0.46321	0.346427	0.0278712	0.0126144
Cell1938	0.0661537	0.0310524	0.494882	0.407912	0.0247174	0.0167019
Cell1939	0.367922	0.0382593	0.188873	0.404945	-0.0438914	0.0161283
Cell1940	0.36514	0.154761	0.344755	0.135344	0.0108239	0.0360242
Cell1941	0.110851	0.140749	0.528411	0.219989	0.049493	0.0252225
Cell1942	0.408748	0.0863561	0.187798	0.317098	-0.0365348	0.0207362
Cell1943	0.313218	0.0429323	0.310101	0.333749	-0.0146433	0.0262677
Cell1944	0.259816	0.0431076	0.387991	0.309086	0.00346373	0.030016
Cell1945	0.283126	0.0812877	0.393644	0.241942	0.0107445	0.0332604
Cell1946	0.443341	0.0455202	0.384931	0.126207	0.0058241	0.0582326
Cell1947	0.133644	0.0962811	0.527053	0.243022	0.0430284	0.0300877
Cell1948	0.380924	0.0784647	0.378708	0.161903	0.0081785	0.0463639
Cell1949	0.146887	0.291955	0.474841	0.0863169	0.0590705	0.0174215
Cell1950	0.0982866	0.127946	0.468751	0.305016	0.0329773	0.0143966
Cell1951	0.32609	0.0428464	0.384791	0.246273	0.0036433	0.0399176
Cell1952	0.0908074	0.044674	0.259343	0.605176	-0.0300276	-0.016565
Cell1953	0.330918	0.0284862	0.240317	0.400279	-0.0333988	0.0186662
Cell1954	0.104144	0.223948	0.583262	0.088647	0.0748073	0.0298988
Cell1955	0.400562	0.0384643	0.260311	0.300662	-0.0260548	0.0323613
Cell1956	0.146088	0.0215364	0.389419	0.442957	-0.00103659	0.0131363
Cell1957	0.169871	0.0946039	0.44722	0.288305	0.0239744	0.0233948
Cell1958	0.205416	0.143174	0.486569	0.164841	0.0411204	0.0334526
Cell1959	0.284737	0.143528	0.459806	0.111928	0.035873	0.0417104
Cell1960	0.157306	0.0657815	0.474475	0.302437	0.0261951	0.0266425
Cell1961	0.511132	0.0637922	0.241343	0.183733	-0.0253067	0.045888
Cell1962	0.275012	0.264823	0.410709	0.0494546	0.0414925	0.0284421
Cell1963	0.244552	0.134349	0.456253	0.164846	0.0330724	0.035167
Cell1964	0.217734	0.0776743	0.405076	0.299515	0.0120095	0.0249099
Cell1965	0.277516	0.164167	0.459002	0.0993144	0.038576	0.0397555
Cell1966	0.420337	0.0305891	0.180095	0.368979	-0.0463511	0.0232388
Cell1967	0.219047	0.0921272	0.495311	0.193515	0.0360086	0.0386761
Cell1968	0.407547	0.0733097	0.345996	0.173147	-0.000103364	0.0456193
Cell1969	0.376337	0.108147	0.43979	0.0757255	0.0272403	0.0541517
Cell1970	0.226124	0.128583	0.555974	0.0893185	0.0561305	0.0479985
Cell1971	0.338899	0.0945767	0.342412	0.224112	0.00109654	0.0335793
Cell1972	0.260187	0.0705998	0.389814	0.279399	0.00791561	0.0294288
Cell1973	0.407723	0.172201	0.304016	0.11606	0.00412657	0.0357685
Cell1974	0.507501	0.13024	0.281815	0.0804444	-0.00587166	0.049374
Cell1975	0.433951	0.100435	0.307514	0.1581	-0.00508532	0.0428509
Cell1976	0.260186	0.0244956	0.220579	0.49474	-0.039825	0.00463809
Cell1977	0.211698	0.0384533	0.407735	0.342114	0.00685085	0.0257031
Cell1978	0.0818178	0.168297	0.522375	0.227511	0.051607	0.0187996
Cell1979	0.315856	0.0703927	0.443059	0.170693	0.0216272	0.0464539
Cell1980	0.352162	0.0805474	0.272236	0.295055	-0.0177598	0.025207
Cell1981	0.513935	0.0414992	0.25464	0.189926	-0.0252883	0.0491512
Cell1982	0.189571	0.0549482	0.401233	0.354248	0.00734565	0.020664
Cell1983	0.299133	0.031134	0.345541	0.324192	-0.00798157	0.0299759
Cell1984	0.159471	0.0884911	0.472532	0.279506	0.0290641	0.0259117
Cell1985	0.0933157	0.310844	0.498539	0.0973012	0.0667637	0.0120734
Cell1986	0.324504	0.128071	0.381168	0.166257	0.0151545	0.0362243
Cell1987	0.148732	0.163365	0.486933	0.20097	0.0432999	0.0239396
Cell1988	0.17118	0.10428	0.454322	0.270218	0.027125	0.0243787
Cell1989	0.0490596	0.122316	0.476615	0.35201	0.0333258	0.0080931
Cell1990	0.261491	0.109121	0.357628	0.27176	0.00574338	0.0233202
Cell1991	0.075641	0.0281838	0.43397	0.462205	0.00967568	0.00880271
Cell1992	0.195112	0.0528819	0.483693	0.268312	0.0271174	0.0344412
Cell1993	0.382316	0.0920101	0.278841	0.246834	-0.0140372	0.0305756
Cell1994	0.461793	0.151508	0.358238	0.0284614	0.0150671	0.0533873
Cell1995	0.374839	0.101575	0.352383	0.171203	0.00507171	0.0405301
Cell1996	0.380338	0.0585236	0.220875	0.340263	-0.032996	0.0223726
Cell1997	0.496406	0.0624974	0.340009	0.101087	-0.0017976	0.0589847
Cell1998	0.356425	0.0494384	0.285052	0.309085	-0.0191203	0.0289222
Cell1999	0.377042	0.131974	0.400701	0.0902829	0.0212455	0.047371
[truncated: 1,001 more rows]

## Sheet: Fig 3b
	GEP 1 usage	GEP 2 usage	GEP 3 usage	GEP 4 usage	MDS1	MDS2			MDS1	MDS2
Cell1	0.111311	0.0426598	0.597162	0.248867	0.0181838	0.000704388		Arch 1	-0.0197544	0.0325422
Cell2	0.270527	0.128528	0.250437	0.350508	0.00374427	7.93379e-05		Arch 2	-0.0234973	-0.01483
Cell3	0.628782	0.22793	0.103612	0.0396761	-0.0141112	0.0167687		Arch 3	0.0304947	0.00609461
Cell4	0.0134381	0.505419	0.349908	0.131235	0.000203067	-0.00804979		Arch 4	0.012757	-0.0238069
Cell5	0.114508	0.331944	0.502498	0.0510497	0.00591293	0.000650812
Cell6	0.660282	0.0749657	0.130206	0.134546	-0.00911799	0.0179658
Cell7	0.202153	0.497579	0.179635	0.120633	-0.00866836	-0.00257767
Cell8	0.492051	0.358264	0.128327	0.0213585	-0.0139526	0.010973
Cell9	0.337109	0.0731578	0.110788	0.478945	0.00110995	-0.000841603
Cell10	0.272057	0.0827391	0.187153	0.458051	0.00423207	-0.00213782
Cell11	0.377808	0.079392	0.330069	0.212731	0.00345028	0.00806452
Cell12	0.155729	0.673741	0.0851621	0.0853677	-0.0152214	-0.00643712
Cell13	0.0246026	0.26808	0.514439	0.192879	0.0113631	-0.00463153
Cell14	0.0615625	0.166737	0.221844	0.549857	0.00864562	-0.0122076
Cell15	0.392919	0.309178	0.0817983	0.216106	-0.00977544	0.00355509
Cell16	0.224093	0.0438865	0.541267	0.190753	0.0134812	0.00539922
Cell17	0.0421554	0.237109	0.462967	0.257768	0.0110022	-0.00545954
Cell18	0.130022	0.163565	0.454101	0.252312	0.0106546	-0.00143365
Cell19	0.420833	0.413036	0.0278638	0.138267	-0.015405	0.00444766
Cell20	0.432691	0.270926	0.0601834	0.2362	-0.0100651	0.00480653
Cell21	0.272183	0.237818	0.341683	0.148316	0.00134667	0.00388209
Cell22	0.0625776	0.745797	0.094815	0.09681	-0.014634	-0.0107506
Cell23	0.275999	0.258209	0.13193	0.333863	-0.00323716	-0.00199179
Cell24	0.334604	0.127091	0.352445	0.185861	0.00352251	0.00672724
Cell25	0.178065	0.0810836	0.437213	0.303639	0.0117834	2.81351e-05
Cell26	0.726718	0.0506908	0.139585	0.0830059	-0.0102315	0.0217719
Cell27	0.612007	0.0527385	0.153146	0.182108	-0.00633576	0.0157319
Cell28	0.3035	0.205557	0.0357055	0.455237	-0.00392922	-0.00379199
Cell29	0.516583	0.0706662	0.278477	0.134273	-0.00166026	0.0142634
Cell30	0.114079	0.0517515	0.400925	0.433245	0.0142834	-0.00492581
Cell31	0.0879231	0.17838	0.169319	0.564378	0.00643478	-0.0121883
Cell32	0.102985	0.0946587	0.116981	0.685375	0.00805202	-0.0136561
Cell33	0.357756	0.174082	0.197227	0.270935	-0.00168703	0.00381246
Cell34	0.0375457	0.880031	0.0320005	0.050423	-0.0198009	-0.0128344
Cell35	0.278417	0.0639976	0.0729876	0.584598	0.00267973	-0.00536139
Cell36	0.0683908	0.187297	0.330909	0.413404	0.00961279	-0.0083771
Cell37	0.166282	0.682508	0.121249	0.0299613	-0.0152422	-0.00468471
Cell38	0.331493	0.127727	0.303107	0.237673	0.00272548	0.00508239
Cell39	0.276411	0.0514261	0.361077	0.311087	0.00831075	0.003027
Cell40	0.650783	0.179926	0.0970133	0.0722777	-0.0132032	0.0173802
Cell41	0.0519774	0.545346	0.249541	0.153136	-0.00427769	-0.00852085
Cell42	0.306198	0.138588	0.172249	0.382964	0.000832956	-0.000158283
Cell43	0.194468	0.161297	0.492319	0.151916	0.00931946	0.00332025
Cell44	0.0344047	0.111248	0.618239	0.236109	0.0185714	-0.00238328
Cell45	0.318069	0.244294	0.22742	0.210218	-0.00240666	0.00310919
Cell46	0.572624	0.143936	0.133476	0.149963	-0.0087106	0.0137432
Cell47	0.559362	0.168702	0.22337	0.0485652	-0.00758278	0.0159062
Cell48	0.625857	0.0736694	0.0746354	0.225838	-0.00893749	0.0143527
Cell49	0.349133	0.0513586	0.468195	0.131313	0.00784893	0.0103272
Cell50	0.485672	0.093756	0.0603098	0.360262	-0.00536218	0.00620529
Cell51	0.0707026	0.198116	0.459415	0.271767	0.0114248	-0.0043072
Cell52	0.536518	0.219582	0.106466	0.137433	-0.0107583	0.0115801
Cell53	0.162148	0.578347	0.0976342	0.161871	-0.0117504	-0.0065588
Cell54	0.208771	0.0553827	0.18831	0.547535	0.00730189	-0.00591486
Cell55	0.0277032	0.486707	0.446863	0.038727	0.00213745	-0.00451485
Cell56	0.19958	0.177224	0.486991	0.136205	0.00848136	0.00359196
Cell57	0.0732161	0.234663	0.371562	0.320558	0.00845977	-0.00646439
Cell58	0.0847095	0.0804195	0.346079	0.488792	0.0132261	-0.00796336
Cell59	0.0102998	0.51777	0.312063	0.159867	-0.00081396	-0.00924737
Cell60	0.249155	0.23261	0.294854	0.223381	0.00145352	0.00113748
Cell61	0.240211	0.356941	0.185422	0.217426	-0.00470428	-0.00152259
Cell62	0.441589	0.292188	0.0868066	0.179416	-0.010653	0.00629486
Cell63	0.159997	0.660237	0.0805303	0.0992365	-0.0149527	-0.00645637
Cell64	0.104912	0.337186	0.475663	0.0822395	0.00555891	-0.000645281
Cell65	0.0907204	0.186961	0.446016	0.276303	0.0109407	-0.00368
Cell66	0.411151	0.221377	0.247683	0.11979	-0.00424264	0.00875448
Cell67	0.0862495	0.234093	0.224437	0.45522	0.00544704	-0.0101344
Cell68	0.545691	0.116842	0.260845	0.0766228	-0.00459341	0.0157908
Cell69	0.259085	0.37893	0.113987	0.247998	-0.00738221	-0.00239766
Cell70	0.465165	0.107813	0.236418	0.190604	-0.00208135	0.0104418
Cell71	0.0476825	0.87595	0.0426163	0.033751	-0.0197943	-0.0119824
Cell72	0.240596	0.198065	0.0505454	0.510794	-0.00134926	-0.00696008
Cell73	0.130356	0.135951	0.169894	0.563799	0.00660367	-0.0101609
Cell74	0.146768	0.116739	0.492545	0.243949	0.0124897	0.000239124
Cell75	0.111228	0.191027	0.25006	0.447685	0.00665079	-0.00834727
Cell76	0.389462	0.0367472	0.146874	0.426916	0.00136799	0.00286062
Cell77	0.508369	0.188698	0.150464	0.152468	-0.00794305	0.0110323
Cell78	0.228408	0.25692	0.314139	0.200533	0.00158878	0.000763284
Cell79	0.145855	0.277526	0.252462	0.324157	0.00243165	-0.00554777
Cell80	0.230341	0.307657	0.268461	0.193542	-0.0011237	-3.821e-05
Cell81	0.152093	0.227326	0.191546	0.429035	0.00296832	-0.00746839
Cell82	0.541415	0.0736061	0.135824	0.249155	-0.0051045	0.0114235
Cell83	0.223571	0.0352201	0.228427	0.512782	0.00826331	-0.00406237
Cell84	0.357334	0.137917	0.0842633	0.420485	-0.0023659	8.62766e-05
Cell85	0.516871	0.333987	0.125502	0.0236408	-0.0139296	0.0120692
Cell86	0.329215	0.189156	0.390618	0.0910106	0.0021247	0.00812221
Cell87	0.197969	0.414673	0.371674	0.0156842	-0.00212027	0.00218458
Cell88	0.0743937	0.272026	0.154732	0.498848	0.00322084	-0.0125462
Cell89	0.399414	0.257879	0.165169	0.177538	-0.00664801	0.00595351
Cell90	0.0927051	0.298159	0.380931	0.228205	0.00569033	-0.00451608
Cell91	0.382682	0.0950252	0.426013	0.0962794	0.00442687	0.0113484
Cell92	0.13776	0.245424	0.509825	0.106991	0.00842368	0.00140344
Cell93	0.0499442	0.404095	0.273792	0.272169	0.00133952	-0.00917827
Cell94	0.247047	0.152748	0.25994	0.340265	0.00379813	-0.000742175
Cell95	0.0135439	0.371191	0.319574	0.295691	0.00452793	-0.0101558
Cell96	0.151804	0.0408618	0.467537	0.339797	0.0146333	-0.000905975
Cell97	0.081056	0.157885	0.369863	0.391197	0.0109583	-0.00676268
Cell98	0.321421	0.190848	0.225044	0.262686	-0.000620164	0.00274731
Cell99	0.0716453	0.163381	0.122807	0.642166	0.00668278	-0.0146309
Cell100	0.408718	0.460036	0.113791	0.0174538	-0.0151909	0.00675628
Cell101	0.137255	0.3047	0.502138	0.0559068	0.00615474	0.00167726
Cell102	0.140651	0.0730434	0.356713	0.429593	0.0118634	-0.00455937
Cell103	0.075548	0.145501	0.371914	0.407037	0.0116227	-0.00712288
Cell104	0.125133	0.0595139	0.245647	0.569705	0.0108883	-0.00887624
Cell105	0.226172	0.365293	0.161642	0.246892	-0.00497245	-0.00294974
Cell106	0.17781	0.0434482	0.607559	0.171184	0.0161777	0.00476947
Cell107	0.252918	0.190619	0.302501	0.253962	0.00298921	0.00120124
Cell108	0.189541	0.118966	0.356747	0.334746	0.00860958	-0.00139119
Cell109	0.223973	0.310873	0.211559	0.253595	-0.00204259	-0.00206959
Cell110	0.403398	0.100715	0.108702	0.387186	-0.00208127	0.0030787
Cell111	0.0593087	0.312205	0.55635	0.0721355	0.00937839	-0.00102655
Cell112	0.321404	0.430958	0.0575577	0.190081	-0.0122954	-0.000106337
Cell113	0.119774	0.155314	0.271197	0.453715	0.00804258	-0.00755428
Cell114	0.311319	0.130261	0.0598349	0.498586	-0.00102559	-0.00330584
Cell115	0.28889	0.629225	0.05294	0.0289444	-0.0185083	-0.000296697
Cell116	0.358527	0.107865	0.35109	0.182518	0.00341774	0.00786222
Cell117	0.119397	0.544962	0.0703525	0.265289	-0.00963405	-0.0100833
Cell118	0.444503	0.192704	0.170738	0.192055	-0.00565227	0.00807569
Cell119	0.482922	0.0709238	0.0719076	0.374247	-0.00423928	0.00619216
Cell120	0.37408	0.158129	0.0344365	0.433354	-0.0045269	-0.000278575
Cell121	0.279648	0.0630585	0.508456	0.148838	0.0103979	0.00772068
Cell122	0.316937	0.43848	0.175363	0.0692201	-0.0103333	0.00323202
Cell123	0.136675	0.176488	0.450867	0.235969	0.00991239	-0.00103942
Cell124	0.0295489	0.0951871	0.362871	0.512393	0.0147819	-0.010437
Cell125	0.52346	0.220364	0.0382268	0.217949	-0.0115725	0.00881087
Cell126	0.0427746	0.754793	0.1501	0.0523329	-0.0133357	-0.0101327
Cell127	0.489449	0.23781	0.0599692	0.212772	-0.0107136	0.0077011
Cell128	0.536472	0.270305	0.141344	0.0518787	-0.0119771	0.0130758
Cell129	0.500037	0.0311487	0.235571	0.233244	-0.000450698	0.0116933
Cell130	0.388654	0.186627	0.249785	0.174934	-0.00221412	0.00723769
Cell131	0.131586	0.185235	0.423024	0.260156	0.00926687	-0.00208027
Cell132	0.18203	0.372093	0.316226	0.129651	-0.00104193	-0.00075377
Cell133	0.0644306	0.125423	0.440944	0.369202	0.0139365	-0.00586547
Cell134	0.466278	0.200996	0.0800264	0.252699	-0.00826986	0.00666473
Cell135	0.529295	0.182469	0.141824	0.146412	-0.00855078	0.0118972
Cell136	0.110946	0.160289	0.0492484	0.679516	0.00421239	-0.0146437
Cell137	0.0948759	0.267023	0.449432	0.188669	0.00796361	-0.00262497
Cell138	0.159283	0.317268	0.329052	0.194397	0.00191278	-0.0021442
Cell139	0.0667102	0.0752375	0.47416	0.383893	0.016271	-0.00519433
Cell140	0.583802	0.0416437	0.086594	0.28796	-0.00619702	0.012053
Cell141	0.650026	0.14134	0.10576	0.102873	-0.0116245	0.0172527
Cell142	0.406447	0.203127	0.226562	0.163865	-0.00380268	0.00769401
Cell143	0.0230195	0.390383	0.375991	0.210607	0.00452477	-0.00776265
Cell144	0.314158	0.447758	0.191184	0.0468991	-0.0102987	0.00363185
Cell145	0.379648	0.322226	0.0546709	0.243455	-0.0102982	0.00211326
Cell146	0.192929	0.563588	0.112441	0.131042	-0.0119534	-0.00451411
Cell147	0.0765632	0.535086	0.314999	0.0733514	-0.00354398	-0.00527026
Cell148	0.0669823	0.263567	0.426801	0.24265	0.00859434	-0.00490448
Cell149	0.225174	0.532875	0.0966766	0.145274	-0.0121679	-0.00344419
Cell150	0.363119	0.148167	0.0936439	0.39507	-0.00275917	0.00078476
Cell151	0.137691	0.211525	0.299384	0.3514	0.00592216	-0.00519723
Cell152	0.412555	0.0730704	0.381864	0.132511	0.00346853	0.0115145
Cell153	0.184564	0.329349	0.289904	0.196183	-4.15434e-05	-0.00178177
Cell154	0.110128	0.151343	0.0462282	0.692301	0.00450977	-0.0148604
Cell155	0.365733	0.364143	0.0777893	0.192334	-0.0109555	0.00239676
Cell156	0.177943	0.61663	0.0309548	0.174473	-0.0148346	-0.00731896
Cell157	0.0501528	0.0487483	0.199155	0.701943	0.0128917	-0.0145881
Cell158	0.0566429	0.546173	0.142693	0.254492	-0.0063546	-0.0114455
Cell159	0.321928	0.452898	0.0232529	0.201921	-0.0137164	-0.00090558
Cell160	0.278283	0.052649	0.525734	0.143334	0.0111262	0.00806698
Cell161	0.605248	0.100528	0.0742831	0.219941	-0.00924745	0.0134219
Cell162	0.434971	0.481339	0.048996	0.0346937	-0.0179661	0.00648934
Cell163	0.330583	0.392904	0.138158	0.138355	-0.00978457	0.0024794
Cell164	0.352463	0.296113	0.258079	0.0933442	-0.00485974	0.00642925
Cell165	0.272738	0.0758328	0.129601	0.521829	0.00343946	-0.00388233
Cell166	0.0742669	0.228284	0.615281	0.0821678	0.0129799	0.000825105
Cell167	0.150004	0.0363346	0.0593233	0.754338	0.00761514	-0.0132542
Cell168	0.215298	0.478202	0.242812	0.0636889	-0.00727259	-0.000121841
Cell169	0.0332057	0.0582555	0.190189	0.71835	0.0129389	-0.0157259
Cell170	0.293498	0.0954881	0.481847	0.129168	0.00829997	0.00799658
Cell171	0.132196	0.667714	0.0494985	0.150591	-0.0148704	-0.00888365
Cell172	0.226815	0.0537313	0.546047	0.173406	0.0131205	0.00578393
Cell173	0.348296	0.217038	0.399566	0.0351004	0.000652212	0.00971522
Cell174	0.0343078	0.14767	0.584372	0.233651	0.0166534	-0.00307446
Cell175	0.229286	0.389941	0.181506	0.199267	-0.00561495	-0.00195907
Cell176	0.391893	0.0891344	0.194828	0.324145	0.000240311	0.00490173
Cell177	0.198032	0.252841	0.326718	0.222409	0.00294735	-0.000608874
Cell178	0.301098	0.105902	0.116248	0.476752	0.00119046	-0.00241359
Cell179	0.373946	0.43332	0.0871919	0.105542	-0.0135636	0.0037617
Cell180	0.457863	0.0562223	0.0881939	0.39772	-0.00260273	0.00513516
Cell181	0.330438	0.144513	0.414213	0.110836	0.00412195	0.0084959
Cell182	0.0730619	0.156898	0.254026	0.516014	0.00919928	-0.0106857
Cell183	0.484623	0.179524	0.142999	0.192854	-0.00697081	0.00938867
Cell184	0.0589164	0.26088	0.521759	0.158445	0.0106384	-0.00254372
Cell185	0.477119	0.186977	0.198506	0.137398	-0.00601252	0.0106924
Cell186	0.4728	0.240271	0.220993	0.0659356	-0.00740537	0.0115999
Cell187	0.435724	0.251088	0.188105	0.125084	-0.00717548	0.00862438
Cell188	0.0705619	0.265297	0.14427	0.519871	0.0034038	-0.0131354
Cell189	0.334606	0.05016	0.275843	0.339391	0.00495279	0.00374627
Cell190	0.104147	0.188746	0.52532	0.181787	0.0118462	-0.000536091
Cell191	0.377296	0.0915794	0.153756	0.377368	-0.000102308	0.00287308
Cell192	0.0970088	0.354489	0.332715	0.215787	0.00265298	-0.00520962
Cell193	0.0494506	0.302533	0.372334	0.275682	0.00678553	-0.00717122
Cell194	0.435009	0.255137	0.224943	0.0849117	-0.00664559	0.00972195
Cell195	0.210787	0.24296	0.0420833	0.50417	-0.00215786	-0.00848983
Cell196	0.341698	0.0430694	0.277699	0.337534	0.00501221	0.00413772
Cell197	0.213624	0.0935775	0.0530862	0.639712	0.00336083	-0.00934195
Cell198	0.174206	0.270147	0.439474	0.116173	0.00509458	0.00157547
Cell199	0.0293709	0.400251	0.336926	0.233453	0.00326759	-0.00848427
Cell200	0.427589	0.50831	0.0332511	0.0308489	-0.0189832	0.00584472
Cell201	0.210996	0.0335259	0.351329	0.404149	0.0109135	-0.00111119
Cell202	0.174032	0.0621662	0.357514	0.406287	0.0111867	-0.00275205
Cell203	0.490728	0.250965	0.233123	0.025184	-0.00816076	0.0130688
Cell204	0.284373	0.6027	0.0364904	0.0764367	-0.0176916	-0.00128122
Cell205	0.500657	0.302675	0.130895	0.065773	-0.0121716	0.0110358
Cell206	0.168576	0.036962	0.540403	0.25406	0.0155218	0.00218287
Cell207	0.0984773	0.190927	0.592047	0.118549	0.013135	0.00115925
Cell208	0.398454	0.284664	0.0978158	0.219067	-0.00878256	0.00412588
Cell209	0.358085	0.220838	0.225647	0.195429	-0.00288873	0.00510055
Cell210	0.435382	0.105579	0.181076	0.277964	-0.00201369	0.0070887
Cell211	0.261104	0.230108	0.151138	0.35765	-0.00139343	-0.002509
Cell212	0.448838	0.107197	0.317826	0.126139	-8.4187e-05	0.0119505
Cell213	0.383766	0.0564829	0.289794	0.269957	0.00337278	0.00699031
Cell214	0.232641	0.0988114	0.35548	0.313067	0.00791658	0.000818654
Cell215	0.430229	0.0615826	0.294057	0.214131	0.00175288	0.00978173
Cell216	0.0645221	0.103809	0.546493	0.285177	0.0165893	-0.00289829
Cell217	0.111349	0.130003	0.466462	0.292187	0.0126977	-0.00241754
Cell218	0.125271	0.0980534	0.196703	0.579972	0.00861847	-0.00998601
Cell219	0.400056	0.14877	0.209002	0.242172	-0.00193572	0.0063209
Cell220	0.273177	0.0522779	0.217208	0.457338	0.0058331	-0.00144947
Cell221	0.0581149	0.143107	0.274894	0.523884	0.0105554	-0.0110277
Cell222	0.187954	0.327149	0.345245	0.139652	0.000909635	4.43082e-05
Cell223	0.262718	0.0484078	0.187505	0.501368	0.00578658	-0.00296167
Cell224	0.492328	0.133941	0.194163	0.179568	-0.0046612	0.0109435
Cell225	0.42182	0.187899	0.137554	0.252727	-0.00532923	0.00576214
Cell226	0.0511557	0.189295	0.324122	0.435427	0.0099803	-0.00953327
Cell227	0.0609417	0.345093	0.48294	0.111025	0.00683083	-0.00283439
Cell228	0.1054	0.250106	0.300025	0.344468	0.00558463	-0.0066513
Cell229	0.0338395	0.0430026	0.161687	0.761471	0.0129658	-0.0166793
Cell230	0.11507	0.159743	0.554951	0.170236	0.0130681	0.000705073
Cell231	0.0378918	0.183123	0.42308	0.355905	0.0123906	-0.0073771
Cell232	0.113939	0.253649	0.326884	0.305529	0.005655	-0.00533522
Cell233	0.0688306	0.24915	0.470017	0.212002	0.00982351	-0.00363753
Cell234	0.0636755	0.291111	0.0663262	0.578887	0.00130929	-0.0156223
Cell235	0.434786	0.230772	0.12964	0.204802	-0.00744547	0.00664096
Cell236	0.272335	0.0285406	0.198986	0.500138	0.00639785	-0.00225483
Cell237	0.422071	0.254513	0.191552	0.131864	-0.00679466	0.0079889
Cell238	0.0975575	0.68185	0.130547	0.0900449	-0.0128191	-0.00828515
Cell239	0.255495	0.0470733	0.394249	0.303182	0.00973695	0.00280127
Cell240	0.560832	0.299403	0.112545	0.0272208	-0.0143348	0.0138485
Cell241	0.0649338	0.254852	0.348387	0.331827	0.00758601	-0.00744285
Cell242	0.181349	0.0507659	0.512288	0.255597	0.0141074	0.00218589
Cell243	0.238391	0.525856	0.0456795	0.190074	-0.0132477	-0.00428733
Cell244	0.0627349	0.343348	0.339421	0.254496	0.00429012	-0.00704042
Cell245	0.364066	0.0696566	0.392914	0.173363	0.00536472	0.00908195
Cell246	0.493352	0.0530738	0.0606172	0.392957	-0.00413151	0.00628205
Cell247	0.268221	0.0347951	0.542689	0.154295	0.0124013	0.00784669
Cell248	0.50556	0.169738	0.140289	0.184413	-0.00734481	0.0103995
Cell249	0.213339	0.0785973	0.112866	0.595198	0.00497354	-0.00770497
Cell250	0.280971	0.0472144	0.551733	0.120081	0.011697	0.0089471
Cell251	0.103771	0.0330407	0.262863	0.600325	0.012848	-0.00980286
Cell252	0.0802704	0.0846544	0.326476	0.508599	0.0128692	-0.00876164
Cell253	0.515238	0.207062	0.0599351	0.217766	-0.0104379	0.00887723
Cell254	0.0929195	0.450595	0.177573	0.278912	-0.0034502	-0.00921629
Cell255	0.457366	0.161177	0.201192	0.180265	-0.00438729	0.00942812
Cell256	0.239225	0.383122	0.0896364	0.288017	-0.00732041	-0.00420727
Cell257	0.165802	0.0287608	0.342198	0.463239	0.0123937	-0.00397364
Cell258	0.391566	0.0795935	0.160323	0.368518	-1.52031e-05	0.00376589
Cell259	0.232862	0.467307	0.121874	0.177957	-0.00959381	-0.00284611
Cell260	0.0933974	0.110617	0.487061	0.308926	0.0143495	-0.00298718
Cell261	0.110705	0.0398774	0.358733	0.490684	0.0140752	-0.0064841
Cell262	0.277483	0.507205	0.0296682	0.185643	-0.0141265	-0.00273069
Cell263	0.54308	0.177316	0.140324	0.139281	-0.00883873	0.0125828
Cell264	0.434773	0.133527	0.224288	0.207411	-0.00224068	0.00859743
Cell265	0.432167	0.0680867	0.214637	0.285109	4.53548e-05	0.00757453
Cell266	0.393754	0.164881	0.325136	0.11623	-0.000254953	0.00958297
Cell267	0.347755	0.319391	0.245113	0.087741	-0.00578059	0.0059852
Cell268	0.372406	0.0718129	0.375812	0.179969	0.00471204	0.00905988
Cell269	0.128661	0.0934818	0.509025	0.268833	0.0142139	-0.000497189
Cell270	0.37316	0.122265	0.145816	0.358759	-0.00122115	0.00267805
Cell271	0.0502097	0.276908	0.358052	0.314831	0.00743655	-0.00778554
Cell272	0.272775	0.165374	0.145623	0.416229	0.000476217	-0.00259738
Cell273	0.530824	0.0757502	0.236992	0.156433	-0.00304344	0.013871
Cell274	0.167267	0.132201	0.305622	0.394911	0.00794713	-0.00405624
Cell275	0.171059	0.397634	0.272477	0.158831	-0.00238717	-0.00245091
Cell276	0.263228	0.156442	0.323674	0.256655	0.0042686	0.00210852
Cell277	0.315396	0.276124	0.174925	0.233555	-0.00440487	0.00167467
Cell278	0.0644712	0.0600394	0.300261	0.575228	0.0138102	-0.0106568
Cell279	0.117122	0.49499	0.273969	0.113919	-0.00413675	-0.00457159
Cell280	0.241879	0.418322	0.263124	0.0766751	-0.0056056	0.0014458
Cell281	0.0706796	0.12943	0.163296	0.636594	0.00866323	-0.0137795
Cell282	0.297057	0.451457	0.0261835	0.225302	-0.0128036	-0.00223236
Cell283	0.0735598	0.404321	0.29334	0.22878	0.000910287	-0.007261
Cell284	0.243496	0.124507	0.15867	0.473327	0.00314114	-0.00422391
Cell285	0.247691	0.110805	0.533284	0.108221	0.0101463	0.00709094
Cell286	0.0531625	0.212309	0.397583	0.336945	0.0103837	-0.007017
Cell287	0.092333	0.138081	0.166608	0.602978	0.00770433	-0.0123826
Cell288	0.348763	0.227319	0.249002	0.174916	-0.00240635	0.00533175
Cell289	0.0954779	0.0941456	0.0608826	0.749494	0.00731963	-0.0157612
Cell290	0.314187	0.201031	0.287106	0.197676	0.000346698	0.00428683
Cell291	0.462721	0.0421922	0.285005	0.210081	0.00123895	0.0111679
Cell292	0.357135	0.0615009	0.15474	0.426625	0.00166111	0.00149639
Cell293	0.245814	0.0460502	0.0935148	0.614621	0.00475447	-0.00674584
Cell294	0.186506	0.11245	0.482973	0.21807	0.0111834	0.00215366
Cell295	0.358709	0.0373498	0.373318	0.230623	0.00636256	0.00790411
Cell296	0.103137	0.135107	0.355004	0.406753	0.0108026	-0.00616723
Cell297	0.046888	0.673417	0.157934	0.121761	-0.0103803	-0.0103971
Cell298	0.0575766	0.228878	0.513756	0.199789	0.0117002	-0.0031458
Cell299	0.233917	0.0474272	0.110137	0.608519	0.00538619	-0.00690684
Cell300	0.116339	0.182685	0.462576	0.2384	0.0105566	-0.00177962
Cell301	0.39888	0.307004	0.200424	0.0936918	-0.00778632	0.00741856
Cell302	0.235065	0.076827	0.423821	0.264287	0.00984702	0.00280138
Cell303	0.037617	0.18301	0.532984	0.246389	0.0143531	-0.00410731
Cell304	0.10887	0.0742981	0.341152	0.47568	0.0125751	-0.00680423
Cell305	0.042625	0.08932	0.247394	0.620661	0.0125212	-0.0132057
Cell306	0.210773	0.0819869	0.207975	0.499265	0.00662109	-0.00497525
Cell307	0.39162	0.0618997	0.149345	0.397136	0.000429794	0.00328186
Cell308	0.234512	0.253762	0.461938	0.0497875	0.00412642	0.00549831
Cell309	0.258448	0.297556	0.237644	0.206352	-0.00221791	0.00053349
Cell310	0.143907	0.704277	0.0853811	0.0664345	-0.0159402	-0.00682261
Cell311	0.43455	0.220005	0.158665	0.186779	-0.00653264	0.00739895
Cell312	0.232189	0.19884	0.331853	0.237118	0.00388572	0.000984613
Cell313	0.195245	0.501351	0.146306	0.157098	-0.00917169	-0.00392965
Cell314	0.215704	0.254753	0.0566204	0.472922	-0.00248741	-0.0076722
Cell315	0.590812	0.11686	0.140738	0.15159	-0.00819146	0.0147422
Cell316	0.26623	0.197762	0.0749294	0.461078	-0.00173917	-0.00478924
Cell317	0.4032	0.314762	0.253521	0.0285168	-0.00726623	0.00931934
Cell318	0.426986	0.0353358	0.109043	0.428636	-0.000471821	0.00383114
Cell319	0.489954	0.302768	0.163782	0.0434961	-0.0112436	0.0114168
Cell320	0.37384	0.50969	0.0358734	0.0805966	-0.0172392	0.00290677
Cell321	0.434476	0.179949	0.0875186	0.298056	-0.00634	0.00490781
Cell322	0.136348	0.0696114	0.535784	0.258256	0.015304	0.000521866
Cell323	0.172562	0.32307	0.347264	0.157104	0.00159376	-0.000799255
Cell324	0.128542	0.0886632	0.334429	0.448366	0.0112955	-0.00576783
Cell325	0.131535	0.0742847	0.470019	0.324161	0.0141245	-0.00167387
Cell326	0.328646	0.459739	0.127142	0.0844734	-0.0123401	0.00264079
Cell327	0.24095	0.0307882	0.219407	0.508855	0.00769896	-0.00339257
Cell328	0.0994174	0.0729817	0.429169	0.398432	0.0144914	-0.00471685
Cell329	0.0556041	0.171102	0.448323	0.32497	0.0126983	-0.00573213
Cell330	0.50743	0.205017	0.221986	0.0655673	-0.00723549	0.0132645
Cell331	0.0446124	0.158087	0.508683	0.288617	0.0145981	-0.00466349
Cell332	0.252941	0.0285098	0.277796	0.440753	0.0084274	-0.000991419
Cell333	0.555127	0.048728	0.0639479	0.332197	-0.00592327	0.0098236
Cell334	0.0580097	0.539136	0.241294	0.16156	-0.00439496	-0.00848327
Cell335	0.111169	0.193257	0.471816	0.223759	0.0105053	-0.00169977
Cell336	0.0188323	0.355621	0.481844	0.143703	0.00779876	-0.00514548
Cell337	0.257159	0.20876	0.250423	0.283657	0.00126987	4.58759e-05
Cell338	0.0629946	0.41445	0.208054	0.314502	-0.000626208	-0.0103156
Cell339	0.37636	0.16629	0.0523864	0.404964	-0.0045785	0.000459862
Cell340	0.425099	0.0542816	0.162889	0.35773	-0.000142242	0.00550499
Cell341	0.392865	0.10091	0.28775	0.218475	0.00143001	0.00784074
Cell342	0.0409633	0.604369	0.249991	0.104677	-0.00605146	-0.00859819
Cell343	0.159785	0.151009	0.423785	0.265421	0.00960441	-0.000775726
Cell344	0.0914007	0.54789	0.141694	0.219015	-0.00756462	-0.00950133
Cell345	0.408029	0.220313	0.355096	0.0165621	-0.00219731	0.0117808
Cell346	0.0530301	0.609165	0.207506	0.130299	-0.00737123	-0.00914553
Cell347	0.366554	0.134686	0.350623	0.148136	0.00217608	0.00854136
Cell348	0.342174	0.374372	0.15127	0.132184	-0.00925697	0.00335824
Cell349	0.107799	0.195231	0.641364	0.0556062	0.0135507	0.00319778
Cell350	0.322536	0.481405	0.14896	0.0470984	-0.0125399	0.00314339
Cell351	0.496396	0.0452902	0.158288	0.300026	-0.00221583	0.00930419
Cell352	0.12613	0.210878	0.263425	0.399568	0.00568367	-0.00692974
Cell353	0.235189	0.164915	0.35445	0.245446	0.0054189	0.00152484
Cell354	0.362138	0.0868217	0.145329	0.405712	0.000413533	0.0017242
Cell355	0.119418	0.0698341	0.53351	0.277237	0.015806	-0.000498116
Cell356	0.201385	0.178284	0.0606005	0.559731	0.000821071	-0.00904653
Cell357	0.0487835	0.115377	0.220151	0.615689	0.0108931	-0.0134394
Cell358	0.48932	0.232216	0.0910056	0.187459	-0.00995608	0.00857166
Cell359	0.434964	0.310671	0.127014	0.12735	-0.0103945	0.00728974
Cell360	0.632104	0.0387932	0.116839	0.212263	-0.00712757	0.0156535
Cell361	0.240951	0.277747	0.250375	0.230927	-0.000705095	-0.000249614
Cell362	0.153744	0.282325	0.31516	0.248771	0.00311329	-0.00318536
Cell363	0.219267	0.151694	0.404406	0.224632	0.00730197	0.00200273
Cell364	0.342328	0.116746	0.233111	0.307815	0.00152974	0.00350139
Cell365	0.0747419	0.299654	0.418685	0.206919	0.00688983	-0.00438597
Cell366	0.310353	0.605347	0.0485621	0.0357379	-0.0184181	0.000567447
Cell367	0.250018	0.0443902	0.459864	0.245728	0.0111762	0.00443051
Cell368	0.42948	0.256254	0.15872	0.155546	-0.00768099	0.00744027
Cell369	0.454058	0.029624	0.240189	0.276129	0.00118132	0.00922684
Cell370	0.197284	0.101112	0.0389801	0.662624	0.0033687	-0.0106169
Cell371	0.176621	0.283688	0.482479	0.0572127	0.00528797	0.00311901
Cell372	0.181564	0.033495	0.378777	0.406163	0.0123584	-0.0019492
Cell373	0.0170318	0.135612	0.34202	0.505336	0.0133534	-0.0114029
Cell374	0.110568	0.105503	0.0450873	0.738841	0.00613709	-0.0152812
Cell375	0.401228	0.284421	0.13901	0.17534	-0.00813328	0.00551182
Cell376	0.385024	0.550945	0.0439538	0.0200769	-0.0189552	0.00414893
Cell377	0.0494109	0.215747	0.594966	0.139876	0.0138821	-0.00129552
Cell378	0.042581	0.181276	0.385024	0.391119	0.01163	-0.00826738
Cell379	0.138011	0.0388656	0.702692	0.120431	0.0193251	0.00533035
Cell380	0.303947	0.178663	0.392123	0.125266	0.0033533	0.0066492
Cell381	0.494016	0.0469592	0.236887	0.222138	-0.000804817	0.0115353
Cell382	0.24264	0.291782	0.223803	0.241775	-0.0017402	-0.000822967
Cell383	0.103421	0.208815	0.501557	0.186207	0.0107207	-0.00110738
Cell384	0.0713035	0.0613472	0.0866287	0.780721	0.00975134	-0.0166479
Cell385	0.304491	0.208057	0.195249	0.292202	-0.00122214	0.0010569
Cell386	0.112674	0.0332983	0.196499	0.657528	0.0113721	-0.0112832
Cell387	0.344828	0.23448	0.0676785	0.353013	-0.00575429	-0.000247546
Cell388	0.506037	0.215533	0.180257	0.0981738	-0.00831162	0.0120326
Cell389	0.235499	0.163129	0.233179	0.368193	0.00332254	-0.00209992
Cell390	0.212807	0.482443	0.17096	0.133789	-0.00861987	-0.00237256
Cell391	0.243865	0.213304	0.365689	0.177142	0.00358192	0.00278417
Cell392	0.223912	0.137742	0.348649	0.289697	0.00666783	0.000471988
Cell393	0.0253293	0.503096	0.273097	0.198478	-0.00146175	-0.00969736
Cell394	0.15696	0.0932276	0.569361	0.180451	0.0143733	0.00289931
Cell395	0.168126	0.0372992	0.224196	0.570379	0.00991548	-0.0072945
Cell396	0.524538	0.075621	0.26359	0.136251	-0.00236257	0.0143109
Cell397	0.0467934	0.519557	0.267886	0.165764	-0.00284881	-0.00849593
Cell398	0.213032	0.0984244	0.176325	0.512219	0.00539034	-0.00564681
Cell399	0.0912884	0.306245	0.308514	0.293953	0.00415872	-0.00668871
Cell400	0.308769	0.025811	0.257323	0.408097	0.00634704	0.00151803
Cell401	0.0257653	0.138122	0.400308	0.435805	0.0140124	-0.00914531
Cell402	0.213425	0.62194	0.129062	0.0355737	-0.0144405	-0.00233836
Cell403	0.206273	0.53775	0.239148	0.016829	-0.00920305	-0.000205371
Cell404	0.169138	0.208207	0.319045	0.30361	0.00536882	-0.00286712
Cell405	0.076289	0.359153	0.340536	0.224022	0.00329625	-0.00610145
Cell406	0.190669	0.463217	0.163314	0.1828	-0.00733869	-0.00402128
Cell407	0.218056	0.252887	0.284267	0.24479	0.00154172	-0.000749474
Cell408	0.399179	0.153432	0.170389	0.277	-0.00276114	0.00515874
Cell409	0.561061	0.276636	0.11744	0.0448618	-0.01343	0.0138034
Cell410	0.0568714	0.0929689	0.309598	0.540562	0.0130291	-0.0105102
Cell411	0.372167	0.134355	0.0717442	0.421734	-0.00294104	0.000515741
Cell412	0.247929	0.288176	0.39276	0.0711355	0.00121551	0.00449471
Cell413	0.0551932	0.304735	0.160556	0.479516	0.00276255	-0.0131604
Cell414	0.107525	0.081353	0.459282	0.35184	0.0144584	-0.00328443
Cell415	0.340414	0.0458184	0.281934	0.331833	0.0050294	0.00421674
Cell416	0.172013	0.71966	0.043125	0.0652013	-0.0181612	-0.00636426
Cell417	0.0229446	0.0701049	0.124481	0.78247	0.0116775	-0.0181625
Cell418	0.613433	0.0479585	0.173724	0.164885	-0.00584381	0.0163846
Cell419	0.12472	0.16606	0.395728	0.313493	0.00970111	-0.00345547
Cell420	0.271265	0.386351	0.329856	0.0125278	-0.0042182	0.0048101
Cell421	0.461833	0.331344	0.0826057	0.124218	-0.0128053	0.00766147
Cell422	0.26808	0.221447	0.175613	0.334861	-0.000872083	-0.00146184
Cell423	0.235614	0.343051	0.0400415	0.381294	-0.00662996	-0.00625341
Cell424	0.044622	0.214913	0.391736	0.348728	0.0104632	-0.00764972
Cell425	0.212912	0.234578	0.328049	0.224461	0.0031493	0.000105471
Cell426	0.492215	0.0349087	0.0843504	0.388526	-0.00301501	0.00676457
Cell427	0.135269	0.128057	0.181274	0.555401	0.006932	-0.0096147
Cell428	0.222454	0.636961	0.0591536	0.0814318	-0.0165186	-0.00378509
Cell429	0.190904	0.0568408	0.424441	0.327814	0.0120183	0.000152067
Cell430	0.168286	0.0570819	0.166697	0.607935	0.00817315	-0.00882719
Cell431	0.260037	0.236678	0.411021	0.0922645	0.00301282	0.00526074
Cell432	0.103205	0.728848	0.0752755	0.0926714	-0.015687	-0.00919775
Cell433	0.171964	0.159879	0.527621	0.140536	0.0107287	0.00309502
Cell434	0.165621	0.337458	0.367517	0.129405	0.00165705	-0.000455672
Cell435	0.191388	0.0596998	0.533424	0.215488	0.013832	0.00346378
Cell436	0.0751036	0.160294	0.557204	0.207399	0.0143875	-0.0014747
Cell437	0.112306	0.221953	0.415462	0.250279	0.00842837	-0.00306315
Cell438	0.311196	0.179158	0.280392	0.229253	0.00111784	0.00372121
Cell439	0.0846066	0.204823	0.403856	0.306714	0.00974408	-0.00512479
Cell440	0.361579	0.129194	0.277587	0.231641	0.00124149	0.00602778
Cell441	0.107608	0.181809	0.382971	0.327612	0.00946017	-0.00465976
Cell442	0.166289	0.0397206	0.444392	0.349599	0.0137932	-0.000792102
Cell443	0.292951	0.0533574	0.293527	0.360164	0.00650482	0.00195654
Cell444	0.332159	0.0692988	0.492799	0.105744	0.00818679	0.0102675
Cell445	0.165024	0.148555	0.314216	0.372206	0.00757956	-0.00377883
Cell446	0.286569	0.0669394	0.537156	0.109335	0.0105413	0.00900374
Cell447	0.531975	0.364203	0.0667868	0.0370348	-0.0165576	0.0114359
Cell448	0.0554004	0.124021	0.449391	0.371188	0.0144307	-0.00613433
Cell449	0.0214162	0.0904753	0.325073	0.563035	0.0145467	-0.0120677
Cell450	0.120077	0.073623	0.569338	0.236963	0.0162827	0.000644283
Cell451	0.0822485	0.138146	0.17065	0.608955	0.00810156	-0.0128294
Cell452	0.474048	0.154901	0.101079	0.269972	-0.00647789	0.00731826
Cell453	0.174532	0.125114	0.105632	0.594722	0.00442047	-0.00969045
Cell454	0.110863	0.135111	0.572914	0.181113	0.0144165	0.000783994
Cell455	0.0641362	0.221325	0.433883	0.280656	0.0103439	-0.0052323
Cell456	0.0239357	0.131008	0.483147	0.361909	0.0157992	-0.00683525
Cell457	0.148894	0.195677	0.213292	0.442137	0.00460541	-0.0072825
Cell458	0.192323	0.62941	0.13895	0.039317	-0.0138499	-0.00316469
Cell459	0.11628	0.155483	0.606425	0.121813	0.0140963	0.00227413
Cell460	0.0360754	0.211137	0.459064	0.293723	0.0120723	-0.006152
Cell461	0.0892727	0.7297	0.121199	0.0598278	-0.0144504	-0.00860197
Cell462	0.53815	0.0554425	0.169681	0.236727	-0.00373929	0.0120888
Cell463	0.285913	0.194385	0.246705	0.272997	0.00079027	0.00142588
Cell464	0.0472348	0.432572	0.237836	0.282357	-0.000242568	-0.0101504
Cell465	0.153636	0.0542377	0.469885	0.322241	0.0141304	-0.000612448
Cell466	0.537455	0.0852364	0.313329	0.0639793	-0.00224889	0.0166124
Cell467	0.118053	0.172696	0.521647	0.187605	0.0119108	-6.43e-06
Cell468	0.223884	0.456192	0.0737587	0.246165	-0.00975239	-0.00489054
Cell469	0.124735	0.227568	0.177698	0.469998	0.00360332	-0.00942186
Cell470	0.169753	0.181954	0.234878	0.413414	0.00480767	-0.00558485
Cell471	0.415432	0.0479512	0.0798843	0.456732	-0.00107076	0.00242148
Cell472	0.182426	0.0647703	0.0522631	0.700541	0.00540492	-0.0113832
Cell473	0.146919	0.175555	0.021427	0.656099	0.0019959	-0.0133115
Cell474	0.364752	0.138732	0.164937	0.33158	-0.00120562	0.00292379
Cell475	0.226511	0.0749029	0.399883	0.298704	0.00977026	0.0015863
Cell476	0.327167	0.05264	0.547404	0.0727885	0.00992159	0.0114695
Cell477	0.115307	0.62453	0.220624	0.0395392	-0.00972033	-0.0051061
Cell478	0.0844388	0.71062	0.106144	0.0987967	-0.0138685	-0.0094958
Cell479	0.0702696	0.302672	0.312635	0.314423	0.00504472	-0.00778193
Cell480	0.429923	0.199723	0.232684	0.13767	-0.00433397	0.00916941
Cell481	0.556363	0.113756	0.160168	0.169714	-0.00661428	0.0133541
Cell482	0.0306932	0.403979	0.42137	0.143959	0.00458729	-0.0058513
Cell483	0.195662	0.0310464	0.345888	0.427404	0.0114055	-0.00216024
Cell484	0.327854	0.32095	0.0898556	0.261339	-0.00794401	0.000235391
Cell485	0.0872825	0.130638	0.373277	0.408802	0.0118042	-0.0065543
Cell486	0.513749	0.0461319	0.244894	0.195225	-0.00127435	0.0128792
Cell487	0.138683	0.217963	0.429476	0.213877	0.00796402	-0.00119357
Cell488	0.108336	0.377652	0.255487	0.258526	7.51271e-05	-0.00667268
Cell489	0.0838856	0.212452	0.0781297	0.625533	0.00371332	-0.0148366
Cell490	0.260693	0.342596	0.245828	0.150883	-0.00377865	0.00130903
Cell491	0.18944	0.401821	0.349539	0.0592002	-0.00176966	0.000926738
Cell492	0.112452	0.105094	0.406479	0.375976	0.0125009	-0.00437258
Cell493	0.165211	0.34592	0.294349	0.19452	6.57454e-05	-0.00259063
Cell494	0.390367	0.219249	0.0588431	0.33154	-0.00683937	0.00191764
Cell495	0.420681	0.218191	0.0339268	0.327201	-0.0082285	0.00287126
Cell496	0.376021	0.490495	0.0531637	0.0803202	-0.0163075	0.00337436
Cell497	0.298818	0.211619	0.205071	0.284492	-0.000992637	0.00106288
Cell498	0.0721617	0.304785	0.112559	0.510494	0.00135771	-0.0136389
Cell499	0.472215	0.0441245	0.0867698	0.396891	-0.00265599	0.00579268
Cell500	0.0932789	0.212419	0.412778	0.281525	0.00934501	-0.00430116
Cell501	0.12185	0.056478	0.18977	0.631902	0.010114	-0.0107593
Cell502	0.38005	0.253574	0.238845	0.127532	-0.00455555	0.00702673
Cell503	0.068438	0.295358	0.416269	0.219935	0.00720765	-0.00485199
Cell504	0.0238181	0.161189	0.368871	0.446122	0.0126818	-0.00998798
Cell505	0.0767771	0.0847638	0.56016	0.278299	0.0171238	-0.00197002
Cell506	0.353169	0.0929543	0.054585	0.499291	-0.00112681	-0.00143947
Cell507	0.0378097	0.223811	0.395689	0.34269	0.0104323	-0.00783551
Cell508	0.02994	0.423578	0.27784	0.268642	0.00135533	-0.0100095
Cell509	0.227999	0.538227	0.0501473	0.183627	-0.0132791	-0.00462827
Cell510	0.0965908	0.0372736	0.162338	0.703797	0.0111449	-0.0131753
Cell511	0.434804	0.150538	0.240261	0.174398	-0.00257506	0.00922944
Cell512	0.27454	0.111246	0.254254	0.35996	0.00430804	0.000264404
Cell513	0.181751	0.097216	0.586888	0.134145	0.0137336	0.00485617
Cell514	0.369846	0.410202	0.201879	0.0180726	-0.0105579	0.00675244
Cell515	0.0441973	0.0821532	0.256082	0.617567	0.012884	-0.0129217
Cell516	0.473903	0.0706811	0.0463803	0.409036	-0.00439006	0.00491846
Cell517	0.522078	0.197182	0.1563	0.12444	-0.00859279	0.0120555
Cell518	0.24244	0.0351093	0.423171	0.29928	0.0111081	0.00282301
Cell519	0.525395	0.0317262	0.124901	0.317978	-0.0032591	0.00981822
Cell520	0.0414963	0.288605	0.480031	0.189867	0.00945937	-0.00452417
Cell521	0.550934	0.0424533	0.175476	0.231137	-0.00358124	0.0128659
Cell522	0.175122	0.302413	0.352697	0.169768	0.0023558	-0.000678019
Cell523	0.4737	0.414575	0.0881551	0.0235704	-0.0161101	0.00924325
Cell524	0.609405	0.127462	0.0877866	0.175347	-0.0101195	0.0143017
Cell525	0.158865	0.0792237	0.591516	0.170396	0.015212	0.00354339
Cell526	0.0964828	0.088074	0.598753	0.21669	0.0170477	0.000324095
Cell527	0.140294	0.16337	0.139725	0.556612	0.0047514	-0.0102569
Cell528	0.25104	0.250366	0.304393	0.194201	0.000917721	0.00168834
Cell529	0.540048	0.0754447	0.185544	0.198963	-0.00424481	0.0128497
Cell530	0.29471	0.223525	0.139773	0.341992	-0.0024489	-0.00101426
Cell531	0.184919	0.0334558	0.233422	0.548204	0.00967249	-0.00610687
Cell532	0.47324	0.290127	0.165625	0.0710079	-0.0102093	0.0104166
Cell533	0.179565	0.613497	0.0406783	0.166259	-0.0146013	-0.0069649
Cell534	0.0581462	0.181222	0.190465	0.570168	0.00767494	-0.0132084
Cell535	0.560427	0.173456	0.0844302	0.181688	-0.0102542	0.0118543
Cell536	0.304968	0.0702936	0.344797	0.279942	0.00640953	0.00431875
Cell537	0.0879585	0.650918	0.216926	0.0441976	-0.00985347	-0.00652088
Cell538	0.0712938	0.683218	0.220308	0.0251799	-0.0104227	-0.00706882
Cell539	0.229763	0.454904	0.218266	0.0970679	-0.00733358	-0.000249856
Cell540	0.503152	0.361391	0.0688828	0.066574	-0.0154814	0.00984917
Cell541	0.111062	0.203967	0.284302	0.40067	0.00679442	-0.0072166
Cell542	0.256277	0.151114	0.492026	0.100583	0.00767397	0.00670294
Cell543	0.152034	0.119286	0.398014	0.330666	0.0105494	-0.00226788
Cell544	0.0810568	0.449619	0.201193	0.268131	-0.0026102	-0.00918725
Cell545	0.0660033	0.176558	0.335142	0.422296	0.0101548	-0.00848144
Cell546	0.187515	0.152391	0.290432	0.369662	0.00628738	-0.0031882
Cell547	0.0756737	0.0862349	0.208872	0.62922	0.0108753	-0.012523
Cell548	0.041107	0.683652	0.110928	0.164313	-0.0113971	-0.0120366
Cell549	0.0703145	0.20384	0.422827	0.303019	0.0105809	-0.00537172
Cell550	0.395796	0.0559242	0.307657	0.240623	0.00331877	0.0081973
Cell551	0.172489	0.172051	0.379813	0.275647	0.00764859	-0.00118582
Cell552	0.208066	0.516269	0.0776842	0.197982	-0.0113465	-0.00512521
Cell553	0.253662	0.270217	0.407275	0.0688454	0.00193768	0.00509059
Cell554	0.399858	0.137461	0.428158	0.0345227	0.002368	0.0127613
Cell555	0.242433	0.198372	0.528685	0.030509	0.00706095	0.00744327
Cell556	0.0487606	0.452934	0.434863	0.0634423	0.0024644	-0.00399027
Cell557	0.0907474	0.120136	0.681162	0.107955	0.0175335	0.00275286
Cell558	0.0544652	0.2369	0.167261	0.541373	0.00536447	-0.0136098
Cell559	0.14714	0.0766767	0.535432	0.240751	0.0146907	0.00118287
Cell560	0.141878	0.191732	0.172762	0.493628	0.00425763	-0.00892518
Cell561	0.266909	0.0307119	0.311538	0.390842	0.00849195	0.000824333
Cell562	0.227065	0.45699	0.0240349	0.291911	-0.0107667	-0.00619094
Cell563	0.173332	0.226081	0.388755	0.211832	0.00582095	-0.000385881
Cell564	0.19464	0.0433525	0.288374	0.473633	0.00997238	-0.00382711
Cell565	0.367651	0.19888	0.200588	0.232881	-0.00284813	0.00469313
Cell566	0.206788	0.546393	0.144683	0.102135	-0.0112087	-0.0029234
Cell567	0.470835	0.0871156	0.331757	0.110292	0.000175764	0.0134263
Cell568	0.125042	0.0626358	0.351584	0.460738	0.0126572	-0.00568572
Cell569	0.0418284	0.610451	0.172973	0.174747	-0.00766622	-0.0107978
Cell570	0.493994	0.0976273	0.0701108	0.338267	-0.00559927	0.00700209
Cell571	0.0186032	0.583418	0.249141	0.148838	-0.00458002	-0.0100716
Cell572	0.43692	0.123069	0.131081	0.30893	-0.00358459	0.00583746
Cell573	0.164299	0.231249	0.548161	0.0562911	0.00875474	0.00391794
Cell574	0.430656	0.167698	0.161602	0.240043	-0.00445758	0.00679779
Cell575	0.0403044	0.150329	0.168845	0.640522	0.00899152	-0.0151375
Cell576	0.506623	0.132361	0.191674	0.169341	-0.00511287	0.0116604
Cell577	0.0530046	0.642071	0.0992143	0.20571	-0.0104842	-0.0120897
Cell578	0.553029	0.0572855	0.234466	0.155219	-0.00314074	0.014881
Cell579	0.144901	0.0543613	0.475516	0.325222	0.0145098	-0.000935207
Cell580	0.1465	0.193673	0.418343	0.241484	0.00839305	-0.00130408
Cell581	0.0532678	0.112125	0.267393	0.567214	0.0117031	-0.0118033
Cell582	0.540786	0.179545	0.219798	0.0598707	-0.00743528	0.01485
Cell583	0.253893	0.171816	0.252777	0.321515	0.0027572	-0.000399471
Cell584	0.218097	0.294851	0.397452	0.0895999	0.00202665	0.00301395
Cell585	0.170103	0.181043	0.273353	0.375501	0.00551179	-0.00442285
Cell586	0.141792	0.0746543	0.515043	0.268511	0.0145763	0.000253689
Cell587	0.107683	0.135797	0.407449	0.349071	0.0115601	-0.00433667
Cell588	0.228684	0.218083	0.241954	0.31128	0.00170744	-0.00172827
Cell589	0.0745523	0.0839893	0.499477	0.341981	0.0161478	-0.00391684
Cell590	0.623092	0.0404677	0.0998345	0.236606	-0.00719689	0.0146523
Cell591	0.525615	0.102989	0.265102	0.106294	-0.00336297	0.0146625
Cell592	0.095375	0.0296715	0.459673	0.415281	0.0167341	-0.00442132
Cell593	0.0897767	0.295033	0.528892	0.0862978	0.00852334	-0.000284895
Cell594	0.363717	0.0648641	0.435227	0.136193	0.00630037	0.0102844
Cell595	0.0992681	0.391481	0.395961	0.11329	0.00236024	-0.0028591
Cell596	0.286672	0.326361	0.311518	0.0754492	-0.00286947	0.00459138
Cell597	0.21313	0.224593	0.142113	0.420164	0.000206141	-0.00553163
Cell598	0.348358	0.24323	0.243657	0.164755	-0.00306484	0.00529195
Cell599	0.264396	0.0889161	0.103054	0.543634	0.00276546	-0.00502873
Cell600	0.0315244	0.308284	0.469468	0.190723	0.00888277	-0.00522527
Cell601	0.070016	0.170445	0.666098	0.0934416	0.0161164	0.00158584
Cell602	0.138463	0.168102	0.332398	0.361036	0.00805694	-0.00455636
Cell603	0.467886	0.16026	0.090139	0.281715	-0.0066659	0.00669204
Cell604	0.461734	0.152251	0.147557	0.238458	-0.00515707	0.00799036
Cell605	0.378828	0.374588	0.164903	0.0816811	-0.0102146	0.00583322
Cell606	0.182658	0.0628069	0.250881	0.503653	0.00899157	-0.0054487
Cell607	0.240089	0.277587	0.224586	0.257738	-0.00112872	-0.00107074
Cell608	0.158558	0.136449	0.464889	0.240103	0.0109012	0.000253523
Cell609	0.0702973	0.75541	0.0346511	0.139642	-0.0163007	-0.0120283
Cell610	0.0819727	0.463642	0.156376	0.298009	-0.0039433	-0.0103498
Cell611	0.485399	0.0780711	0.342224	0.094306	0.000215851	0.0144788
Cell612	0.296593	0.267948	0.246512	0.188947	-0.00222738	0.00268232
Cell613	0.407287	0.171304	0.316606	0.104803	-0.00107912	0.0101481
Cell614	0.0581635	0.05913	0.727135	0.155572	0.02162	0.0017438
Cell615	0.396291	0.145742	0.0856889	0.372278	-0.00389082	0.00239432
Cell616	0.188297	0.111372	0.156995	0.543337	0.00538224	-0.00750238
Cell617	0.187883	0.197414	0.224209	0.390494	0.0034685	-0.0047435
Cell618	0.081769	0.0953352	0.460789	0.362107	0.0148156	-0.00456518
Cell619	0.232881	0.143077	0.216858	0.407185	0.00384513	-0.00291549
Cell620	0.143557	0.0351756	0.332158	0.489109	0.0127062	-0.00546975
Cell621	0.306863	0.292944	0.357354	0.0428396	-0.00150137	0.0067997
Cell622	0.0617314	0.27931	0.17541	0.483549	0.00373521	-0.012576
Cell623	0.0369774	0.17573	0.347866	0.439426	0.0113542	-0.00974399
Cell624	0.0796014	0.154362	0.0467683	0.719268	0.00540235	-0.0165373
Cell625	0.161656	0.429342	0.236186	0.172816	-0.00387476	-0.00378123
Cell626	0.454278	0.107244	0.214915	0.223563	-0.0020882	0.0091803
Cell627	0.0674456	0.4402	0.231247	0.261107	-0.0012931	-0.00914011
Cell628	0.123301	0.179717	0.0895966	0.607386	0.00382206	-0.0125666
Cell629	0.643554	0.0741369	0.120415	0.161894	-0.00871775	0.0167229
Cell630	0.0660152	0.234018	0.150675	0.549291	0.00479923	-0.0134808
Cell631	0.333867	0.149108	0.16317	0.353855	-0.000609048	0.00122381
Cell632	0.291091	0.358194	0.218603	0.132111	-0.00581535	0.00234788
Cell633	0.410031	0.33484	0.0410742	0.214054	-0.0119845	0.00353203
Cell634	0.143118	0.117305	0.406611	0.332966	0.0110636	-0.002531
Cell635	0.231937	0.49027	0.183445	0.0943476	-0.00930409	-0.000851035
Cell636	0.186527	0.511045	0.0244925	0.277936	-0.0114004	-0.00797628
Cell637	0.426095	0.397058	0.103859	0.0729875	-0.0136488	0.00687309
Cell638	0.1522	0.0449744	0.528071	0.274755	0.015545	0.00096327
Cell639	0.221274	0.483277	0.106341	0.189109	-0.0100715	-0.00382024
Cell640	0.230914	0.227752	0.35698	0.184354	0.00332467	0.00192369
Cell641	0.538108	0.104414	0.0531153	0.304362	-0.00758099	0.0090406
Cell642	0.0354976	0.446454	0.427143	0.0909048	0.00299358	-0.00502663
Cell643	0.359789	0.162191	0.427962	0.0500573	0.00277066	0.0107196
Cell644	0.171021	0.166496	0.333252	0.329231	0.00707181	-0.00271066
Cell645	0.4734	0.352664	0.0906141	0.0833217	-0.0138122	0.00874413
Cell646	0.399871	0.211094	0.242054	0.146981	-0.00360292	0.00785824
Cell647	0.524557	0.0494079	0.161076	0.264959	-0.00323124	0.0110114
Cell648	0.419505	0.090334	0.30266	0.1875	0.00121178	0.0096928
Cell649	0.0740833	0.206768	0.432782	0.286367	0.0105288	-0.00483539
Cell650	0.481736	0.0851857	0.161998	0.27108	-0.00311979	0.00894722
Cell651	0.0462825	0.297141	0.379854	0.276723	0.00721741	-0.0071733
Cell652	0.169887	0.303411	0.229674	0.297027	0.000307663	-0.00464257
Cell653	0.0891557	0.28521	0.438621	0.187013	0.00729846	-0.00310732
Cell654	0.491849	0.146532	0.215591	0.146028	-0.00472205	0.0116703
Cell655	0.0872332	0.174792	0.452759	0.285217	0.0116149	-0.00378412
Cell656	0.027416	0.195162	0.487046	0.290377	0.0134293	-0.00594668
Cell657	0.461538	0.480235	0.0196123	0.0386151	-0.0193109	0.00709782
Cell658	0.19459	0.0886443	0.0788684	0.637897	0.00461581	-0.00968784
Cell659	0.390544	0.119058	0.157637	0.332761	-0.00146038	0.00398226
Cell660	0.324864	0.15517	0.158391	0.361575	-0.000620875	0.000628009
Cell661	0.0326905	0.0622539	0.244385	0.66067	0.0137721	-0.0140985
Cell662	0.188925	0.164007	0.317399	0.32967	0.00629877	-0.00219815
Cell663	0.481577	0.0934149	0.160857	0.26415	-0.00343322	0.00897804
Cell664	0.277301	0.367374	0.245169	0.110156	-0.0052286	0.00244755
Cell665	0.108775	0.100396	0.378131	0.412698	0.012288	-0.00546956
Cell666	0.50193	0.232084	0.18628	0.0797054	-0.00867134	0.0121299
Cell667	0.123925	0.288781	0.505346	0.0819487	0.00722215	0.000879117
Cell668	0.0671962	0.195285	0.369565	0.367954	0.0100477	-0.00721683
Cell669	0.36128	0.22416	0.220921	0.193639	-0.00319685	0.00516907
Cell670	0.157636	0.124942	0.331998	0.385424	0.00899124	-0.00387539
Cell671	0.060277	0.382487	0.409434	0.147801	0.00419294	-0.00473408
Cell672	0.408092	0.239747	0.323933	0.0282284	-0.0034567	0.011027
Cell673	0.325289	0.349817	0.0687053	0.256189	-0.00928229	-0.000282465
Cell674	0.39458	0.25029	0.231738	0.123392	-0.00503492	0.00760348
Cell675	0.0321805	0.151612	0.366789	0.449418	0.0127202	-0.00966499
Cell676	0.0937364	0.331707	0.279359	0.295198	0.00263887	-0.00719397
Cell677	0.0613886	0.0320944	0.170601	0.735916	0.0126237	-0.0149583
Cell678	0.383269	0.282214	0.282935	0.0515819	-0.00491647	0.00878358
Cell679	0.0212051	0.367563	0.530598	0.080634	0.00815346	-0.00344675
Cell680	0.486585	0.193948	0.214267	0.1052	-0.00629342	0.0117597
Cell681	0.170191	0.0771354	0.226413	0.526261	0.00844342	-0.00675425
Cell682	0.486676	0.307077	0.0427516	0.163495	-0.0134401	0.00765185
Cell683	0.026747	0.837334	0.0594316	0.0764873	-0.0174154	-0.013006
Cell684	0.633752	0.0620953	0.162433	0.14172	-0.0072172	0.0173189
Cell685	0.0294724	0.180492	0.423416	0.366621	0.0127656	-0.00786512
Cell686	0.207017	0.125726	0.607189	0.0600673	0.0122386	0.00714285
Cell687	0.368438	0.165242	0.361635	0.104685	0.0012024	0.00925105
Cell688	0.29197	0.210282	0.202669	0.295079	-0.000764095	0.000593174
Cell689	0.0917338	0.0886187	0.198423	0.621224	0.0100814	-0.0119091
Cell690	0.582422	0.24382	0.0623696	0.111388	-0.0139116	0.0130658
Cell691	0.586329	0.304621	0.0384168	0.0706331	-0.0166678	0.0131155
Cell692	0.0983222	0.329315	0.238937	0.333426	0.00185953	-0.0081657
Cell693	0.603665	0.03777	0.134315	0.22425	-0.00585591	0.0145644
Cell694	0.288148	0.0678732	0.462106	0.181873	0.0091249	0.00685694
Cell695	0.103645	0.300778	0.299074	0.296503	0.00378776	-0.00632379
Cell696	0.0597124	0.0975688	0.410571	0.432148	0.014561	-0.00728958
Cell697	0.203796	0.0930972	0.421164	0.281942	0.0102266	0.00110603
Cell698	0.0833655	0.600431	0.176384	0.13982	-0.00859287	-0.00844516
Cell699	0.456942	0.241147	0.124883	0.177029	-0.00862629	0.00784032
Cell700	0.31208	0.133597	0.324729	0.229594	0.0035273	0.00468772
Cell701	0.436344	0.0759872	0.0524297	0.435239	-0.00325404	0.00303058
Cell702	0.142409	0.061173	0.279043	0.517375	0.0108589	-0.00688931
Cell703	0.543262	0.194117	0.223255	0.0393657	-0.00798277	0.0152237
Cell704	0.515343	0.24067	0.119192	0.124794	-0.0106087	0.0109568
Cell705	0.519213	0.1887	0.150917	0.14117	-0.00828763	0.0116569
Cell706	0.365589	0.23127	0.124485	0.278656	-0.00530528	0.00259209
Cell707	0.202004	0.596911	0.15854	0.0425452	-0.0126389	-0.00232514
Cell708	0.0662273	0.260234	0.368767	0.304772	0.00771034	-0.00671226
Cell709	0.716025	0.119177	0.104602	0.0601953	-0.0129873	0.0207381
Cell710	0.176111	0.265157	0.409254	0.149477	0.0046775	0.000734445
Cell711	0.388065	0.0715007	0.245771	0.294663	0.00190765	0.00605103
Cell712	0.19926	0.0365529	0.508597	0.25559	0.0139749	0.0029572
Cell713	0.0350221	0.0760538	0.116884	0.77204	0.0109344	-0.0176557
Cell714	0.14772	0.295907	0.417084	0.139289	0.00462466	-0.000355245
Cell715	0.418936	0.411256	0.0425308	0.127278	-0.0150186	0.00476332
Cell716	0.331897	0.0449616	0.244372	0.378769	0.0046711	0.00260595
Cell717	0.179749	0.173551	0.126587	0.520113	0.00286653	-0.00833509
Cell718	0.0517818	0.317447	0.425099	0.205672	0.00710496	-0.00532823
Cell719	0.0950877	0.0580503	0.337952	0.50891	0.0135555	-0.00782239
Cell720	0.399414	0.0230311	0.257729	0.319826	0.00350804	0.00661298
Cell721	0.0646821	0.0942107	0.692298	0.148809	0.0195183	0.00138437
Cell722	0.307503	0.493575	0.137491	0.0614302	-0.0126958	0.00206263
Cell723	0.0177983	0.0693409	0.410181	0.50268	0.0169401	-0.00991647
Cell724	0.0285941	0.259665	0.460539	0.251202	0.0105823	-0.00609384
Cell725	0.342885	0.195125	0.033755	0.428235	-0.00486605	-0.00172465
Cell726	0.090092	0.142167	0.0709312	0.696809	0.00593198	-0.0153331
Cell727	0.0897725	0.104529	0.466887	0.338811	0.0143302	-0.00384931
Cell728	0.388482	0.089174	0.0581229	0.464221	-0.00207508	0.000622232
Cell729	0.504455	0.0271746	0.147428	0.320943	-0.00201372	0.00927098
Cell730	0.509748	0.367786	0.0999499	0.0225155	-0.0153766	0.0112072
Cell731	0.295897	0.115121	0.0636388	0.525344	9.21762e-05	-0.00419704
Cell732	0.138022	0.251133	0.439056	0.171789	0.00695288	-0.000646634
Cell733	0.207824	0.136913	0.436022	0.219241	0.00877069	0.00217058
Cell734	0.303406	0.177113	0.434837	0.0846436	0.00418473	0.00788199
Cell735	0.42293	0.228861	0.15305	0.195159	-0.00657553	0.00665575
Cell736	0.0195863	0.71366	0.181916	0.0848371	-0.0105262	-0.0108572
Cell737	0.157456	0.273213	0.101392	0.467939	-0.000468798	-0.00945
Cell738	0.452097	0.0292562	0.279538	0.239109	0.00195638	0.0102896
Cell739	0.0755772	0.448932	0.427103	0.0483881	0.00160001	-0.00274714
Cell740	0.0666976	0.162534	0.497413	0.273355	0.013519	-0.00371608
Cell741	0.426324	0.0700448	0.210141	0.293491	8.46015e-05	0.0071284
Cell742	0.0906227	0.555636	0.172274	0.181467	-0.00727772	-0.00856123
Cell743	0.274239	0.572546	0.085344	0.0678716	-0.0154023	-0.000662185
Cell744	0.309038	0.150584	0.0999598	0.440418	-0.000976526	-0.00205213
Cell745	0.28164	0.121906	0.281797	0.314657	0.0041793	0.00158381
Cell746	0.165775	0.654335	0.0309111	0.148979	-0.0158067	-0.00766743
Cell747	0.259065	0.0935756	0.363414	0.283946	0.00738804	0.00249782
Cell748	0.196815	0.352261	0.230243	0.22068	-0.00232874	-0.00266969
Cell749	0.222474	0.544147	0.146998	0.0863822	-0.0115962	-0.0019905
Cell750	0.0362954	0.671098	0.194591	0.0980163	-0.00930159	-0.00991875
Cell751	0.470052	0.153848	0.182777	0.193322	-0.00486068	0.00952654
Cell752	0.144217	0.353387	0.459935	0.0424608	0.00341467	0.00124469
Cell753	0.137574	0.386776	0.397911	0.0777378	0.00131999	-0.00068449
Cell754	0.114998	0.0458266	0.224582	0.614593	0.0113404	-0.0102001
Cell755	0.180674	0.140159	0.265712	0.413455	0.00651481	-0.0044227
Cell756	0.201833	0.151026	0.511862	0.135279	0.00979904	0.0042274
Cell757	0.25957	0.107166	0.129219	0.504045	0.00272486	-0.00435445
Cell758	0.0740986	0.245215	0.567409	0.113277	0.0115224	-0.000463837
Cell759	0.079025	0.0841082	0.247709	0.589157	0.0115323	-0.011192
Cell760	0.0782942	0.0258395	0.269273	0.626593	0.0140511	-0.0111114
Cell761	0.387215	0.122307	0.456837	0.03364	0.00383715	0.0127704
Cell762	0.309574	0.0824184	0.237358	0.370649	0.00391446	0.00147461
Cell763	0.0149438	0.466591	0.267178	0.251287	9.4342e-05	-0.0107873
Cell764	0.2132	0.26881	0.258687	0.259303	0.000668557	-0.00164503
Cell765	0.353026	0.142369	0.175628	0.328977	-0.000766622	0.0026154
Cell766	0.0723514	0.100517	0.457455	0.369677	0.0148748	-0.00514902
Cell767	0.582465	0.166084	0.0839819	0.167468	-0.0107114	0.0130166
Cell768	0.669687	0.0770859	0.117538	0.135689	-0.00972533	0.0181359
Cell769	0.151494	0.231804	0.242324	0.374378	0.00372613	-0.0059436
Cell770	0.366007	0.185277	0.0819146	0.366801	-0.00440652	0.000929873
Cell771	0.123445	0.5605	0.253516	0.0625391	-0.00708008	-0.00423882
Cell772	0.134591	0.13376	0.286022	0.445627	0.00860527	-0.00646957
Cell773	0.575342	0.0935251	0.228889	0.102244	-0.00527892	0.0162968
Cell774	0.0842301	0.0415415	0.334863	0.539366	0.0144522	-0.00867477
Cell775	0.560977	0.125128	0.152183	0.161712	-0.00731821	0.0134775
Cell776	0.12269	0.404859	0.338972	0.133478	0.000102875	-0.00312323
Cell777	0.405696	0.317588	0.227796	0.0489202	-0.00790613	0.00871611
Cell778	0.244021	0.336444	0.179077	0.240459	-0.00419758	-0.00168164
Cell779	0.433405	0.149636	0.113638	0.303321	-0.00474289	0.00535633
Cell780	0.620348	0.11375	0.167356	0.0985459	-0.00856683	0.0171745
Cell781	0.3162	0.300041	0.315552	0.0682064	-0.00280372	0.00613962
Cell782	0.0529202	0.142925	0.352124	0.452031	0.0121007	-0.0090128
Cell783	0.569983	0.171403	0.0935027	0.165112	-0.0103295	0.0126457
Cell784	0.20171	0.711335	0.035916	0.051039	-0.0189528	-0.00498117
Cell785	0.565622	0.101166	0.183893	0.149319	-0.00603803	0.0144723
Cell786	0.340472	0.168568	0.118478	0.372482	-0.00232199	0.000434287
Cell787	0.139332	0.636028	0.0764326	0.148207	-0.0134759	-0.00796063
Cell788	0.284147	0.310784	0.13974	0.26533	-0.00526958	-0.000827152
Cell789	0.332572	0.170546	0.217616	0.279267	-0.00037839	0.00297126
Cell790	0.458272	0.105816	0.357956	0.0779559	0.000370955	0.0136697
Cell791	0.285329	0.25703	0.237596	0.220046	-0.00162347	0.00168294
Cell792	0.146739	0.229636	0.159602	0.464022	0.00249199	-0.00870447
Cell793	0.0913996	0.616519	0.0364537	0.255628	-0.0119194	-0.0120321
Cell794	0.071557	0.361306	0.382112	0.185025	0.00410948	-0.00510559
Cell795	0.130458	0.188729	0.543889	0.136923	0.0113207	0.00150164
Cell796	0.359049	0.256462	0.329334	0.055155	-0.00237242	0.00857501
Cell797	0.225848	0.183385	0.189049	0.401718	0.00211915	-0.00378144
Cell798	0.460012	0.167079	0.323606	0.049302	-0.00251599	0.0132906
Cell799	0.0364227	0.37993	0.438496	0.145151	0.00557667	-0.00523222
Cell800	0.455537	0.315452	0.189072	0.039939	-0.0101359	0.0103475
Cell801	0.0505532	0.294571	0.362223	0.292653	0.00685902	-0.0074829
Cell802	0.0405673	0.106237	0.174416	0.678779	0.0106803	-0.0153519
Cell803	0.507375	0.145902	0.0719825	0.274741	-0.00775124	0.00824538
Cell804	0.259963	0.0717785	0.573835	0.0944234	0.0118814	0.0086447
Cell805	0.211868	0.250083	0.306552	0.231497	0.00223981	-0.000456952
Cell806	0.134176	0.168529	0.0804444	0.616851	0.00371176	-0.0123279
Cell807	0.102868	0.138056	0.418445	0.340631	0.0118297	-0.00425891
Cell808	0.13799	0.263693	0.350858	0.247458	0.00493415	-0.00317292
Cell809	0.209705	0.0365139	0.297342	0.456438	0.00988957	-0.0027714
Cell810	0.342064	0.441943	0.0475376	0.168456	-0.0135431	0.000856824
Cell811	0.0755879	0.34944	0.495391	0.0795805	0.00641793	-0.00159774
Cell812	0.193772	0.134482	0.0998089	0.571937	0.00335205	-0.00869632
Cell813	0.063679	0.133174	0.418726	0.38442	0.0132858	-0.00650258
Cell814	0.158192	0.4287	0.336417	0.076691	-0.00196102	-0.000985126
Cell815	0.28388	0.310506	0.297303	0.10831	-0.00245606	0.0038667
Cell816	0.143826	0.0733582	0.462593	0.320222	0.0136268	-0.00121164
Cell817	0.150862	0.293258	0.387326	0.168554	0.00409067	-0.00109176
Cell818	0.214004	0.27355	0.391015	0.121431	0.00281777	0.00239964
Cell819	0.0971325	0.262371	0.153067	0.487429	0.0028021	-0.0114013
Cell820	0.0694101	0.352727	0.376092	0.201771	0.00438353	-0.00548357
Cell821	0.466947	0.170475	0.141862	0.220716	-0.00608825	0.00827742
Cell822	0.0930622	0.664467	0.191064	0.0514075	-0.0109693	-0.00688498
Cell823	0.049027	0.511162	0.331542	0.108268	-0.00148797	-0.006542
Cell824	0.329565	0.225195	0.0619593	0.383281	-0.00502287	-0.00136196
Cell825	0.192442	0.417001	0.291756	0.0988014	-0.00344257	-0.000495632
Cell826	0.461219	0.120286	0.317624	0.100871	-0.00096486	0.0127597
Cell827	0.271225	0.174052	0.080191	0.474532	-0.000948623	-0.00456331
Cell828	0.186011	0.0591002	0.0582015	0.696687	0.00559925	-0.0110545
Cell829	0.106156	0.362274	0.15501	0.37656	-0.00107872	-0.00993795
Cell830	0.256227	0.142379	0.485727	0.115666	0.00788051	0.00643341
Cell831	0.20901	0.176853	0.292839	0.321298	0.00474443	-0.00168544
Cell832	0.101028	0.36892	0.169277	0.360775	-0.00089992	-0.00974065
Cell833	0.230421	0.352883	0.295756	0.120941	-0.00228179	0.00118845
Cell834	0.258067	0.312213	0.310719	0.119002	-0.00144074	0.0028286
Cell835	0.0623266	0.0921996	0.382206	0.463267	0.0141675	-0.00803862
Cell836	0.075303	0.166472	0.209781	0.548444	0.0079945	-0.0117964
Cell837	0.23279	0.142125	0.257418	0.367667	0.00460203	-0.00171634
Cell838	0.0656302	0.102031	0.595582	0.236757	0.0174885	-0.00138396
Cell839	0.0599856	0.721955	0.0587294	0.15933	-0.0143254	-0.0121897
Cell840	0.354175	0.085268	0.310833	0.249725	0.0036644	0.00621035
Cell841	0.0614981	0.0407226	0.207187	0.690592	0.0129563	-0.0137807
Cell842	0.0663447	0.087159	0.316288	0.530208	0.0130504	-0.00982849
Cell843	0.572507	0.155538	0.165744	0.106211	-0.00855503	0.0148056
Cell844	0.269111	0.0990793	0.257375	0.374435	0.00498101	-5.74135e-05
Cell845	0.0391985	0.179123	0.319643	0.462035	0.0106584	-0.0104323
Cell846	0.21278	0.0445834	0.14557	0.597066	0.00680497	-0.00706391
Cell847	0.105477	0.601514	0.056137	0.236873	-0.0114839	-0.0107851
Cell848	0.211546	0.232375	0.133668	0.422411	-0.000174293	-0.00580357
Cell849	0.188101	0.0440437	0.229704	0.538152	0.00911923	-0.00594369
Cell850	0.125021	0.277919	0.322437	0.274623	0.00433592	-0.00462586
Cell851	0.243876	0.216384	0.247849	0.291891	0.00137967	-0.000711185
Cell852	0.0489687	0.382686	0.348495	0.21985	0.00347243	-0.0071917
Cell853	0.247875	0.126708	0.134134	0.491284	0.00248377	-0.00469111
Cell854	0.208981	0.322487	0.262324	0.206208	-0.00107578	-0.00129219
Cell855	0.291504	0.164671	0.326964	0.216861	0.00310936	0.00387406
Cell856	0.436811	0.216759	0.098653	0.247776	-0.00755294	0.00570275
Cell857	0.223517	0.217302	0.0367401	0.522441	-0.00173628	-0.00816259
Cell858	0.121097	0.280635	0.146779	0.451489	0.00124929	-0.010075
Cell859	0.641401	0.0747507	0.127532	0.156316	-0.00854379	0.01682
Cell860	0.0345339	0.245098	0.27701	0.443358	0.00766194	-0.0113777
Cell861	0.235847	0.0934621	0.307519	0.363172	0.00715555	-0.000482816
Cell862	0.119402	0.232165	0.508981	0.139451	0.00948621	0.000224751
Cell863	0.115292	0.477873	0.3575	0.0493351	-0.00197501	-0.00233067
Cell864	0.0542531	0.0304138	0.150686	0.764647	0.0125634	-0.015971
Cell865	0.0651069	0.291002	0.229953	0.413937	0.00416906	-0.0106499
Cell866	0.139197	0.0945246	0.443189	0.32309	0.0126658	-0.00186271
Cell867	0.0453465	0.107442	0.710869	0.136343	0.0199967	0.000968887
Cell868	0.0799545	0.264336	0.269432	0.386278	0.00535336	-0.00887218
Cell869	0.0909891	0.345326	0.397119	0.166565	0.00432325	-0.0037053
Cell870	0.0960577	0.0748789	0.477352	0.351711	0.0153865	-0.00344839
Cell871	0.239094	0.0416722	0.449148	0.270085	0.0114398	0.00347015
Cell872	0.229068	0.0742989	0.29788	0.398753	0.00789973	-0.00132507
Cell873	0.565743	0.209279	0.122061	0.102917	-0.0110583	0.0136007
Cell874	0.429462	0.217219	0.296018	0.0573009	-0.00382986	0.0111943
Cell875	0.121495	0.158914	0.277375	0.442215	0.00796571	-0.00724024
Cell876	0.0822675	0.190569	0.366718	0.360445	0.00967817	-0.00649502
Cell877	0.443545	0.373882	0.131491	0.0510823	-0.0128857	0.00847455
Cell878	0.468849	0.0724373	0.0621115	0.396603	-0.00401038	0.00511982
Cell879	0.150173	0.473677	0.350902	0.0252474	-0.003074	-0.000600103
Cell880	0.134278	0.121225	0.221033	0.523464	0.00791712	-0.00854301
Cell881	0.291237	0.0867762	0.0957263	0.526261	0.00184045	-0.0037546
Cell882	0.237249	0.276633	0.298049	0.18807	0.00030128	0.000957275
Cell883	0.372544	0.210508	0.392306	0.0246423	-2.81312e-05	0.0108059
Cell884	0.556177	0.051879	0.253843	0.138101	-0.00270337	0.0155892
Cell885	0.467664	0.179302	0.105546	0.247488	-0.00707574	0.00731112
Cell886	0.206192	0.234186	0.391308	0.168315	0.00450408	0.0016148
Cell887	0.386751	0.325366	0.181159	0.106724	-0.0083994	0.00632389
Cell888	0.259813	0.149288	0.469785	0.121113	0.00723069	0.00622079
Cell889	0.205585	0.137674	0.292065	0.364676	0.00626245	-0.00225329
Cell890	0.0690527	0.0845643	0.0536293	0.792754	0.00839746	-0.0175531
Cell891	0.615592	0.0811981	0.176184	0.127026	-0.00707547	0.0168782
Cell892	0.178658	0.322122	0.252454	0.246765	-0.000251791	-0.00329924
Cell893	0.247088	0.279069	0.260195	0.213648	-0.000778367	0.000401694
Cell894	0.0433932	0.0983829	0.46241	0.395814	0.0159815	-0.00665178
Cell895	0.385644	0.197055	0.397755	0.0195461	0.000130336	0.0115862
Cell896	0.429971	0.150065	0.31101	0.108955	-0.00114587	0.0110684
Cell897	0.0500074	0.657647	0.0752965	0.217049	-0.0113757	-0.0128339
Cell898	0.135352	0.0751413	0.431375	0.358131	0.0132839	-0.00260661
Cell899	0.21083	0.0985597	0.35302	0.337591	0.00859119	-0.00048623
Cell900	0.100791	0.0394936	0.34401	0.515706	0.0141503	-0.00748646
Cell901	0.416399	0.163679	0.167612	0.252311	-0.00374173	0.006138
Cell902	0.372126	0.169711	0.0662208	0.391941	-0.00431952	0.000665702
Cell903	0.152783	0.188347	0.278669	0.380201	0.00590439	-0.00517429
Cell904	0.101396	0.379543	0.270426	0.248636	0.000497164	-0.00660005
Cell905	0.381311	0.501233	0.0851928	0.032264	-0.0163007	0.00472654
Cell906	0.13099	0.185425	0.459221	0.224363	0.0099214	-0.00102975
Cell907	0.0309808	0.199385	0.419494	0.35014	0.0119621	-0.00772777
Cell908	0.526656	0.0368544	0.316896	0.119593	-8.04732e-05	0.0156762
Cell909	0.269682	0.0947436	0.338595	0.296979	0.00656029	0.00236448
Cell910	0.194338	0.048488	0.24459	0.512584	0.00901938	-0.00510724
Cell911	0.511579	0.145194	0.286583	0.0566443	-0.00405576	0.0148928
Cell912	0.489431	0.0493339	0.110645	0.350591	-0.00298107	0.00752343
Cell913	0.147119	0.480769	0.1366	0.235513	-0.00703299	-0.00711653
Cell914	0.0461582	0.140856	0.342116	0.470871	0.0122181	-0.00971169
Cell915	0.0325957	0.178945	0.193884	0.594575	0.00864881	-0.0145663
Cell916	0.453507	0.027395	0.258992	0.260106	0.00161359	0.00973799
Cell917	0.343982	0.390873	0.216679	0.0484663	-0.0087538	0.00556406
Cell918	0.0524153	0.14838	0.611631	0.187573	0.0165224	-0.00123265
Cell919	0.443912	0.206637	0.183326	0.166125	-0.00591492	0.00854386
Cell920	0.194566	0.032262	0.179639	0.593533	0.00844816	-0.00718218
Cell921	0.290764	0.105707	0.558521	0.0450081	0.0093784	0.010227
Cell922	0.0535816	0.475394	0.402223	0.0688019	0.000914444	-0.00449298
Cell923	0.131286	0.796174	0.0288515	0.0436885	-0.0198643	-0.00839915
Cell924	0.12075	0.15613	0.256137	0.466982	0.00771415	-0.00794227
Cell925	0.128847	0.667984	0.159441	0.0437279	-0.0128212	-0.00578254
Cell926	0.42681	0.343183	0.0339164	0.196091	-0.0129594	0.00433834
Cell927	0.485998	0.269303	0.158184	0.0865153	-0.0100011	0.0107261
Cell928	0.239214	0.495631	0.080494	0.184661	-0.0115612	-0.00347125
Cell929	0.138957	0.199791	0.337274	0.323977	0.0069785	-0.00409824
Cell930	0.167368	0.0360533	0.451786	0.344793	0.0140222	-0.000543124
Cell931	0.0561771	0.75501	0.140412	0.0484011	-0.0139512	-0.00966519
Cell932	0.0597044	0.228903	0.658325	0.0530682	0.0141944	0.00129713
Cell933	0.404537	0.101546	0.291127	0.20279	0.00108736	0.00860514
Cell934	0.0666482	0.278048	0.575845	0.0794589	0.0107239	-0.000336678
Cell935	0.347541	0.255847	0.0930669	0.303545	-0.0061668	0.000856283
Cell936	0.532159	0.0739936	0.216811	0.177036	-0.00338109	0.013327
Cell937	0.15775	0.727926	0.0622518	0.0520723	-0.0176579	-0.00652188
Cell938	0.481931	0.189653	0.25141	0.0770059	-0.00532756	0.0125695
Cell939	0.119136	0.158372	0.251885	0.470607	0.00760994	-0.00814024
Cell940	0.566643	0.0606628	0.0451759	0.327519	-0.00706333	0.0100183
Cell941	0.101366	0.0769623	0.0856051	0.736067	0.00818969	-0.0148444
Cell942	0.0838299	0.0415448	0.376665	0.49796	0.0152066	-0.00744735
Cell943	0.101434	0.0923076	0.559864	0.246394	0.0160434	-0.000521743
Cell944	0.085207	0.178493	0.316998	0.419301	0.00913849	-0.00792449
Cell945	0.0116393	0.276099	0.603108	0.109153	0.0130666	-0.00263867
Cell946	0.0999442	0.468569	0.383983	0.0475033	-0.000668987	-0.00248715
Cell947	0.143389	0.0521517	0.254417	0.550043	0.0107173	-0.00765143
Cell948	0.158763	0.0662035	0.450615	0.324419	0.0131881	-0.000792377
Cell949	0.298649	0.425276	0.091261	0.184814	-0.0107518	-0.000431759
Cell950	0.183518	0.165864	0.209336	0.441281	0.00449041	-0.00571738
Cell951	0.019631	0.239036	0.445901	0.295432	0.011362	-0.00722178
Cell952	0.142742	0.253571	0.30067	0.303017	0.00425644	-0.00449674
Cell953	0.385816	0.0824632	0.192842	0.338878	0.000644499	0.00444008
Cell954	0.145845	0.607532	0.125529	0.121093	-0.0117837	-0.00638135
Cell955	0.128785	0.75212	0.0114722	0.107623	-0.018494	-0.00945524
Cell956	0.105698	0.0837477	0.530444	0.280111	0.0156933	-0.00123805
Cell957	0.278319	0.117631	0.318443	0.285607	0.00509226	0.00245405
Cell958	0.344292	0.0461995	0.253724	0.355785	0.00438914	0.00359509
Cell959	0.418268	0.0417193	0.369522	0.170491	0.00420047	0.0111859
Cell960	0.252718	0.0496843	0.17803	0.519568	0.00589736	-0.00379707
Cell961	0.0858475	0.0617981	0.0973228	0.755032	0.00945183	-0.0155046
Cell962	0.0848101	0.136508	0.318766	0.459916	0.0107049	-0.00827089
Cell963	0.340178	0.0638726	0.280836	0.315113	0.00436308	0.00433264
Cell964	0.18162	0.0808226	0.646066	0.0914918	0.0153818	0.00647111
Cell965	0.289936	0.40213	0.0802493	0.227685	-0.00982473	-0.00145977
Cell966	0.110928	0.180245	0.219439	0.489388	0.00650826	-0.00937658
Cell967	0.26139	0.549866	0.0613552	0.127389	-0.0145879	-0.0023071
Cell968	0.0709387	0.505126	0.255536	0.168399	-0.00332968	-0.00763416
Cell969	0.245116	0.196393	0.272457	0.286035	0.00250061	-8.49661e-05
Cell970	0.578925	0.0887851	0.186947	0.145343	-0.00596752	0.0152021
Cell971	0.151687	0.193653	0.312195	0.342466	0.00634233	-0.00418597
Cell972	0.201918	0.542222	0.0970583	0.158801	-0.0117439	-0.0046593
Cell973	0.0512647	0.50464	0.304346	0.139749	-0.00180665	-0.00728766
Cell974	0.383421	0.0938785	0.119925	0.402776	-0.000984875	0.00222723
Cell975	0.404988	0.171327	0.115599	0.308086	-0.0045706	0.0040084
Cell976	0.168632	0.398526	0.2702	0.162642	-0.00238103	-0.0026477
Cell977	0.427184	0.17748	0.152786	0.24255	-0.00485571	0.00642633
Cell978	0.0470823	0.172821	0.467752	0.312345	0.0132577	-0.00561594
Cell979	0.536426	0.0706288	0.237786	0.155159	-0.00302579	0.0141644
Cell980	0.019706	0.0581975	0.274061	0.648035	0.0148677	-0.0139792
Cell981	0.416059	0.236869	0.261142	0.0859304	-0.00472515	0.00957254
Cell982	0.713327	0.174459	0.0535232	0.0586902	-0.0158098	0.019555
Cell983	0.117693	0.41639	0.212799	0.253118	-0.00239074	-0.00707409
Cell984	0.253634	0.224126	0.208222	0.314018	7.88595e-05	-0.00127673
Cell985	0.0414521	0.588798	0.200644	0.169107	-0.00637814	-0.010186
Cell986	0.20428	0.525595	0.058397	0.211728	-0.0119037	-0.0058315
Cell987	0.232398	0.322147	0.2174	0.228055	-0.0026216	-0.00131902
Cell988	0.191578	0.185356	0.0395495	0.583516	0.000510093	-0.0101651
Cell989	0.341944	0.575024	0.0301308	0.0529011	-0.0186727	0.00152426
Cell990	0.0399077	0.363656	0.304039	0.292397	0.00366843	-0.00920239
Cell991	0.0934891	0.525396	0.339952	0.0411628	-0.00330036	-0.00365736
Cell992	0.274987	0.143894	0.304297	0.276822	0.00399755	0.00207907
Cell993	0.416264	0.225367	0.274771	0.083598	-0.00407305	0.00988839
Cell994	0.154385	0.188123	0.0238486	0.633644	0.00134051	-0.0127056
Cell995	0.276016	0.204277	0.381121	0.138585	0.00313759	0.00497626
Cell996	0.421706	0.368309	0.155361	0.0546241	-0.0115503	0.00790769
Cell997	0.108728	0.159056	0.374154	0.358062	0.0100923	-0.00506455
Cell998	0.189719	0.135691	0.409021	0.265569	0.00892469	0.000332039
Cell999	0.0601669	0.196134	0.374316	0.369383	0.0103297	-0.00746324
Cell1000	0.0870748	0.278079	0.451643	0.183203	0.00785565	-0.0028992
Cell1001	0.244928	0.148943	0.53341	0.072719	0.0088557	0.0072814
Cell1002	0.184898	0.64009	0.160701	0.0143116	-0.0136098	-0.00283685
Cell1003	0.384244	0.272564	0.177964	0.165228	-0.00646027	0.0056131
Cell1004	0.135742	0.136527	0.566304	0.161427	0.0134391	0.00200097
Cell1005	0.247396	0.171469	0.151126	0.430009	0.00117795	-0.00380815
Cell1006	0.0644084	0.0980613	0.414284	0.423246	0.0144563	-0.00690952
Cell1007	0.110531	0.191268	0.51355	0.184651	0.0113384	-0.000505635
Cell1008	0.199048	0.16719	0.284117	0.349645	0.00526388	-0.00259431
Cell1009	0.2492	0.0333951	0.216306	0.501099	0.0072812	-0.002997
Cell1010	0.222354	0.148849	0.28818	0.340616	0.0052432	-0.00132417
Cell1011	0.294029	0.0218226	0.567633	0.116516	0.012475	0.00993036
Cell1012	0.432637	0.473021	0.0592966	0.035045	-0.0174059	0.00659115
Cell1013	0.106337	0.341342	0.283711	0.26861	0.00195709	-0.0062673
Cell1014	0.5045	0.223112	0.13347	0.138918	-0.00936634	0.0106151
Cell1015	0.0296148	0.385274	0.250577	0.334535	0.00227102	-0.0111869
Cell1016	0.193705	0.15055	0.359107	0.296637	0.00737102	-0.000802435
Cell1017	0.118182	0.0352687	0.47884	0.367709	0.0161296	-0.00251278
Cell1018	0.301292	0.133342	0.328642	0.236724	0.0039567	0.00419452
Cell1019	0.173573	0.0272273	0.554391	0.244809	0.0159604	0.00279532
Cell1020	0.251575	0.386872	0.10282	0.258733	-0.00762404	-0.00308348
Cell1021	0.0298375	0.518052	0.312217	0.139893	-0.00145666	-0.0081393
Cell1022	0.156312	0.0578273	0.514395	0.271466	0.0147028	0.000901445
Cell1023	0.0789672	0.0463326	0.22423	0.650471	0.0124872	-0.0122364
Cell1024	0.131106	0.141194	0.211422	0.516278	0.00712582	-0.00882984
Cell1025	0.201715	0.142107	0.049484	0.606694	0.00192471	-0.00968511
Cell1026	0.421001	0.2976	0.141822	0.139578	-0.00920403	0.00682836
Cell1027	0.030938	0.112422	0.624997	0.231643	0.0187614	-0.002366
Cell1028	0.086218	0.098417	0.385774	0.429591	0.0132287	-0.00652986
Cell1029	0.027158	0.347287	0.439029	0.186526	0.00707078	-0.00603138
Cell1030	0.173024	0.208254	0.27676	0.341962	0.00449073	-0.0039121
Cell1031	0.0283368	0.0475566	0.31666	0.607447	0.0157284	-0.0123146
Cell1032	0.221534	0.0630576	0.476092	0.239316	0.0117133	0.0034783
Cell1033	0.272068	0.534597	0.150685	0.042649	-0.012797	0.000828671
Cell1034	0.25072	0.180164	0.298255	0.270861	0.00336438	0.000856544
Cell1035	0.0813812	0.121473	0.475842	0.321304	0.0141476	-0.00390229
Cell1036	0.0405799	0.293852	0.611513	0.0540555	0.0116311	-0.000597219
Cell1037	0.330622	0.0483946	0.193454	0.427529	0.00368494	0.0010424
Cell1038	0.233896	0.445219	0.0391265	0.281759	-0.0102944	-0.00546044
Cell1039	0.0569022	0.613557	0.186931	0.14261	-0.00802131	-0.00950315
Cell1040	0.0456517	0.250465	0.495341	0.208542	0.0109786	-0.00417461
Cell1041	0.478135	0.0308627	0.284489	0.206513	0.00113941	0.0119193
Cell1042	0.661717	0.270443	0.0418851	0.0259551	-0.0178181	0.0171605
Cell1043	0.265394	0.25333	0.0644523	0.416824	-0.00391239	-0.00465084
Cell1044	0.3183	0.419614	0.0777452	0.184342	-0.0114251	0.000220552
Cell1045	0.156451	0.171299	0.241417	0.430832	0.00574241	-0.0062345
Cell1046	0.319007	0.169655	0.394358	0.116981	0.00322991	0.00748374
Cell1047	0.239974	0.365189	0.210342	0.184494	-0.00455358	-0.000716723
Cell1048	0.231123	0.408325	0.0815865	0.278965	-0.00811353	-0.00467824
Cell1049	0.212396	0.228486	0.169669	0.389449	0.000577649	-0.00471409
Cell1050	0.298558	0.269417	0.127895	0.30413	-0.00444849	-0.000740636
Cell1051	0.322732	0.478509	0.121799	0.0769608	-0.012923	0.00231627
Cell1052	0.443191	0.0969197	0.0904034	0.369486	-0.00356198	0.0047398
Cell1053	0.147753	0.13651	0.156378	0.559359	0.00577807	-0.00957972
Cell1054	0.31273	0.128556	0.484115	0.0745987	0.00651607	0.00944499
Cell1055	0.228351	0.1678	0.103995	0.499854	0.00109415	-0.00632355
Cell1056	0.164736	0.365314	0.406667	0.0632834	0.00137034	0.000915156
Cell1057	0.0294196	0.57657	0.186682	0.207328	-0.00579128	-0.0113912
Cell1058	0.500321	0.0387397	0.252215	0.208724	-0.000439937	0.0122752
Cell1059	0.0894996	0.238272	0.104609	0.56762	0.00306439	-0.0134968
Cell1060	0.0370814	0.321259	0.387692	0.253967	0.00678118	-0.00724088
Cell1061	0.501079	0.138596	0.223544	0.136781	-0.00459332	0.0123569
Cell1062	0.421033	0.0345184	0.202423	0.342026	0.0014077	0.00628058
Cell1063	0.427069	0.141348	0.27416	0.157422	-0.00138912	0.00972477
Cell1064	0.331372	0.189329	0.230593	0.248706	-0.000790156	0.00346031
Cell1065	0.0853224	0.0690708	0.546625	0.298982	0.0171748	-0.00203408
Cell1066	0.0499236	0.102378	0.369254	0.478444	0.013972	-0.00903343
Cell1067	0.273655	0.152822	0.431952	0.141571	0.00598146	0.00590123
Cell1068	0.248055	0.224072	0.401681	0.126192	0.0036937	0.00419313
Cell1069	0.419944	0.200146	0.0990364	0.280874	-0.00639544	0.00461463
Cell1070	0.0703927	0.13278	0.316097	0.48073	0.0112615	-0.00919657
Cell1071	0.100472	0.241544	0.383869	0.274115	0.00754244	-0.0044988
Cell1072	0.267895	0.224983	0.0896341	0.417488	-0.00251932	-0.00401139
Cell1073	0.23721	0.0521595	0.275424	0.435207	0.00803935	-0.00173648
Cell1074	0.320654	0.096776	0.36045	0.22212	0.00521709	0.00590842
Cell1075	0.536104	0.0323933	0.21984	0.211663	-0.00194743	0.0132664
Cell1076	0.368495	0.135866	0.288602	0.207037	0.000970104	0.00680678
Cell1077	0.0659746	0.0705752	0.295441	0.568009	0.0132939	-0.0106216
Cell1078	0.0585225	0.112048	0.623089	0.206341	0.0178443	-0.00087206
Cell1079	0.232349	0.228279	0.242895	0.296477	0.00123531	-0.00140205
Cell1080	0.343189	0.438942	0.0720884	0.14578	-0.0130354	0.00162743
Cell1081	0.273868	0.291527	0.173529	0.261076	-0.00363796	-0.000568866
Cell1082	0.0675337	0.0627959	0.396796	0.472874	0.015323	-0.0075729
Cell1083	0.0796194	0.272634	0.179888	0.467859	0.00347512	-0.0114941
Cell1084	0.100922	0.236473	0.304911	0.357693	0.00631113	-0.00687989
Cell1085	0.337606	0.194256	0.213185	0.254953	-0.00148027	0.00333527
Cell1086	0.333911	0.405321	0.144252	0.116517	-0.0102348	0.00296057
Cell1087	0.288522	0.0649697	0.291921	0.354587	0.00619934	0.00176318
Cell1088	0.258421	0.285844	0.289221	0.166514	-0.000877607	0.00196906
Cell1089	0.337913	0.266257	0.215208	0.180622	-0.00406472	0.00405942
Cell1090	0.492116	0.0875445	0.337153	0.083187	-0.000435929	0.0147907
Cell1091	0.520541	0.261616	0.0723919	0.145451	-0.0123672	0.0100383
Cell1092	0.206311	0.120034	0.0916908	0.581964	0.00332418	-0.0083622
Cell1093	0.0899119	0.189706	0.0522792	0.668103	0.00388352	-0.0154742
Cell1094	0.0694951	0.353629	0.324184	0.252692	0.00342734	-0.00702283
Cell1095	0.072132	0.119901	0.48643	0.321537	0.0146931	-0.00412098
Cell1096	0.360674	0.182832	0.327325	0.129169	0.000208531	0.00794555
Cell1097	0.274232	0.268735	0.32195	0.135083	-0.000190813	0.00368501
Cell1098	0.497529	0.107118	0.26116	0.134193	-0.0026695	0.0129991
Cell1099	0.447496	0.414676	0.0475851	0.0902435	-0.0159814	0.00655448
Cell1100	0.493404	0.0933173	0.0385319	0.374747	-0.00598395	0.00598587
Cell1101	0.358202	0.265088	0.0644151	0.312295	-0.00735666	0.000683265
Cell1102	0.111473	0.062445	0.585374	0.240708	0.0172521	0.000538644
Cell1103	0.110275	0.138704	0.140267	0.610754	0.0066312	-0.0121536
Cell1104	0.287266	0.297758	0.238318	0.176657	-0.00315021	0.00217933
Cell1105	0.111346	0.0899507	0.0610912	0.737612	0.00695952	-0.0148984
Cell1106	0.204862	0.315166	0.364766	0.115206	0.00114065	0.00147315
Cell1107	0.613148	0.134334	0.121582	0.130936	-0.00989095	0.0155849
Cell1108	0.240224	0.206395	0.291311	0.26207	0.00263143	0.000292972
Cell1109	0.378019	0.0546745	0.222709	0.344597	0.00243521	0.00464432
Cell1110	0.329729	0.232584	0.255788	0.1819	-0.00185803	0.00450936
Cell1111	0.343337	0.0509874	0.266037	0.339639	0.00446501	0.00395247
Cell1112	0.176626	0.205138	0.406332	0.211904	0.00678492	0.000137277
Cell1113	0.0383364	0.262542	0.0861172	0.613004	0.00351988	-0.0167148
Cell1114	0.0460203	0.150989	0.458586	0.344405	0.0139211	-0.00614586
Cell1115	0.188826	0.131761	0.362714	0.316699	0.00827482	-0.00113817
Cell1116	0.177631	0.212025	0.550744	0.0595993	0.00906407	0.00457388
Cell1117	0.0535927	0.102622	0.741494	0.102292	0.0204465	0.00230601
Cell1118	0.250924	0.0341806	0.217535	0.497361	0.00721849	-0.00285608
Cell1119	0.396776	0.145785	0.389167	0.0682719	0.00147484	0.0114965
Cell1120	0.469564	0.0599418	0.149386	0.321108	-0.0020326	0.00765762
Cell1121	0.0786044	0.450078	0.249055	0.222263	-0.00169812	-0.00789017
Cell1122	0.287022	0.125131	0.20877	0.379077	0.00259211	-0.000267626
Cell1123	0.399752	0.2853	0.0498045	0.265143	-0.00969945	0.00276914
Cell1124	0.342174	0.0355743	0.228851	0.3934	0.00440201	0.0026367
Cell1125	0.497879	0.302306	0.147313	0.0525023	-0.0117766	0.0113668
Cell1126	0.181262	0.199529	0.213642	0.405568	0.00341967	-0.00541358
Cell1127	0.439987	0.210544	0.0749408	0.274528	-0.00785147	0.0051169
Cell1128	0.278397	0.0761301	0.479695	0.165778	0.00945457	0.00690754
Cell1129	0.345829	0.12275	0.266983	0.264439	0.00179908	0.00476537
Cell1130	0.129382	0.147359	0.47719	0.246069	0.0116725	-0.00092481
Cell1131	0.126516	0.130684	0.526796	0.216004	0.0132501	0.000247306
Cell1132	0.035775	0.463071	0.283973	0.217182	-0.000157363	-0.00914285
Cell1133	0.188024	0.0948599	0.467341	0.249776	0.0114945	0.00161384
Cell1134	0.261553	0.168015	0.0533994	0.517032	-0.000890552	-0.0059636
Cell1135	0.0703677	0.302903	0.47584	0.150889	0.00792805	-0.00289426
Cell1136	0.544599	0.0870863	0.259037	0.109277	-0.00351122	0.0154082
Cell1137	0.293108	0.197636	0.033492	0.475763	-0.00334345	-0.00451485
Cell1138	0.271098	0.136674	0.415491	0.176736	0.00635804	0.00512
Cell1139	0.225288	0.122426	0.0273246	0.624961	0.00147879	-0.00919605
Cell1140	0.363499	0.0651643	0.425763	0.145574	0.00612868	0.0099919
Cell1141	0.34546	0.27852	0.139089	0.236931	-0.0061048	0.00231869
Cell1142	0.334806	0.561413	0.0220758	0.0817051	-0.0180901	0.000758979
Cell1143	0.153746	0.0363546	0.454173	0.355726	0.0144965	-0.0012366
Cell1144	0.382287	0.152738	0.147642	0.317333	-0.00259027	0.00352048
Cell1145	0.0317374	0.163565	0.246651	0.558047	0.0101703	-0.013175
Cell1146	0.108444	0.238851	0.411277	0.241429	0.00786709	-0.00325424
Cell1147	0.159957	0.0407232	0.30364	0.49568	0.0114661	-0.00534859
Cell1148	0.264483	0.227235	0.245184	0.263097	0.000269027	0.000467756
Cell1149	0.0774007	0.281313	0.389424	0.251862	0.00694926	-0.00527574
Cell1150	0.0827147	0.105569	0.230986	0.580731	0.0103377	-0.0112915
Cell1151	0.222411	0.0894659	0.311415	0.376708	0.00780638	-0.0011593
Cell1152	0.11045	0.463297	0.391418	0.0348356	-0.000687506	-0.00172019
Cell1153	0.107738	0.114369	0.493145	0.284747	0.0138552	-0.00196347
Cell1154	0.350264	0.031751	0.277332	0.340653	0.00513755	0.00450787
Cell1155	0.0335663	0.240306	0.628389	0.0977389	0.0140998	-0.000968478
Cell1156	0.202159	0.0403083	0.178171	0.579362	0.00788354	-0.00672597
Cell1157	0.39517	0.275479	0.176913	0.152438	-0.00693981	0.00622348
Cell1158	0.283281	0.0771728	0.0500308	0.589515	0.00163673	-0.00565547
Cell1159	0.153932	0.257615	0.224393	0.364059	0.00239302	-0.00611066
Cell1160	0.0493469	0.585211	0.187949	0.177493	-0.00672997	-0.0101529
Cell1161	0.455115	0.143827	0.231358	0.1697	-0.00315006	0.0100475
Cell1162	0.322612	0.300288	0.229159	0.147941	-0.00455355	0.00391986
Cell1163	0.179482	0.19344	0.124882	0.502197	0.00212388	-0.00822261
Cell1164	0.126887	0.0295366	0.516355	0.327222	0.0167199	-0.000952007
Cell1165	0.12261	0.724522	0.113269	0.0395989	-0.0154871	-0.00700703
Cell1166	0.0642786	0.14455	0.38298	0.408192	0.0122199	-0.00743555
Cell1167	0.432824	0.140763	0.216379	0.210033	-0.00257992	0.00831605
Cell1168	0.191378	0.496136	0.15414	0.158346	-0.00871796	-0.00396014
Cell1169	0.202408	0.466086	0.305215	0.0262908	-0.00530737	0.000909019
Cell1170	0.63709	0.0379604	0.105645	0.219304	-0.00745806	0.0155923
Cell1171	0.370469	0.310788	0.0541252	0.264617	-0.00959484	0.00147709
Cell1172	0.148527	0.256199	0.273553	0.321721	0.00349208	-0.004958
Cell1173	0.365923	0.208331	0.346192	0.0795544	-0.000551932	0.00903436
Cell1174	0.428433	0.221406	0.114704	0.235456	-0.00716429	0.00575234
Cell1175	0.0631425	0.164575	0.358512	0.41377	0.0110968	-0.00805142
Cell1176	0.0554958	0.121169	0.458796	0.364539	0.0146978	-0.00587334
Cell1177	0.263779	0.182812	0.272787	0.280622	0.00239208	0.000854645
Cell1178	0.0564878	0.127013	0.0850495	0.731449	0.00782432	-0.0169405
Cell1179	0.42256	0.244646	0.236806	0.0959876	-0.00565009	0.00928101
Cell1180	0.113393	0.100411	0.278767	0.507429	0.0103748	-0.00818034
Cell1181	0.58485	0.118533	0.11843	0.178186	-0.00845399	0.0137542
Cell1182	0.0270603	0.350996	0.403011	0.218933	0.00630062	-0.00708057
Cell1183	0.401905	0.303401	0.223136	0.0715574	-0.00735119	0.00823582
Cell1184	0.165314	0.130424	0.615512	0.0887496	0.0135718	0.00508396
Cell1185	0.562976	0.0354668	0.234678	0.166879	-0.00266932	0.0152519
Cell1186	0.0342125	0.30542	0.463634	0.196734	0.00879574	-0.00527397
Cell1187	0.0718353	0.229245	0.156603	0.542317	0.00488819	-0.0130185
Cell1188	0.053914	0.190438	0.452984	0.302665	0.0121349	-0.00551444
Cell1189	0.554266	0.0612062	0.0448524	0.339675	-0.00668638	0.00931613
Cell1190	0.236972	0.0995515	0.455194	0.208282	0.00951764	0.00405093
Cell1191	0.251594	0.460716	0.199551	0.0881386	-0.00858606	0.000472902
Cell1192	0.0602005	0.141986	0.245398	0.552416	0.010005	-0.0118023
Cell1193	0.342334	0.224528	0.176196	0.256941	-0.00338758	0.00276746
Cell1194	0.275831	0.586299	0.121498	0.0163721	-0.0153114	0.000632044
Cell1195	0.202454	0.685851	0.0211771	0.0905177	-0.0183145	-0.00560874
Cell1196	0.0951357	0.168722	0.0447573	0.691385	0.00434101	-0.0155931
Cell1197	0.147422	0.137053	0.158362	0.557164	0.00580434	-0.00953423
Cell1198	0.366936	0.312108	0.0715854	0.249371	-0.00921809	0.00181189
Cell1199	0.347254	0.23896	0.236581	0.177204	-0.00299966	0.00497985
Cell1200	0.361083	0.0589116	0.220821	0.359184	0.00279873	0.00367157
Cell1201	0.35145	0.13993	0.344034	0.164585	0.00236015	0.0075403
Cell1202	0.224254	0.0363472	0.487385	0.252014	0.0127936	0.00372945
Cell1203	0.483034	0.154365	0.283911	0.0786898	-0.0035076	0.0132867
Cell1204	0.420592	0.338276	0.115246	0.125886	-0.0111368	0.0063758
Cell1205	0.236932	0.349017	0.233129	0.180921	-0.0034642	-0.000351942
Cell1206	0.128802	0.205065	0.269453	0.39668	0.00591447	-0.00665111
Cell1207	0.0479533	0.369155	0.351724	0.231167	0.00405328	-0.00727381
Cell1208	0.533886	0.0362536	0.175467	0.254394	-0.00280236	0.0118493
Cell1209	0.120668	0.181318	0.253529	0.444485	0.00675738	-0.00779877
Cell1210	0.232677	0.304966	0.268873	0.193484	-0.00109479	8.15869e-05
Cell1211	0.18127	0.35731	0.272832	0.188587	-0.00125096	-0.00222683
Cell1212	0.15042	0.0795364	0.576758	0.193286	0.0152135	0.00262905
Cell1213	0.1401	0.34758	0.426152	0.0861676	0.00315985	-4.95993e-05
Cell1214	0.386345	0.148683	0.307333	0.157639	0.000257355	0.00848778
Cell1215	0.250629	0.21189	0.205179	0.332302	0.000566171	-0.0016469
Cell1216	0.111894	0.0837163	0.379377	0.425012	0.0128134	-0.00540627
Cell1217	0.344867	0.0234768	0.383273	0.248383	0.00749213	0.00729727
Cell1218	0.242485	0.406788	0.245761	0.104966	-0.0055151	0.000857233
Cell1219	0.0183457	0.461761	0.345632	0.174261	0.00155046	-0.00829302
Cell1220	0.298648	0.122302	0.204378	0.374672	0.00223877	0.000230803
Cell1221	0.438015	0.14327	0.0438344	0.374881	-0.00590011	0.00347171
Cell1222	0.446669	0.274037	0.0565009	0.222792	-0.0106977	0.00551202
Cell1223	0.44871	0.303205	0.0867074	0.161378	-0.0112857	0.00679206
Cell1224	0.291284	0.327051	0.125551	0.256114	-0.00634307	-0.000703199
Cell1225	0.0261063	0.11352	0.166593	0.69378	0.0107477	-0.0163354
Cell1226	0.274435	0.588444	0.0762171	0.0609032	-0.016147	-0.00078128
Cell1227	0.0895557	0.188993	0.113455	0.607996	0.00500605	-0.0136714
Cell1228	0.326244	0.122816	0.0793942	0.471545	-0.000894	-0.00194678
Cell1229	0.0749065	0.407057	0.423243	0.0947934	0.00307147	-0.00327626
Cell1230	0.385866	0.143059	0.19675	0.274324	-0.00148468	0.00510371
Cell1231	0.0882958	0.147407	0.306029	0.458268	0.0099705	-0.00835749
Cell1232	0.241108	0.467738	0.190111	0.101042	-0.00866715	-0.000337211
Cell1233	0.189797	0.455873	0.165204	0.189126	-0.00701059	-0.00407982
Cell1234	0.475145	0.180399	0.104645	0.23981	-0.00737472	0.00771559
Cell1235	0.209497	0.332932	0.352697	0.104873	0.000131769	0.00153298
Cell1236	0.0255769	0.502745	0.305882	0.165796	-0.000875555	-0.00870622
Cell1237	0.066952	0.300177	0.187904	0.444967	0.00303058	-0.0117209
Cell1238	0.0292564	0.233657	0.464542	0.272545	0.0115747	-0.00617029
Cell1239	0.301633	0.247214	0.26476	0.186393	-0.00131585	0.00332579
Cell1240	0.468855	0.28055	0.199717	0.050878	-0.00911479	0.011103
Cell1241	0.0717004	0.198029	0.249517	0.480753	0.00767239	-0.010528
Cell1242	0.0192107	0.177795	0.271472	0.531521	0.0105019	-0.0130109
Cell1243	0.143605	0.270207	0.0565859	0.529602	-0.000704241	-0.0115973
Cell1244	0.0928385	0.499308	0.205549	0.202305	-0.0047174	-0.00794706
Cell1245	0.61534	0.255985	0.0813196	0.0473552	-0.0150867	0.0155965
Cell1246	0.223805	0.0903422	0.48836	0.197493	0.0108679	0.00421802
Cell1247	0.0205924	0.160849	0.139208	0.67935	0.00872529	-0.01704
Cell1248	0.0359707	0.422765	0.334083	0.207182	0.00218638	-0.00799527
Cell1249	0.105583	0.106941	0.249425	0.538051	0.00987152	-0.0094392
Cell1250	0.217461	0.45391	0.0285997	0.30003	-0.0102618	-0.00662328
Cell1251	0.118325	0.103352	0.325909	0.452414	0.010944	-0.00646644
Cell1252	0.211711	0.12766	0.105767	0.554861	0.00312182	-0.00756854
Cell1253	0.512228	0.114206	0.165588	0.207979	-0.00509957	0.0110332
Cell1254	0.132367	0.179498	0.439246	0.248889	0.0097372	-0.00160266
Cell1255	0.0936543	0.111092	0.462107	0.333147	0.0138813	-0.0037146
Cell1256	0.124514	0.436618	0.0676488	0.371219	-0.00592048	-0.0108483
Cell1257	0.290234	0.566434	0.0261427	0.117189	-0.0167509	-0.00158591
Cell1258	0.0717479	0.178417	0.249976	0.499858	0.00839	-0.0106876
Cell1259	0.130602	0.399208	0.420063	0.0501267	0.0014889	-0.000303396
Cell1260	0.537926	0.131632	0.123883	0.206558	-0.00730658	0.0113907
Cell1261	0.182628	0.0499807	0.585685	0.181706	0.0153962	0.00444559
Cell1262	0.496096	0.157529	0.168516	0.177859	-0.0060938	0.0106007
Cell1263	0.0956674	0.0814832	0.30502	0.51783	0.012103	-0.00856409
Cell1264	0.0395992	0.696754	0.209544	0.0541023	-0.0100739	-0.00905513
Cell1265	0.041262	0.223623	0.671707	0.0634076	0.0152228	0.000610686
Cell1266	0.295764	0.376804	0.268489	0.0589422	-0.00575712	0.00426994
Cell1267	0.36445	0.0528747	0.149791	0.432884	0.00164822	0.00168319
Cell1268	0.499495	0.059486	0.232504	0.208515	-0.00151484	0.0118254
Cell1269	0.0581118	0.169117	0.121003	0.651768	0.00688282	-0.015396
Cell1270	0.0355094	0.383783	0.446526	0.134182	0.00560909	-0.00500899
Cell1271	0.421508	0.209868	0.119053	0.249572	-0.0064437	0.00538854
Cell1272	0.156608	0.17482	0.56725	0.101322	0.0113892	0.00354879
Cell1273	0.198149	0.228791	0.274977	0.298082	0.00289769	-0.00236526
Cell1274	0.14251	0.0600224	0.48939	0.308078	0.0146284	-0.000604288
Cell1275	0.451767	0.216143	0.207548	0.124542	-0.00608528	0.0097961
Cell1276	0.137028	0.172535	0.518811	0.171627	0.0112494	0.000976567
Cell1277	0.222052	0.418996	0.336653	0.0222988	-0.00368119	0.00253328
Cell1278	0.339037	0.23556	0.22419	0.201214	-0.00282901	0.00411576
Cell1279	0.0722941	0.154257	0.410078	0.363371	0.012088	-0.00608648
Cell1280	0.0668872	0.252364	0.603016	0.0777326	0.0121293	0.000258687
Cell1281	0.0738684	0.148187	0.253401	0.524544	0.00947779	-0.0107371
Cell1282	0.0669731	0.102254	0.0936993	0.737074	0.00853449	-0.0163133
Cell1283	0.258556	0.174342	0.413284	0.153819	0.00536103	0.00468536
Cell1284	0.131492	0.605814	0.220337	0.0423576	-0.00957305	-0.00437071
Cell1285	0.198271	0.182422	0.407757	0.211551	0.00693003	0.00119562
Cell1286	0.0257847	0.627679	0.246246	0.100291	-0.00646951	-0.00935622
Cell1287	0.419746	0.0660304	0.324466	0.189758	0.00247186	0.0101402
Cell1288	0.36357	0.0280428	0.148046	0.460342	0.00254614	0.0013585
Cell1289	0.103245	0.0714868	0.0584019	0.766866	0.00784458	-0.0156011
Cell1290	0.339858	0.0742377	0.267648	0.318257	0.00376377	0.00401329
Cell1291	0.0657462	0.422824	0.364451	0.146979	0.00175486	-0.00540887
Cell1292	0.0863989	0.141503	0.381681	0.390417	0.0115881	-0.00625528
Cell1293	0.371662	0.0422058	0.177643	0.40849	0.00229459	0.0028266
Cell1294	0.0732429	0.426644	0.189651	0.310462	-0.00172792	-0.0101789
Cell1295	0.0835362	0.186436	0.187409	0.542619	0.00660625	-0.0118223
Cell1296	0.466954	0.0791882	0.113957	0.339901	-0.0032739	0.0066239
Cell1297	0.175474	0.0791734	0.121506	0.623847	0.00633696	-0.00957513
Cell1298	0.0766526	0.152877	0.428901	0.34157	0.0123302	-0.00529044
Cell1299	0.412456	0.125869	0.258281	0.203395	-0.000634507	0.00828754
Cell1300	0.450675	0.140322	0.176871	0.232133	-0.00384506	0.00813661
Cell1301	0.131058	0.177413	0.564326	0.127203	0.012074	0.00204492
Cell1302	0.28485	0.500298	0.0564048	0.158447	-0.0136413	-0.00157812
Cell1303	0.0454988	0.132104	0.351163	0.471234	0.0127173	-0.00955688
Cell1304	0.140197	0.155009	0.338091	0.366702	0.00857621	-0.00440596
Cell1305	0.183876	0.108251	0.586781	0.121092	0.0132625	0.00507173
Cell1306	0.0611332	0.213945	0.642908	0.0820134	0.0144168	0.000782398
Cell1307	0.0763137	0.495056	0.344873	0.0837575	-0.0015547	-0.00475039
Cell1308	0.223356	0.676744	0.0616552	0.0382454	-0.0179459	-0.00330234
Cell1309	0.357463	0.128387	0.474376	0.0397739	0.0048951	0.0116729
Cell1310	0.0991926	0.2968	0.280133	0.323875	0.00374077	-0.00717673
Cell1311	0.190769	0.0279124	0.571812	0.209507	0.0156855	0.00429138
Cell1312	0.444201	0.159631	0.134073	0.262095	-0.00509377	0.00666544
Cell1313	0.414685	0.33996	0.17334	0.072015	-0.00997538	0.00779518
Cell1314	0.43377	0.134404	0.133667	0.298158	-0.00384726	0.00583908
Cell1315	0.363327	0.0923923	0.50524	0.039041	0.00655689	0.0126031
Cell1316	0.496229	0.0501554	0.0700753	0.38354	-0.00395148	0.00670079
Cell1317	0.439921	0.217768	0.179678	0.162632	-0.00625341	0.00830982
Cell1318	0.24295	0.125692	0.184174	0.447184	0.00356832	-0.00348142
Cell1319	0.328651	0.232796	0.395951	0.0426017	0.000655496	0.00864165
Cell1320	0.0609686	0.194156	0.489647	0.255229	0.0124211	-0.00398726
Cell1321	0.338587	0.502672	0.07123	0.0875111	-0.0152115	0.00191449
Cell1322	0.0312664	0.21071	0.518242	0.239781	0.0132938	-0.00465731
Cell1323	0.107881	0.232102	0.456819	0.203197	0.00893786	-0.00198472
Cell1324	0.12413	0.12657	0.242116	0.507184	0.00842725	-0.00843642
Cell1325	0.0916072	0.216658	0.170652	0.521083	0.00495093	-0.0115972
Cell1326	0.0218901	0.215843	0.388701	0.373566	0.0111147	-0.00901305
Cell1327	0.0952337	0.258998	0.484048	0.161721	0.00885693	-0.00164179
Cell1328	0.583216	0.103795	0.194419	0.11857	-0.00651866	0.015802
Cell1329	0.0430578	0.154599	0.108638	0.693706	0.00767926	-0.0167444
Cell1330	0.0359825	0.828514	0.0957994	0.0397041	-0.0167508	-0.0114773
Cell1331	0.0351735	0.231543	0.408536	0.324748	0.0104655	-0.00753052
Cell1332	0.266932	0.565527	0.132527	0.0350149	-0.0140734	0.000273899
Cell1333	0.539722	0.321194	0.0353196	0.103764	-0.0158083	0.0105454
Cell1334	0.292843	0.0587162	0.452505	0.195935	0.00913394	0.00675225
Cell1335	0.281512	0.599813	0.093655	0.0250201	-0.0164799	0.000240933
Cell1336	0.471354	0.0700753	0.0870731	0.371497	-0.00356345	0.0059862
Cell1337	0.189498	0.585938	0.0332591	0.191305	-0.0140567	-0.00687441
Cell1338	0.385328	0.307776	0.180893	0.126003	-0.00772013	0.00607787
Cell1339	0.585527	0.121291	0.173431	0.119751	-0.00760036	0.0154617
Cell1340	0.289551	0.166027	0.135415	0.409007	-0.000273911	-0.00195143
Cell1341	0.258062	0.354592	0.304898	0.0824474	-0.00308026	0.00303473
Cell1342	0.362095	0.0725888	0.379109	0.186208	0.00507764	0.00858438
Cell1343	0.0564627	0.109539	0.418685	0.415314	0.0143766	-0.00712263
Cell1344	0.447667	0.220214	0.0292704	0.302849	-0.0092618	0.00427081
Cell1345	0.306669	0.223626	0.259587	0.210119	-0.000716167	0.00324313
Cell1346	0.132888	0.140513	0.377909	0.348689	0.0100457	-0.00375732
Cell1347	0.252443	0.145101	0.380907	0.221549	0.00604564	0.0031103
Cell1348	0.458763	0.1523	0.0436277	0.345308	-0.00690574	0.00471576
Cell1349	0.311901	0.0726383	0.300016	0.315445	0.00530482	0.00339145
Cell1350	0.0245942	0.337577	0.411896	0.225934	0.0070249	-0.00707434
Cell1351	0.548578	0.0320101	0.156538	0.262874	-0.00346196	0.0120731
Cell1352	0.375132	0.328815	0.152342	0.143711	-0.00865785	0.00483848
Cell1353	0.0673027	0.132081	0.598558	0.202058	0.0163974	-0.000930971
Cell1354	0.51975	0.113663	0.20199	0.164597	-0.00467872	0.0125407
Cell1355	0.370548	0.037105	0.378982	0.213365	0.00608702	0.00873838
Cell1356	0.104773	0.119392	0.410147	0.365688	0.0122973	-0.00456722
Cell1357	0.289254	0.267908	0.332655	0.110182	-0.000459354	0.00484423
Cell1358	0.11025	0.280826	0.512734	0.0961911	0.00808622	0.000258033
Cell1359	0.109638	0.0460185	0.296752	0.547592	0.0127879	-0.00834246
Cell1360	0.123808	0.0551863	0.388284	0.432722	0.0136184	-0.00472475
Cell1361	0.409576	0.320003	0.0691329	0.201288	-0.0109341	0.00421218
Cell1362	0.512631	0.216018	0.185753	0.0855986	-0.0084461	0.0125729
Cell1363	0.267642	0.257749	0.287106	0.187503	-0.000196324	0.00217319
Cell1364	0.0935472	0.208531	0.577147	0.120775	0.0123928	0.000593939
Cell1365	0.530009	0.175039	0.10476	0.190193	-0.00896205	0.0107624
Cell1366	0.168058	0.0485482	0.642339	0.141054	0.0169267	0.00530576
Cell1367	0.0879321	0.184968	0.160493	0.566607	0.0060391	-0.0123926
Cell1368	0.603251	0.0556088	0.208077	0.133063	-0.0051808	0.0169068
Cell1369	0.341464	0.0877857	0.158886	0.411865	0.0012912	0.000973268
Cell1370	0.586853	0.0600161	0.100981	0.25215	-0.00670711	0.01282
Cell1371	0.0346563	0.843779	0.0743668	0.0471978	-0.0176412	-0.0120558
Cell1372	0.202145	0.0258171	0.444511	0.327527	0.0131336	0.00110709
Cell1373	0.154027	0.0558064	0.398865	0.391302	0.0128011	-0.00269996
Cell1374	0.156145	0.313703	0.422174	0.107978	0.00379582	0.000431448
Cell1375	0.292548	0.24872	0.228758	0.229975	-0.00171367	0.00175085
Cell1376	0.578566	0.141536	0.138196	0.141702	-0.00873302	0.0141976
Cell1377	0.589302	0.165366	0.156592	0.0887398	-0.00961971	0.0155666
Cell1378	0.271509	0.0704054	0.171582	0.486504	0.00442085	-0.00274501
Cell1379	0.441729	0.349114	0.099679	0.109478	-0.012493	0.00719866
Cell1380	0.0818151	0.0269153	0.245656	0.645613	0.0134787	-0.0116096
Cell1381	0.069255	0.665944	0.15894	0.105861	-0.0108187	-0.00917377
Cell1382	0.047705	0.715454	0.118779	0.118062	-0.0126254	-0.0111445
Cell1383	0.172711	0.325728	0.322713	0.178848	0.00105705	-0.00150114
Cell1384	0.0983656	0.320208	0.310994	0.270432	0.0034664	-0.0060904
Cell1385	0.419106	0.245917	0.112956	0.22202	-0.0077807	0.00539451
Cell1386	0.116737	0.14471	0.0846778	0.653875	0.00521736	-0.0133978
Cell1387	0.210593	0.549669	0.205794	0.033943	-0.0103672	-0.00085225
Cell1388	0.06936	0.476346	0.249426	0.204868	-0.00234335	-0.00816419
Cell1389	0.149149	0.1099	0.532789	0.208162	0.013374	0.00151529
Cell1390	0.0823095	0.340416	0.433742	0.143533	0.00543306	-0.0031434
Cell1391	0.0689367	0.163754	0.440031	0.327278	0.0123841	-0.00529476
Cell1392	0.155458	0.0505992	0.340169	0.453774	0.0119022	-0.00442116
Cell1393	0.443969	0.255072	0.257967	0.0429912	-0.0063488	0.0112138
Cell1394	0.518016	0.0414735	0.11248	0.328031	-0.00359289	0.00911849
Cell1395	0.177227	0.381369	0.258342	0.183061	-0.00224879	-0.00267194
Cell1396	0.453654	0.207076	0.23813	0.10114	-0.00527545	0.0107355
Cell1397	0.199794	0.502717	0.0279998	0.269489	-0.0114676	-0.00719858
Cell1398	0.0815273	0.130554	0.586022	0.201896	0.015768	-0.000517971
Cell1399	0.365194	0.218888	0.256798	0.159121	-0.00249661	0.00641503
Cell1400	0.167977	0.686833	0.0357792	0.109411	-0.0169702	-0.00710607
Cell1401	0.0440803	0.526639	0.37559	0.0536904	-0.00110693	-0.00536471
Cell1402	0.110319	0.0841373	0.624751	0.180793	0.0172017	0.00184574
Cell1403	0.132344	0.191831	0.292207	0.383618	0.00668269	-0.00588994
Cell1404	0.0913449	0.264484	0.343126	0.301045	0.00628484	-0.00602545
Cell1405	0.24241	0.0755149	0.178806	0.50327	0.00530978	-0.00412284
Cell1406	0.257965	0.486541	0.232242	0.0232524	-0.00914956	0.00204121
Cell1407	0.25295	0.564173	0.0980066	0.0848708	-0.014182	-0.00155832
Cell1408	0.408764	0.460539	0.0431834	0.0875136	-0.016463	0.00465207
Cell1409	0.527231	0.178634	0.0898555	0.204279	-0.00926648	0.0101926
Cell1410	0.1266	0.108448	0.308998	0.455955	0.0101903	-0.00646007
Cell1411	0.505096	0.165266	0.165006	0.164632	-0.0067292	0.0110724
Cell1412	0.0233766	0.0379317	0.4324	0.506292	0.0182916	-0.00921972
Cell1413	0.0491958	0.127971	0.0667346	0.756099	0.00770183	-0.0178905
Cell1414	0.141829	0.157993	0.522982	0.177195	0.0116945	0.00124132
Cell1415	0.396517	0.209175	0.115983	0.278325	-0.00566055	0.00388233
Cell1416	0.467671	0.308495	0.0947689	0.129065	-0.011951	0.00814904
Cell1417	0.53987	0.165878	0.201641	0.0926106	-0.00723209	0.0141328
Cell1418	0.417323	0.0378867	0.202346	0.342445	0.00140485	0.00609943
Cell1419	0.0800084	0.223331	0.148393	0.548268	0.00469126	-0.0128565
Cell1420	0.171415	0.282498	0.40257	0.143517	0.00408296	0.00042559
Cell1421	0.365189	0.355313	0.215236	0.0642623	-0.00817966	0.00639669
Cell1422	0.176819	0.266712	0.153297	0.403172	5.80452e-05	-0.00686525
Cell1423	0.300778	0.0354543	0.171846	0.491922	0.00474108	-0.00140158
Cell1424	0.0324529	0.43832	0.355987	0.173239	0.00212532	-0.00739888
Cell1425	0.247181	0.206013	0.342921	0.203886	0.00333459	0.00222473
Cell1426	0.145852	0.0658194	0.261092	0.527236	0.0102601	-0.00719033
Cell1427	0.144543	0.45686	0.310707	0.0878903	-0.0029942	-0.00227024
Cell1428	0.123119	0.233035	0.379671	0.264176	0.00704021	-0.00342458
Cell1429	0.498539	0.109563	0.131838	0.26006	-0.00508484	0.00921105
Cell1430	0.0802867	0.178447	0.320868	0.420398	0.00936879	-0.00808645
Cell1431	0.113628	0.0763559	0.722618	0.087398	0.0191122	0.00488875
Cell1432	0.263261	0.0255603	0.349572	0.361607	0.00947195	0.0017098
Cell1433	0.451969	0.145761	0.248608	0.153662	-0.00281188	0.0104034
Cell1434	0.094178	0.358684	0.206579	0.340559	0.000355551	-0.00910315
Cell1435	0.0780852	0.402632	0.247438	0.271845	1.01909e-05	-0.0083937
Cell1436	0.0498707	0.0879745	0.36111	0.501045	0.0143514	-0.00940925
Cell1437	0.317857	0.421498	0.110208	0.150437	-0.0109033	0.00118322
Cell1438	0.140592	0.481524	0.345164	0.0327195	-0.00314874	-0.0012411
Cell1439	0.221284	0.42302	0.25617	0.0995252	-0.00522968	0.000119559
Cell1440	0.166249	0.192539	0.275181	0.366031	0.00525275	-0.00448215
Cell1441	0.380285	0.0735692	0.211211	0.334935	0.00147258	0.00459779
Cell1442	0.299266	0.136474	0.214587	0.349672	0.00188594	0.000698112
Cell1443	0.09729	0.0363131	0.389409	0.476988	0.0151847	-0.00635479
Cell1444	0.150005	0.190848	0.426842	0.232305	0.00853226	-0.000877788
Cell1445	0.381604	0.0591999	0.220885	0.338311	0.00212227	0.0048324
Cell1446	0.549243	0.147358	0.0548012	0.248597	-0.00947	0.0101039
Cell1447	0.115246	0.32517	0.266757	0.292828	0.00195307	-0.00641745
Cell1448	0.381362	0.223379	0.355977	0.0392815	-0.00142587	0.010332
Cell1449	0.264791	0.193853	0.192354	0.349002	0.000532214	-0.00139428
Cell1450	0.49255	0.39864	0.0482641	0.0605456	-0.0168528	0.00896961
Cell1451	0.20555	0.0278083	0.179683	0.586958	0.0082533	-0.00660188
Cell1452	0.227187	0.0274215	0.418152	0.327239	0.0117937	0.00174447
Cell1453	0.328017	0.176126	0.329966	0.165891	0.00156022	0.00612415
Cell1454	0.0325029	0.069661	0.298637	0.599199	0.0144719	-0.0124203
Cell1455	0.0723153	0.0362673	0.360936	0.530482	0.0154933	-0.00861389
Cell1456	0.108497	0.154815	0.572244	0.164443	0.0137672	0.000807555
Cell1457	0.102359	0.138422	0.135586	0.623634	0.00681578	-0.0127422
Cell1458	0.273443	0.0834132	0.453134	0.19001	0.00888047	0.00589956
Cell1459	0.111364	0.141191	0.447671	0.299773	0.0119582	-0.0028781
Cell1460	0.0892544	0.0718286	0.112308	0.726609	0.00924322	-0.0147745
Cell1461	0.208497	0.0722536	0.461906	0.257343	0.0115521	0.00240203
Cell1462	0.371511	0.235464	0.246263	0.146762	-0.00348978	0.0066048
Cell1463	0.2708	0.200149	0.353002	0.176049	0.00295809	0.00380445
Cell1464	0.0936833	0.405002	0.315604	0.185711	0.000626263	-0.00545523
Cell1465	0.214854	0.412389	0.171183	0.201575	-0.00614267	-0.00287946
Cell1466	0.0173266	0.564243	0.306914	0.111516	-0.00281859	-0.0085882
Cell1467	0.244347	0.0639511	0.103439	0.588263	0.0043292	-0.00637106
Cell1468	0.0701321	0.59509	0.242492	0.0922857	-0.00679642	-0.00726207
Cell1469	0.276383	0.181576	0.404728	0.137313	0.00436743	0.00549902
Cell1470	0.0454434	0.128208	0.515544	0.310804	0.0157761	-0.00467973
Cell1471	0.250214	0.383634	0.200916	0.165235	-0.0057224	-0.000256008
Cell1472	0.533985	0.184915	0.177447	0.103653	-0.00816007	0.0132486
Cell1473	0.296733	0.163377	0.0672921	0.472598	-0.00161972	-0.00360746
Cell1474	0.0429385	0.334817	0.471977	0.150268	0.00759427	-0.0042689
Cell1475	0.143628	0.15499	0.370027	0.331355	0.00903184	-0.00325788
Cell1476	0.0958019	0.250842	0.351336	0.30202	0.00678014	-0.00565127
Cell1477	0.0630766	0.190197	0.237367	0.509359	0.00802119	-0.0114476
Cell1478	0.315806	0.235917	0.236257	0.212021	-0.00187263	0.00317072
Cell1479	0.335843	0.0777732	0.0570452	0.529338	3.05028e-05	-0.00247849
Cell1480	0.678698	0.024815	0.159616	0.136872	-0.00737688	0.0194327
Cell1481	0.304769	0.0532962	0.430307	0.211628	0.00854898	0.00671183
Cell1482	0.515421	0.0734279	0.336984	0.0741667	-0.000684854	0.0159721
Cell1483	0.116846	0.0762971	0.652225	0.154632	0.017761	0.00296472
Cell1484	0.0181793	0.721214	0.151396	0.10921	-0.0112957	-0.0117813
Cell1485	0.12665	0.184016	0.287431	0.401904	0.00706644	-0.00642378
Cell1486	0.103519	0.19098	0.267872	0.437629	0.00721905	-0.00824948
Cell1487	0.185887	0.0913863	0.212266	0.510461	0.00716551	-0.00616486
Cell1488	0.179121	0.0623944	0.52563	0.232855	0.0139949	0.00256366
Cell1489	0.207964	0.41381	0.136281	0.241945	-0.0065893	-0.00429854
Cell1490	0.451292	0.135495	0.306905	0.106307	-0.00138364	0.0120163
Cell1491	0.357424	0.419853	0.124823	0.0978992	-0.0118708	0.00383505
Cell1492	0.0664315	0.0891533	0.46838	0.376036	0.015673	-0.00525795
Cell1493	0.0248334	0.450365	0.337196	0.187605	0.00160306	-0.00828199
Cell1494	0.178585	0.0385782	0.679825	0.103012	0.0176109	0.00693031
Cell1495	0.349485	0.0349587	0.511525	0.104031	0.00920063	0.0114955
Cell1496	0.118771	0.125004	0.284488	0.471737	0.00940981	-0.00748545
Cell1497	0.465801	0.405967	0.0381068	0.0901247	-0.016429	0.0072244
Cell1498	0.129761	0.156004	0.439349	0.274887	0.0106755	-0.00195735
Cell1499	0.032269	0.124271	0.508426	0.335034	0.0162208	-0.00567028
Cell1500	0.10643	0.172231	0.40422	0.317119	0.0102226	-0.00417675
Cell1501	0.188461	0.502021	0.0352232	0.274294	-0.0109458	-0.00762744
Cell1502	0.156152	0.263147	0.392957	0.187744	0.00511023	-0.000895599
Cell1503	0.205447	0.0986787	0.403149	0.292725	0.00965103	0.000710489
Cell1504	0.168124	0.367728	0.184682	0.279466	-0.00276483	-0.00550991
Cell1505	0.259179	0.385003	0.288206	0.0676123	-0.00451517	0.00287155
Cell1506	0.241599	0.23086	0.322893	0.204647	0.00225999	0.00153443
Cell1507	0.243702	0.150376	0.234622	0.3713	0.00354379	-0.001709
Cell1508	0.246636	0.0652137	0.0504965	0.637654	0.00326994	-0.0078138
Cell1509	0.0984374	0.333471	0.152344	0.415748	0.000169164	-0.0107112
Cell1510	0.137093	0.230642	0.192361	0.439903	0.00335018	-0.00825945
Cell1511	0.0363214	0.0771258	0.592223	0.29433	0.0192847	-0.0033595
Cell1512	0.110344	0.118322	0.563371	0.207962	0.0148728	0.000318724
Cell1513	0.233974	0.147936	0.175465	0.442625	0.0028992	-0.00404798
Cell1514	0.0875986	0.187111	0.188112	0.537178	0.00646217	-0.0115663
Cell1515	0.164842	0.2239	0.517305	0.0939524	0.00845619	0.00295996
Cell1516	0.193423	0.408455	0.315171	0.0829519	-0.00274927	0.000183046
Cell1517	0.0525417	0.0885239	0.527963	0.330971	0.0172043	-0.00426464
Cell1518	0.0628898	0.395054	0.0946109	0.447445	-0.00193185	-0.0138877
Cell1519	0.059777	0.0583766	0.0433805	0.838466	0.00946666	-0.0186173
Cell1520	0.166914	0.0738397	0.292282	0.466964	0.0098378	-0.00499888
Cell1521	0.0565374	0.619219	0.287988	0.0362558	-0.00642219	-0.00645112
Cell1522	0.179803	0.266994	0.445872	0.107332	0.00514044	0.00205385
Cell1523	0.122009	0.246286	0.385777	0.245929	0.00670419	-0.00318562
Cell1524	0.157174	0.0436804	0.669962	0.129184	0.017947	0.0054747
Cell1525	0.154864	0.184472	0.395692	0.264971	0.00805289	-0.00159263
Cell1526	0.0587914	0.108182	0.586171	0.246855	0.0173209	-0.0019955
Cell1527	0.234385	0.399281	0.324777	0.0415563	-0.00357807	0.00269615
Cell1528	0.129642	0.298701	0.127335	0.444321	-2.84137e-05	-0.0100127
Cell1529	0.0705697	0.0881675	0.0655236	0.775739	0.00842849	-0.0170796
Cell1530	0.145306	0.446806	0.0736909	0.334198	-0.00685861	-0.00940463
Cell1531	0.157968	0.229344	0.224638	0.38805	0.00329107	-0.0061297
Cell1532	0.196711	0.344281	0.38776	0.071248	0.000757974	0.00196279
Cell1533	0.253856	0.301768	0.411748	0.032628	0.000866857	0.00551848
Cell1534	0.191957	0.14945	0.203402	0.45519	0.00470588	-0.00556664
Cell1535	0.2566	0.241927	0.0810544	0.420419	-0.00291858	-0.0047523
Cell1536	0.263947	0.0252554	0.517225	0.193572	0.0124345	0.00675884
Cell1537	0.264495	0.041048	0.128539	0.565918	0.00494972	-0.0046908
Cell1538	0.2066	0.100145	0.197307	0.495947	0.00590923	-0.00536636
Cell1539	0.110363	0.134237	0.124058	0.631343	0.00650282	-0.0126735
Cell1540	0.249498	0.0761768	0.212027	0.462298	0.00564461	-0.00272411
Cell1541	0.13912	0.0609617	0.0686036	0.731315	0.00724077	-0.013369
Cell1542	0.075622	0.263326	0.376869	0.284183	0.00743652	-0.00591286
Cell1543	0.241356	0.18827	0.445341	0.125032	0.0059839	0.00479977
Cell1544	0.0254268	0.7007	0.0800192	0.193854	-0.0120537	-0.0136913
Cell1545	0.145188	0.136072	0.469419	0.249321	0.01143	-0.000367818
Cell1546	0.184916	0.138032	0.232619	0.444433	0.00586697	-0.00519225
Cell1547	0.231253	0.091462	0.0927628	0.584522	0.00356815	-0.00718117
Cell1548	0.121845	0.147289	0.05308	0.677786	0.00439732	-0.0140316
Cell1549	0.187319	0.0610458	0.0858272	0.665809	0.00597623	-0.0101373
Cell1550	0.0430304	0.107671	0.250342	0.598957	0.011895	-0.01293
Cell1551	0.179435	0.185178	0.548973	0.0864149	0.00994734	0.00438152
Cell1552	0.174058	0.131895	0.621788	0.0722592	0.0133454	0.0057775
Cell1553	0.187884	0.30761	0.124282	0.380224	-0.00229907	-0.00674219
Cell1554	0.0453859	0.247495	0.127539	0.57958	0.00457094	-0.0152141
Cell1555	0.184766	0.11311	0.616848	0.0852765	0.0135907	0.00606454
Cell1556	0.0888414	0.196218	0.663627	0.0513141	0.0145261	0.00280411
Cell1557	0.231957	0.396781	0.301423	0.0698386	-0.00382271	0.00183857
Cell1558	0.153159	0.0854331	0.0442102	0.717198	0.00546449	-0.0130876
Cell1559	0.259347	0.301325	0.248942	0.190386	-0.00218338	0.000955776
Cell1560	0.144502	0.193344	0.567921	0.0942332	0.0111231	0.00305298
Cell1561	0.251485	0.256468	0.369956	0.122091	0.00184498	0.00372858
Cell1562	0.100291	0.0722086	0.668826	0.158675	0.018742	0.00249152
Cell1563	0.13908	0.394739	0.0744029	0.391778	-0.00475591	-0.0102016
Cell1564	0.237917	0.0254657	0.506032	0.230585	0.0130746	0.00495925
Cell1565	0.0756913	0.150936	0.196008	0.577364	0.00830085	-0.0123259
Cell1566	0.224067	0.523019	0.19588	0.0570334	-0.010015	-0.000628694
Cell1567	0.0602571	0.484162	0.251086	0.204495	-0.0023013	-0.00855733
Cell1568	0.0561396	0.300976	0.254333	0.388552	0.00453143	-0.0103367
Cell1569	0.261924	0.0692484	0.37867	0.290157	0.00844767	0.00289675
Cell1570	0.20131	0.0278792	0.589909	0.180901	0.015665	0.00542621
Cell1571	0.249312	0.356693	0.0222393	0.371756	-0.00788566	-0.00589136
Cell1572	0.20841	0.124	0.447714	0.219877	0.00942718	0.00243729
Cell1573	0.119389	0.280354	0.0927621	0.507495	0.000356863	-0.011789
Cell1574	0.12505	0.524405	0.0619623	0.288583	-0.0092214	-0.0102001
Cell1575	0.203177	0.44709	0.143015	0.206718	-0.00752077	-0.00406818
Cell1576	0.16062	0.376847	0.316256	0.146277	-0.000517649	-0.00191666
Cell1577	0.0671848	0.0573317	0.129774	0.74571	0.0107961	-0.015626
Cell1578	0.153682	0.24489	0.407143	0.194285	0.00610403	-0.000774496
Cell1579	0.263862	0.359015	0.358305	0.0188184	-0.00248186	0.00499819
Cell1580	0.164445	0.348149	0.163244	0.324162	-0.00231567	-0.006534
Cell1581	0.220216	0.163413	0.553605	0.0627667	0.00949273	0.00662263
Cell1582	0.227861	0.105076	0.413355	0.253708	0.00887143	0.00233609
Cell1583	0.106192	0.288075	0.415432	0.190301	0.00622943	-0.00281498
Cell1584	0.0859476	0.175198	0.0639461	0.674908	0.00474532	-0.015479
Cell1585	0.206704	0.232938	0.154493	0.405865	0.000332096	-0.00544866
Cell1586	0.258561	0.24813	0.281319	0.211989	0.00034497	0.00140214
Cell1587	0.226856	0.170293	0.163332	0.43952	0.00210491	-0.00461119
Cell1588	0.241745	0.0396032	0.529725	0.188927	0.0128578	0.00601033
Cell1589	0.239604	0.235217	0.317132	0.208047	0.00206471	0.00128884
Cell1590	0.188317	0.308388	0.24667	0.256626	-0.00017048	-0.00305123
Cell1591	0.246867	0.295294	0.386883	0.0709566	0.000887755	0.00432305
Cell1592	0.207253	0.599466	0.0960695	0.0972114	-0.0140103	-0.00387438
Cell1593	0.252549	0.343398	0.391589	0.0124636	-0.000957489	0.0052158
Cell1594	0.180878	0.0441453	0.531936	0.24304	0.0147113	0.00268742
Cell1595	0.0851538	0.0658892	0.750025	0.098932	0.0209035	0.00400981
Cell1596	0.144351	0.208922	0.0715365	0.575191	0.00175854	-0.0116583
Cell1597	0.170021	0.163004	0.0570756	0.6099	0.0023322	-0.0110564
Cell1598	0.200684	0.131817	0.473084	0.194415	0.00984497	0.00283069
Cell1599	0.213606	0.113709	0.332087	0.340598	0.00758039	-0.000819718
Cell1600	0.0734356	0.357396	0.476898	0.0922697	0.00587144	-0.00220057
Cell1601	0.0421756	0.383728	0.46665	0.107446	0.00575132	-0.0040321
Cell1602	0.043833	0.727717	0.0850393	0.143411	-0.0135425	-0.0122615
Cell1603	0.278205	0.0766176	0.447964	0.197214	0.00888028	0.00595231
Cell1604	0.102867	0.359551	0.316887	0.220695	0.00199823	-0.00530736
Cell1605	0.18089	0.544278	0.0881301	0.186702	-0.0112932	-0.00609272
Cell1606	0.245233	0.238162	0.279318	0.237286	0.00110419	0.000501795
Cell1607	0.218629	0.517827	0.0257363	0.237807	-0.0126679	-0.00606929
Cell1608	0.245552	0.327448	0.19179	0.23521	-0.00369573	-0.00129596
Cell1609	0.248696	0.33838	0.0478247	0.365099	-0.00674788	-0.00532547
Cell1610	0.0603753	0.25235	0.436605	0.25067	0.00938971	-0.00508433
Cell1611	0.152359	0.231095	0.368028	0.248518	0.00595337	-0.00214249
Cell1612	0.276649	0.0552269	0.316294	0.35183	0.00737088	0.00173548
Cell1613	0.217916	0.255235	0.358574	0.168275	0.00277915	0.0014856
Cell1614	0.120197	0.19664	0.10366	0.579503	0.00355888	-0.0121691
Cell1615	0.14454	0.417784	0.320958	0.116717	-0.00139561	-0.00231463
Cell1616	0.175651	0.468865	0.11473	0.240755	-0.00791697	-0.00626958
Cell1617	0.0944071	0.176791	0.069091	0.659711	0.00450379	-0.0148342
Cell1618	0.229452	0.1822	0.187432	0.400916	0.00201626	-0.00363738
Cell1619	0.198807	0.151366	0.592751	0.0570764	0.0113199	0.00647865
Cell1620	0.191117	0.0829296	0.161452	0.564501	0.00640078	-0.0074655
Cell1621	0.116506	0.1738	0.379735	0.329958	0.00940383	-0.00432702
Cell1622	0.233672	0.0312554	0.271036	0.464037	0.00883442	-0.00225473
Cell1623	0.232338	0.106978	0.276962	0.383722	0.00623762	-0.00147291
Cell1624	0.110421	0.105313	0.498624	0.285641	0.0141934	-0.00172974
Cell1625	0.215948	0.134863	0.0683088	0.58088	0.00205852	-0.0083852
Cell1626	0.144987	0.226147	0.189586	0.43928	0.0032073	-0.00793799
Cell1627	0.22085	0.0551763	0.576477	0.147496	0.0138018	0.00637068
Cell1628	0.0529604	0.184528	0.687001	0.0755109	0.0165311	0.00137623
Cell1629	0.203997	0.15965	0.108953	0.527401	0.00226937	-0.00762081
Cell1630	0.205038	0.200565	0.200512	0.393886	0.00237621	-0.00445712
Cell1631	0.0188645	0.185087	0.234005	0.562044	0.00958423	-0.0140853
Cell1632	0.15689	0.493136	0.056452	0.293522	-0.00922068	-0.00885142
Cell1633	0.135095	0.287843	0.412142	0.164919	0.00523977	-0.00128676
Cell1634	0.178095	0.159685	0.415373	0.246848	0.00854539	8.2333e-05
Cell1635	0.0528501	0.216014	0.43148	0.299656	0.0108608	-0.00598778
Cell1636	0.226635	0.170693	0.254027	0.348645	0.00370626	-0.00190811
Cell1637	0.190587	0.125168	0.553921	0.130324	0.0118482	0.00461924
Cell1638	0.0485538	0.0807117	0.665003	0.205731	0.0200479	-0.000461783
Cell1639	0.238537	0.052048	0.263668	0.445747	0.00779174	-0.00201423
Cell1640	0.258047	0.0720656	0.633816	0.0360708	0.0129973	0.0103328
Cell1641	0.0796236	0.211981	0.417684	0.290712	0.00989188	-0.00492786
Cell1642	0.206616	0.0722939	0.422823	0.298267	0.0109186	0.00112775
Cell1643	0.230741	0.220078	0.368813	0.180367	0.0038184	0.00219888
Cell1644	0.147864	0.338594	0.0568924	0.456649	-0.00331662	-0.0107342
Cell1645	0.16747	0.0567553	0.657045	0.11873	0.0169091	0.00578602
Cell1646	0.186799	0.33813	0.128925	0.346147	-0.00328789	-0.00639054
Cell1647	0.233036	0.114331	0.0979792	0.554654	0.00277362	-0.00671945
Cell1648	0.25535	0.186532	0.345377	0.212741	0.00381884	0.00258362
Cell1649	0.0969332	0.138525	0.199571	0.56497	0.00812338	-0.0111338
Cell1650	0.183394	0.235	0.0697929	0.511813	-0.000487177	-0.00927632
Cell1651	0.193163	0.121204	0.242092	0.443541	0.00637702	-0.00459537
Cell1652	0.184573	0.243217	0.504068	0.0681428	0.00687963	0.00384933
Cell1653	0.195495	0.225235	0.187294	0.391975	0.00155759	-0.00516858
Cell1654	0.0656646	0.34739	0.366606	0.220339	0.00453051	-0.00602619
Cell1655	0.184088	0.200854	0.472138	0.14292	0.00786488	0.002487
Cell1656	0.247323	0.401605	0.253057	0.0980139	-0.0053551	0.00130153
Cell1657	0.228683	0.217533	0.405908	0.147876	0.00463555	0.00316925
Cell1658	0.0506896	0.135389	0.0447177	0.769204	0.0069938	-0.0183981
Cell1659	0.235549	0.207856	0.363195	0.1934	0.00400554	0.00219208
Cell1660	0.193598	0.111039	0.355114	0.340249	0.00873612	-0.00128256
Cell1661	0.0807967	0.0530313	0.186552	0.67962	0.0115166	-0.0131998
Cell1662	0.0585523	0.0435514	0.277177	0.620719	0.014191	-0.0118285
Cell1663	0.242403	0.165253	0.199847	0.392497	0.00242985	-0.00268847
Cell1664	0.250858	0.216925	0.225451	0.306766	0.000735784	-0.000982628
Cell1665	0.0751261	0.43581	0.105496	0.383568	-0.00361417	-0.0125069
Cell1666	0.0344693	0.124044	0.577111	0.264375	0.0173759	-0.00349454
Cell1667	0.19276	0.105721	0.357166	0.344353	0.00899256	-0.00131617
Cell1668	0.196936	0.204971	0.453804	0.144289	0.0069727	0.00269971
Cell1669	0.0888798	0.529451	0.0478354	0.333834	-0.00847896	-0.0126154
Cell1670	0.224885	0.370129	0.0909499	0.314036	-0.00635986	-0.00509265
Cell1671	0.124068	0.0644833	0.658231	0.153218	0.0180611	0.00344518
Cell1672	0.0731269	0.229641	0.0254224	0.671809	0.002505	-0.0168646
Cell1673	0.0880835	0.115433	0.607351	0.189132	0.0164813	0.000353474
Cell1674	0.275975	0.239453	0.399547	0.0850256	0.00219052	0.00584064
Cell1675	0.196742	0.255476	0.219671	0.328112	0.000995015	-0.00385879
Cell1676	0.153078	0.211194	0.045227	0.590501	0.000925761	-0.0119328
Cell1677	0.149533	0.4731	0.100899	0.276468	-0.00746672	-0.00811681
Cell1678	0.207316	0.273097	0.0640693	0.455517	-0.00274766	-0.00775744
Cell1679	0.126603	0.243007	0.470849	0.159541	0.00818268	-0.00041237
Cell1680	0.262188	0.22532	0.461976	0.0505159	0.00425848	0.00680364
Cell1681	0.227664	0.161932	0.325342	0.285062	0.00525542	0.00020364
Cell1682	0.0298975	0.116543	0.266249	0.58731	0.0122825	-0.0131147
Cell1683	0.0575647	0.387999	0.494754	0.0596827	0.00559468	-0.00228626
Cell1684	0.0307419	0.132443	0.060896	0.775919	0.00803609	-0.0190648
Cell1685	0.0666293	0.633271	0.198749	0.101351	-0.00884265	-0.00842468
Cell1686	0.221145	0.229089	0.442485	0.10728	0.00511047	0.00394195
Cell1687	0.116127	0.199501	0.171183	0.513189	0.00478517	-0.0103537
Cell1688	0.225463	0.0946594	0.0676625	0.612215	0.00319524	-0.00822924
Cell1689	0.115396	0.172786	0.18234	0.529479	0.00597538	-0.0103011
Cell1690	0.0585402	0.0531958	0.796327	0.0919373	0.0230502	0.0037807
Cell1691	0.159636	0.228315	0.400378	0.211671	0.00639139	-0.000790062
Cell1692	0.211411	0.0298571	0.243655	0.515077	0.00912316	-0.00434036
Cell1693	0.20225	0.16588	0.464143	0.167727	0.00840053	0.00295737
Cell1694	0.173393	0.143508	0.128386	0.554713	0.00419424	-0.00890912
Cell1695	0.233433	0.428867	0.120036	0.217664	-0.00825133	-0.00321398
Cell1696	0.0391773	0.442397	0.108572	0.409853	-0.00262968	-0.0143814
Cell1697	0.252661	0.217316	0.224877	0.305146	0.000652827	-0.000894679
Cell1698	0.144521	0.196403	0.128838	0.530238	0.00322326	-0.0100477
Cell1699	0.251134	0.216558	0.362754	0.169554	0.00317551	0.00313522
Cell1700	0.22214	0.226324	0.393664	0.157872	0.00431236	0.00251334
Cell1701	0.0451245	0.147667	0.22991	0.577299	0.0100145	-0.0130639
Cell1702	0.153902	0.086597	0.177925	0.581576	0.00776992	-0.00903703
Cell1703	0.208975	0.230944	0.412268	0.147813	0.00490291	0.00236926
Cell1704	0.205879	0.534434	0.169022	0.0906651	-0.0103139	-0.00235421
Cell1705	0.0130864	0.175187	0.149823	0.661904	0.0086378	-0.0170169
Cell1706	0.206446	0.339018	0.167786	0.28675	-0.00326955	-0.00411343
Cell1707	0.173191	0.419809	0.276077	0.130922	-0.00319661	-0.00202401
Cell1708	0.242186	0.180195	0.073213	0.504406	-0.000351016	-0.00635315
Cell1709	0.183852	0.223727	0.0313993	0.561022	-0.000774376	-0.0104997
Cell1710	0.0464672	0.0397925	0.715863	0.197878	0.0225014	0.000574084
Cell1711	0.241311	0.194566	0.0330305	0.531092	-0.00155632	-0.00747493
Cell1712	0.264374	0.0427365	0.500036	0.192854	0.0114819	0.00642582
Cell1713	0.0605605	0.148659	0.120047	0.670733	0.00752792	-0.0154703
Cell1714	0.0443906	0.240263	0.503945	0.211402	0.0115421	-0.00408
Cell1715	0.264421	0.193771	0.36592	0.175888	0.00362583	0.00377402
Cell1716	0.257329	0.170635	0.272857	0.299179	0.00304451	0.000383981
Cell1717	0.228742	0.0905061	0.114349	0.566403	0.00406735	-0.0066858
Cell1718	0.0459392	0.271744	0.0731374	0.609179	0.00270886	-0.0165919
Cell1719	0.082668	0.223788	0.142588	0.550956	0.00448526	-0.0128761
Cell1720	0.0944457	0.454963	0.0819114	0.36868	-0.00535501	-0.0119515
Cell1721	0.0977522	0.123349	0.725897	0.0530013	0.0179827	0.00451408
Cell1722	0.122893	0.0409263	0.486693	0.349488	0.0159107	-0.00196175
Cell1723	0.176155	0.103166	0.637189	0.0834904	0.014592	0.00609832
Cell1724	0.0196378	0.220213	0.548474	0.211676	0.0138636	-0.00432329
Cell1725	0.052837	0.292663	0.261845	0.392655	0.00507346	-0.0103728
Cell1726	0.173143	0.429608	0.264376	0.132873	-0.00375782	-0.00228863
Cell1727	0.0458803	0.169307	0.566716	0.218096	0.0151795	-0.00275605
Cell1728	0.202278	0.282648	0.481029	0.0340448	0.00446577	0.00451211
Cell1729	0.0357663	0.206784	0.516087	0.241363	0.0132516	-0.00450342
Cell1730	0.0740689	0.262001	0.251422	0.412508	0.00530992	-0.0097633
Cell1731	0.245591	0.205092	0.385719	0.163598	0.00417879	0.00340661
Cell1732	0.102423	0.538416	0.340118	0.0190425	-0.0040599	-0.0030321
Cell1733	0.0541743	0.137474	0.563579	0.244773	0.0160083	-0.00266827
Cell1734	0.234519	0.0234829	0.498216	0.243783	0.0131183	0.00451624
Cell1735	0.0542084	0.182971	0.220071	0.54275	0.00826469	-0.0125293
Cell1736	0.153021	0.137649	0.236598	0.472732	0.00698842	-0.00687401
Cell1737	0.132545	0.168656	0.117557	0.581242	0.00441847	-0.0113089
Cell1738	0.284515	0.155074	0.540952	0.0194591	0.00748016	0.00979264
Cell1739	0.172735	0.0533174	0.0844694	0.689478	0.00670645	-0.011069
Cell1740	0.191209	0.189823	0.267669	0.351298	0.00440645	-0.00332466
Cell1741	0.16507	0.0514454	0.0956422	0.687843	0.00722171	-0.0111837
Cell1742	0.128608	0.190996	0.516118	0.164278	0.0108061	0.000587302
Cell1743	0.183516	0.129354	0.652427	0.034703	0.0136735	0.00720381
Cell1744	0.0457904	0.0802966	0.222798	0.651115	0.0123091	-0.0138438
Cell1745	0.0729946	0.210409	0.236444	0.480152	0.0069496	-0.0107348
Cell1746	0.250759	0.205917	0.399778	0.143545	0.00423024	0.00412565
Cell1747	0.198385	0.184124	0.513604	0.103888	0.00874209	0.00438232
Cell1748	0.213063	0.420097	0.0918936	0.274946	-0.00777032	-0.00528202
Cell1749	0.057504	0.307796	0.551946	0.082754	0.0095188	-0.00129952
Cell1750	0.204207	0.308563	0.31987	0.16736	0.000604965	3.45195e-05
Cell1751	0.118195	0.12023	0.24265	0.518925	0.00885951	-0.00881178
Cell1752	0.202969	0.417203	0.0863931	0.293434	-0.0074348	-0.00604127
Cell1753	0.0356666	0.236178	0.504045	0.224111	0.0119756	-0.00460527
Cell1754	0.280089	0.101301	0.5815	0.0371102	0.0102928	0.010273
Cell1755	0.10399	0.108191	0.0722497	0.71557	0.00673533	-0.0148155
Cell1756	0.187572	0.446458	0.160023	0.205947	-0.00668883	-0.00444463
Cell1757	0.11673	0.208436	0.523467	0.151367	0.0106903	0.000294312
Cell1758	0.105304	0.0569796	0.0813131	0.756404	0.00871	-0.0149302
Cell1759	0.188666	0.304099	0.0512255	0.45601	-0.00349306	-0.00891412
Cell1760	0.26969	0.168671	0.373883	0.187756	0.00450576	0.00408372
Cell1761	0.0302714	0.460382	0.39717	0.112176	0.00212689	-0.00609234
Cell1762	0.0718213	0.460379	0.288888	0.178911	-0.00114452	-0.00698885
Cell1763	0.0793619	0.0745908	0.729755	0.116292	0.0204168	0.00315546
Cell1764	0.025525	0.12243	0.200236	0.651809	0.0110403	-0.0152822
Cell1765	0.224684	0.0787341	0.201838	0.494744	0.00617792	-0.00440409
Cell1766	0.0528101	0.3284	0.200487	0.418303	0.00269034	-0.0118882
Cell1767	0.0402898	0.566353	0.16721	0.226148	-0.00611969	-0.0114527
Cell1768	0.232311	0.183374	0.155885	0.42843	0.00132119	-0.00440902
Cell1769	0.245627	0.243161	0.270845	0.240367	0.000759844	0.00031549
Cell1770	0.105174	0.0474545	0.0570818	0.790289	0.00862972	-0.0157476
Cell1771	0.0798425	0.126647	0.64722	0.146291	0.0170499	0.0011819
Cell1772	0.234448	0.221497	0.320168	0.223887	0.0027836	0.000965915
Cell1773	0.242229	0.30479	0.11965	0.33333	-0.00404585	-0.00384368
Cell1774	0.13661	0.296248	0.327153	0.239989	0.0033783	-0.00366728
Cell1775	0.178675	0.378814	0.328482	0.114029	-0.000959085	-0.000516029
Cell1776	0.171276	0.307492	0.375511	0.14572	0.00270137	-0.000166963
Cell1777	0.162994	0.124081	0.405139	0.307786	0.0101456	-0.00139419
Cell1778	0.182703	0.215788	0.386874	0.214635	0.00585609	-6.5075e-06
Cell1779	0.0440518	0.0343877	0.210573	0.710987	0.0138132	-0.0147194
Cell1780	0.0540272	0.214323	0.0392063	0.692443	0.0039258	-0.0176662
Cell1781	0.267884	0.145418	0.407207	0.17949	0.0059986	0.00476968
Cell1782	0.0697659	0.219314	0.192314	0.518606	0.00594895	-0.0121564
Cell1783	0.189389	0.375936	0.189726	0.244949	-0.0036643	-0.00408717
Cell1784	0.113784	0.562163	0.05125	0.272803	-0.010414	-0.0108163
Cell1785	0.235375	0.142881	0.149825	0.471919	0.00258211	-0.00478109
Cell1786	0.224556	0.27263	0.169684	0.33313	-0.00141783	-0.00363215
Cell1787	0.250851	0.372302	0.213956	0.16289	-0.00510101	6.80874e-05
Cell1788	0.172045	0.270954	0.360884	0.196117	0.00374158	-0.000888996
Cell1789	0.191189	0.297282	0.494456	0.0170734	0.00453397	0.00442008
Cell1790	0.145814	0.305679	0.262238	0.286268	0.0015857	-0.00500502
Cell1791	0.291828	0.100782	0.522912	0.0844785	0.00889073	0.0091779
Cell1792	0.155523	0.0457994	0.0591942	0.739483	0.00709028	-0.0128621
Cell1793	0.0572024	0.198956	0.600521	0.143321	0.0143361	-0.000841105
Cell1794	0.172921	0.146458	0.509724	0.170897	0.0108667	0.00249332
Cell1795	0.0921789	0.0474362	0.629359	0.231026	0.0192037	0.000631916
Cell1796	0.23365	0.37082	0.211815	0.183716	-0.00452596	-0.000978533
Cell1797	0.161518	0.0770015	0.216877	0.544604	0.00856109	-0.0075293
Cell1798	0.210142	0.144014	0.202793	0.443052	0.00430096	-0.00460897
Cell1799	0.169748	0.100824	0.0811046	0.648324	0.00502158	-0.0109115
Cell1800	0.254851	0.285992	0.315432	0.143725	-0.000301974	0.00255294
Cell1801	0.151952	0.628048	0.157022	0.0629777	-0.0121674	-0.00491139
Cell1802	0.251871	0.317151	0.33034	0.100638	-0.0010703	0.00311055
Cell1803	0.0322265	0.47364	0.180236	0.313898	-0.00226522	-0.0123498
Cell1804	0.0955819	0.280701	0.376626	0.247091	0.00615336	-0.00463943
Cell1805	0.236739	0.327266	0.394114	0.0418812	0.000186156	0.00425558
Cell1806	0.166756	0.330923	0.43653	0.0657908	0.00308116	0.00161324
Cell1807	0.209995	0.0898276	0.207737	0.49244	0.00635792	-0.00495582
Cell1808	0.288511	0.294569	0.38629	0.0306291	-0.000450417	0.00664545
Cell1809	0.0440281	0.164019	0.586149	0.205804	0.0157761	-0.00232682
Cell1810	0.115523	0.1078	0.158182	0.618495	0.00789877	-0.0115997
Cell1811	0.239811	0.376023	0.239233	0.144933	-0.00442859	0.000235176
Cell1812	0.185431	0.141982	0.116492	0.556096	0.00364723	-0.00860019
Cell1813	0.247965	0.170449	0.261389	0.320197	0.00315221	-0.00048824
Cell1814	0.189252	0.0243503	0.258608	0.527789	0.0103085	-0.0051913
Cell1815	0.112013	0.292311	0.555564	0.0401123	0.00837218	0.00174116
Cell1816	0.192745	0.411337	0.0249693	0.370948	-0.00797925	-0.0085067
Cell1817	0.0939831	0.138696	0.144226	0.623095	0.00723141	-0.0129534
Cell1818	0.107705	0.520624	0.241164	0.130507	-0.0053418	-0.00585305
Cell1819	0.234057	0.221418	0.368936	0.175589	0.0036642	0.0024014
Cell1820	0.245464	0.0354068	0.533308	0.185821	0.0129526	0.00628936
Cell1821	0.156059	0.0444039	0.411401	0.388137	0.0133708	-0.00231301
Cell1822	0.256943	0.161489	0.147584	0.433984	0.00116657	-0.0034657
Cell1823	0.210379	0.0760462	0.0943355	0.619239	0.00483357	-0.00844874
Cell1824	0.171304	0.0677314	0.0536443	0.707321	0.00568366	-0.011942
Cell1825	0.151561	0.49936	0.0484897	0.300589	-0.00941433	-0.0093339
Cell1826	0.1462	0.12547	0.178815	0.549516	0.00662681	-0.00909551
Cell1827	0.144223	0.229283	0.464746	0.161747	0.00799913	0.000274845
Cell1828	0.0309427	0.293667	0.497898	0.177492	0.0099359	-0.00453917
Cell1829	0.196204	0.562695	0.138513	0.102588	-0.0115651	-0.00355795
Cell1830	0.192455	0.242155	0.101112	0.464278	-0.000485638	-0.00776501
Cell1831	0.0414396	0.111276	0.724734	0.122551	0.0202306	0.00119773
Cell1832	0.0384301	0.240432	0.33121	0.389927	0.00866579	-0.00957936
Cell1833	0.235093	0.200228	0.494861	0.0698179	0.00663238	0.00603492
Cell1834	0.13763	0.116289	0.260518	0.485563	0.00868747	-0.00721777
Cell1835	0.0506251	0.240839	0.423827	0.284709	0.00989739	-0.00611916
Cell1836	0.43668	0.2472	0.0936724	0.222448	-0.0087406	0.00581968
Cell1837	0.0239894	0.273916	0.519197	0.182897	0.0112558	-0.00447141
Cell1838	0.0600987	0.0646392	0.405725	0.469537	0.0156563	-0.00770832
Cell1839	0.122274	0.175181	0.126918	0.575627	0.00468191	-0.0115492
Cell1840	0.670541	0.0284773	0.0887306	0.212251	-0.0085018	0.0168863
Cell1841	0.0247062	0.367072	0.365545	0.242677	0.00512978	-0.00818921
Cell1842	0.0380369	0.206462	0.349193	0.406308	0.0102291	-0.00936874
Cell1843	0.0260134	0.20818	0.452194	0.313613	0.0123847	-0.00695097
Cell1844	0.584408	0.129284	0.0393461	0.246962	-0.0102321	0.0114611
Cell1845	0.632664	0.0777367	0.094735	0.194864	-0.00894972	0.0153737
Cell1846	0.0734684	0.111259	0.204391	0.610882	0.00996028	-0.0125566
Cell1847	0.568107	0.187392	0.0476729	0.196828	-0.0116611	0.0113132
Cell1848	0.0891051	0.0415213	0.114479	0.754895	0.0103854	-0.01499
Cell1849	0.115486	0.0880036	0.0763285	0.720182	0.00716578	-0.014227
Cell1850	0.0780768	0.17173	0.102062	0.648132	0.00580305	-0.0148139
Cell1851	0.0370056	0.265886	0.428478	0.26863	0.00951461	-0.00652268
Cell1852	0.0703125	0.722065	0.026107	0.181516	-0.0152438	-0.0125823
Cell1853	0.0152929	0.453061	0.347722	0.183923	0.00200219	-0.00848063
Cell1854	0.050638	0.149266	0.349149	0.450946	0.0118922	-0.00917344
Cell1855	0.396515	0.440393	0.0271381	0.135954	-0.015619	0.00330121
Cell1856	0.107244	0.209237	0.240559	0.44296	0.00595159	-0.00869238
Cell1857	0.0159711	0.69644	0.120817	0.166772	-0.0108682	-0.0130425
Cell1858	0.697925	0.0833022	0.0616526	0.15712	-0.01186	0.0181119
Cell1859	0.469868	0.0381485	0.125267	0.366716	-0.00168017	0.00675791
Cell1860	0.491086	0.270191	0.0769898	0.161733	-0.0116389	0.00859296
Cell1861	0.443344	0.17391	0.103273	0.279473	-0.0061299	0.00582434
Cell1862	0.0895264	0.254827	0.211418	0.444229	0.00435786	-0.0101529
Cell1863	0.477306	0.159166	0.0389153	0.324612	-0.00784109	0.00568135
Cell1864	0.0158283	0.643368	0.197324	0.143479	-0.00758237	-0.0112392
Cell1865	0.464453	0.247261	0.0383114	0.249974	-0.0106278	0.00572988
Cell1866	0.689543	0.111855	0.113311	0.0852909	-0.0117064	0.0194405
Cell1867	0.0353549	0.302131	0.0457821	0.616732	0.00146609	-0.0177335
Cell1868	0.0801322	0.379904	0.240816	0.299148	0.000650193	-0.00868038
Cell1869	0.0280858	0.0424057	0.182773	0.746735	0.0135485	-0.0163784
Cell1870	0.526888	0.292363	0.0559669	0.124783	-0.0139796	0.0101808
Cell1871	0.18005	0.411066	0.020599	0.388285	-0.00763419	-0.0093552
Cell1872	0.0370616	0.227274	0.239937	0.495728	0.00756836	-0.0125038
Cell1873	0.108357	0.165171	0.320202	0.406269	0.00892566	-0.0066438
Cell1874	0.0176511	0.457255	0.292939	0.232155	0.000801752	-0.00994821
Cell1875	0.0243112	0.0810656	0.168667	0.725956	0.0120194	-0.0166658
Cell1876	0.651501	0.24279	0.0478907	0.0578175	-0.016377	0.0165162
Cell1877	0.0252146	0.212665	0.300807	0.461313	0.00956286	-0.0114824
Cell1878	0.179593	0.611293	0.0156066	0.193507	-0.014967	-0.00773277
Cell1879	0.0934412	0.0847504	0.0876369	0.734171	0.00820102	-0.0151603
Cell1880	0.104179	0.120583	0.233029	0.542209	0.00913174	-0.00988608
Cell1881	0.0504839	0.613425	0.129029	0.207061	-0.00883492	-0.0115973
Cell1882	0.0540588	0.295533	0.263103	0.387305	0.00495197	-0.0102406
Cell1883	0.142047	0.156398	0.0277056	0.67385	0.00296022	-0.0135703
Cell1884	0.627246	0.104646	0.0475081	0.2206	-0.0105869	0.0138979
Cell1885	0.0507135	0.0405525	0.4061	0.502634	0.0168413	-0.00844218
Cell1886	0.0423082	0.50582	0.255868	0.196004	-0.00241812	-0.00923133
Cell1887	0.496717	0.169373	0.0748016	0.259108	-0.00820567	0.00793982
Cell1888	0.027652	0.295445	0.403052	0.273851	0.00829607	-0.00754467
Cell1889	0.0388942	0.0374709	0.161865	0.76177	0.0130052	-0.0164388
Cell1890	0.035845	0.377218	0.288881	0.298056	0.00303996	-0.00976282
Cell1891	0.52633	0.257991	0.0586099	0.157069	-0.0126684	0.00991985
Cell1892	0.0169962	0.504967	0.31321	0.164827	-0.000547148	-0.00895068
Cell1893	0.0476401	0.218548	0.158521	0.575291	0.00609668	-0.0144205
Cell1894	0.0598026	0.274351	0.0704892	0.595357	0.00211666	-0.0158665
Cell1895	0.0376777	0.767677	0.0816407	0.113005	-0.0148514	-0.0123513
Cell1896	0.0294652	0.163643	0.094889	0.712003	0.00754941	-0.0178402
Cell1897	0.0275619	0.417916	0.352703	0.20182	0.00296583	-0.00795588
Cell1898	0.599636	0.308105	0.0367205	0.0555384	-0.0172568	0.0138459
Cell1899	0.0741705	0.304153	0.0547498	0.566927	0.000289911	-0.01526
Cell1900	0.564962	0.165113	0.0654957	0.20443	-0.010435	0.0114688
Cell1901	0.47567	0.214732	0.0513038	0.258294	-0.00958266	0.00645842
Cell1902	0.62841	0.146816	0.12185	0.102924	-0.0108349	0.0165649
Cell1903	0.0334588	0.317112	0.347947	0.301482	0.00634432	-0.00867068
Cell1904	0.662194	0.159466	0.0408489	0.137491	-0.0138286	0.0161601
Cell1905	0.661516	0.179948	0.0585594	0.0999769	-0.014235	0.0168353
Cell1906	0.654447	0.146276	0.0861365	0.11314	-0.0122953	0.0169594
Cell1907	0.076555	0.290701	0.116254	0.51649	0.00179102	-0.0134073
Cell1908	0.373732	0.120549	0.0374105	0.468309	-0.00310039	-0.000546634
Cell1909	0.0984293	0.175961	0.13742	0.58819	0.00561511	-0.0125718
Cell1910	0.0679725	0.510682	0.0945494	0.326797	-0.00629018	-0.0125652
Cell1911	0.0427902	0.229923	0.259832	0.467455	0.00763898	-0.0115623
Cell1912	0.00936961	0.366938	0.384349	0.239343	0.00596677	-0.00849234
Cell1913	0.0225939	0.235951	0.395758	0.345697	0.0104881	-0.00858188
Cell1914	0.0755216	0.221454	0.406735	0.296289	0.00948759	-0.00540134
Cell1915	0.014389	0.344532	0.49414	0.146938	0.00856335	-0.00512771
Cell1916	0.665125	0.134787	0.0826224	0.117466	-0.0122882	0.0173528
Cell1917	0.589005	0.159646	0.086502	0.164847	-0.0106459	0.0134027
Cell1918	0.0543479	0.181399	0.29491	0.469343	0.00964462	-0.0102978
Cell1919	0.636787	0.163806	0.0669344	0.132472	-0.0126973	0.0155474
Cell1920	0.698872	0.197643	0.0493935	0.0540909	-0.0162536	0.0188251
Cell1921	0.0711969	0.134571	0.10043	0.693801	0.00734493	-0.0155839
Cell1922	0.0268366	0.157977	0.600561	0.214626	0.0168097	-0.00291885
Cell1923	0.0260064	0.48177	0.283033	0.20919	-0.000534363	-0.00955353
Cell1924	0.0629229	0.186525	0.369503	0.381049	0.0105031	-0.00753812
Cell1925	0.62454	0.159242	0.132718	0.0834996	-0.0109668	0.0167834
Cell1926	0.0112461	0.775262	0.0528451	0.160647	-0.0147778	-0.0146336
Cell1927	0.0216939	0.140771	0.454556	0.382978	0.0150109	-0.00772885
Cell1928	0.0241402	0.198648	0.318571	0.458641	0.0104211	-0.0111376
Cell1929	0.544432	0.098949	0.0669249	0.289694	-0.0073435	0.00976081
Cell1930	0.0378061	0.386517	0.362001	0.213676	0.00393603	-0.00738244
Cell1931	0.643463	0.0363754	0.0438439	0.276317	-0.00870399	0.0140893
Cell1932	0.0481708	0.49529	0.0885879	0.367951	-0.00519414	-0.0139974
Cell1933	0.0446198	0.141956	0.190887	0.622537	0.00954576	-0.0143104
Cell1934	0.380333	0.152911	0.0279799	0.438776	-0.00465555	-0.000166126
Cell1935	0.538648	0.332081	0.0325521	0.0967181	-0.0162172	0.0104999
Cell1936	0.52232	0.31815	0.0619748	0.0975544	-0.0146594	0.0103346
Cell1937	0.0607468	0.370855	0.181092	0.387305	0.000549111	-0.0116398
Cell1938	0.0599556	0.265652	0.0636398	0.610753	0.00230557	-0.0161408
Cell1939	0.367379	0.28628	0.0372804	0.30906	-0.00890463	0.000579254
Cell1940	0.500305	0.251908	0.110334	0.137453	-0.0106843	0.00994538
Cell1941	0.0310141	0.249736	0.377676	0.341574	0.00939378	-0.00852434
Cell1942	0.384277	0.0797315	0.0639261	0.472065	-0.00149309	0.00047403
Cell1943	0.148272	0.123538	0.0699058	0.658285	0.00469768	-0.0122526
Cell1944	0.413511	0.293623	0.0388232	0.254043	-0.0106433	0.00329082
Cell1945	0.413854	0.410056	0.0304291	0.14566	-0.0150246	0.00410437
Cell1946	0.595931	0.140256	0.050188	0.213625	-0.0108122	0.012533
Cell1947	0.0441416	0.259978	0.318287	0.377593	0.00754226	-0.00946848
Cell1948	0.0827062	0.16685	0.308135	0.442309	0.00948471	-0.00843496
Cell1949	0.0407902	0.117295	0.532543	0.309372	0.0166245	-0.00453162
Cell1950	0.0513399	0.153979	0.198367	0.596315	0.00902407	-0.0136002
Cell1951	0.0892631	0.136971	0.148193	0.625573	0.00751775	-0.0131162
Cell1952	0.146725	0.114219	0.0440642	0.694992	0.00462744	-0.0131961
Cell1953	0.32215	0.189015	0.0379215	0.450913	-0.00389653	-0.00282333
Cell1954	0.0269429	0.172306	0.476509	0.324242	0.0140864	-0.00649355
Cell1955	0.497984	0.21059	0.0277319	0.263694	-0.0105761	0.00697377
Cell1956	0.077183	0.159685	0.0267108	0.736421	0.0049322	-0.0172255
Cell1957	0.0524882	0.238705	0.162879	0.545928	0.00528555	-0.0138361
Cell1958	0.0867693	0.0620219	0.15762	0.693588	0.0104833	-0.0136476
Cell1959	0.0464383	0.141112	0.399186	0.413263	0.0132119	-0.00798711
Cell1960	0.0452228	0.26166	0.233563	0.459554	0.00594331	-0.0119258
Cell1961	0.520949	0.240924	0.0466768	0.19145	-0.0120864	0.00910661
Cell1962	0.045327	0.0657856	0.45581	0.433077	0.0169834	-0.00703279
Cell1963	0.0413795	0.391043	0.308204	0.259373	0.00270154	-0.00874906
Cell1964	0.381618	0.384022	0.0386008	0.195759	-0.0128877	0.00229849
Cell1965	0.0188686	0.655044	0.174197	0.15189	-0.00851472	-0.0116546
Cell1966	0.454117	0.198726	0.0248101	0.322347	-0.00877158	0.00430803
Cell1967	0.0346941	0.329129	0.310324	0.325853	0.00520116	-0.00961818
Cell1968	0.57283	0.214192	0.0424828	0.170496	-0.0128783	0.0116647
Cell1969	0.0665304	0.073124	0.339533	0.520812	0.0139655	-0.00924896
Cell1970	0.0174797	0.249834	0.429884	0.302802	0.0107563	-0.007725
Cell1971	0.436696	0.326018	0.0577232	0.179563	-0.0122363	0.00545321
Cell1972	0.103721	0.190869	0.246589	0.458821	0.00683898	-0.00887549
Cell1973	0.559681	0.216183	0.109857	0.11428	-0.011328	0.0129562
Cell1974	0.506446	0.43726	0.0225677	0.0337257	-0.0191606	0.00933097
Cell1975	0.537274	0.337933	0.0408705	0.0839223	-0.0162371	0.0107237
Cell1976	0.218745	0.164591	0.0159356	0.600728	-3.91845e-05	-0.00952675
Cell1977	0.100429	0.482468	0.0693261	0.347777	-0.00676993	-0.0117438
Cell1978	0.032593	0.352218	0.324724	0.290464	0.00468779	-0.00909873
Cell1979	0.0416754	0.224455	0.365429	0.368441	0.00974648	-0.00851673
Cell1980	0.316505	0.494032	0.0203059	0.169156	-0.0150836	-0.000930031
Cell1981	0.577103	0.106513	0.0376751	0.278709	-0.00919872	0.0107951
Cell1982	0.0864695	0.232825	0.14251	0.538196	0.00403268	-0.0125831
Cell1983	0.41056	0.213173	0.0355793	0.340687	-0.00768825	0.00230535
Cell1984	0.0690136	0.311572	0.243998	0.375417	0.00354543	-0.00982518
Cell1985	0.048011	0.0373629	0.343347	0.571279	0.0159317	-0.0104995
Cell1986	0.0615497	0.351867	0.339332	0.247252	0.00401823	-0.00703341
Cell1987	0.0378582	0.164119	0.322021	0.476002	0.0112881	-0.0105714
Cell1988	0.0483178	0.483108	0.143554	0.32502	-0.00378228	-0.0124549
Cell1989	0.0579047	0.261729	0.417727	0.262639	0.00879516	-0.00570382
Cell1990	0.267585	0.191854	0.162306	0.378254	-1.91836e-05	-0.00215322
Cell1991	0.0300012	0.23539	0.0459647	0.688644	0.00406306	-0.0186288
Cell1992	0.055709	0.348702	0.201016	0.394573	0.00186947	-0.0115268
Cell1993	0.394244	0.139681	0.130402	0.335672	-0.00281145	0.00356156
Cell1994	0.662432	0.0711236	0.120433	0.146011	-0.00922194	0.0177602
Cell1995	0.497669	0.156669	0.113004	0.232658	-0.00709842	0.00902174
Cell1996	0.389018	0.24838	0.0594193	0.303183	-0.00784141	0.00212034
Cell1997	0.58394	0.114585	0.052915	0.24856	-0.00944332	0.0117085
Cell1998	0.429931	0.237699	0.0857976	0.246572	-0.00831645	0.00511866
Cell1999	0.0295864	0.72832	0.111655	0.130439	-0.0126291	-0.012263
[truncated: 1,001 more rows]

## Sheet: Fig 3c
	GEP 1 usage	GEP 2 usage	GEP 3 usage	GEP 4 usage	MDS1	MDS2			MDS1	MDS2
Cell1	0.260189	0.207006	0.296494	0.236311	0.00274868	-0.000342664		Arch 1	-0.0356961	0.0030526
Cell2	0.266557	0.280969	0.196882	0.255592	-0.00380542	0.000602072		Arch 2	-0.0307946	-0.0508249
Cell3	0.666114	0.110502	0.115272	0.108113	-0.019671	0.00135532		Arch 3	0.04484	-0.0316536
Cell4	0.629758	0.10854	0.133947	0.127755	-0.0170502	0.00231298		Arch 4	0.0216508	0.0794259
Cell5	0.389062	0.206061	0.219109	0.185768	-0.00638675	-0.00146618
Cell6	0.684292	0.0992116	0.112556	0.103941	-0.0201843	0.00173929
Cell7	0.512622	0.171143	0.153741	0.162494	-0.0131571	0.00090624
Cell8	0.690395	0.107158	0.111417	0.09103	-0.0209775	0.000364578
Cell9	0.34074	0.224764	0.172923	0.261574	-0.00566746	0.00491864
Cell10	0.265912	0.280875	0.19829	0.254923	-0.00373085	0.000507183
Cell11	0.430802	0.23905	0.154832	0.175315	-0.012001	-0.00181109
Cell12	0.464106	0.187694	0.173294	0.174905	-0.0107894	0.000283791
Cell13	0.569235	0.108863	0.174295	0.147607	-0.0126607	0.00241139
Cell14	0.470453	0.149293	0.166696	0.213558	-0.00929242	0.00553384
Cell15	0.530286	0.14834	0.124411	0.196963	-0.0136542	0.00578523
Cell16	0.315773	0.24498	0.219474	0.219772	-0.00421649	-0.000978701
Cell17	0.524359	0.135031	0.175463	0.165147	-0.0114325	0.00230063
Cell18	0.382904	0.192505	0.216386	0.208205	-0.00538576	0.00107233
Cell19	0.683946	0.116407	0.0758286	0.123819	-0.021918	0.0036056
Cell20	0.571948	0.156003	0.0854583	0.18659	-0.0173486	0.00593214
Cell21	0.371091	0.241487	0.168371	0.219051	-0.00839064	0.000927977
Cell22	0.523626	0.154472	0.158849	0.163052	-0.0127953	0.00166981
Cell23	0.48248	0.15202	0.14454	0.22096	-0.0106389	0.0067211
Cell24	0.374851	0.230403	0.197496	0.197249	-0.00734958	-0.00115071
Cell25	0.272906	0.234235	0.246107	0.246752	-0.000577067	0.000736461
Cell26	0.673168	0.0980215	0.121949	0.106861	-0.0192662	0.00170041
Cell27	0.595183	0.13553	0.129122	0.140165	-0.0165948	0.00197412
Cell28	0.452806	0.197254	0.126813	0.223126	-0.0117206	0.00506474
Cell29	0.525415	0.193472	0.142127	0.138986	-0.015331	-0.00168907
Cell30	0.370671	0.166529	0.256865	0.205935	-0.0023832	0.000893591
Cell31	0.372497	0.159963	0.223576	0.243964	-0.00291553	0.00530709
Cell32	0.457933	0.158268	0.169542	0.214258	-0.00897911	0.00500495
Cell33	0.434712	0.204051	0.154973	0.206265	-0.0103864	0.00243349
Cell34	0.766809	0.0840667	0.0716577	0.077467	-0.0250705	0.00195275
Cell35	0.348407	0.225095	0.174655	0.251844	-0.00608437	0.00409758
Cell36	0.479961	0.157602	0.152367	0.21007	-0.0106057	0.00531711
Cell37	0.467487	0.199143	0.173527	0.159843	-0.0115783	-0.00149141
Cell38	0.436807	0.209941	0.175914	0.177338	-0.0103299	-0.000819844
Cell39	0.287866	0.25723	0.230633	0.224272	-0.00299978	-0.00168235
Cell40	0.684541	0.106274	0.10717	0.102015	-0.0206939	0.00139862
Cell41	0.645916	0.108558	0.119113	0.126413	-0.0183217	0.00272434
Cell42	0.388507	0.209728	0.173649	0.228117	-0.00760135	0.00314832
Cell43	0.325627	0.237875	0.197512	0.238986	-0.00491828	0.00163372
Cell44	0.48133	0.133697	0.225671	0.159302	-0.00773067	0.00018358
Cell45	0.481322	0.195963	0.146334	0.176381	-0.0128355	0.000886704
Cell46	0.629278	0.112764	0.123463	0.134494	-0.0174873	0.00296398
Cell47	0.58936	0.166218	0.132167	0.112254	-0.0177997	-0.00191658
Cell48	0.582397	0.10508	0.1559	0.156623	-0.0136436	0.00394231
Cell49	0.321818	0.273821	0.203459	0.200902	-0.00644705	-0.00341793
Cell50	0.62045	0.135724	0.0768819	0.166944	-0.0192654	0.00582194
Cell51	0.443976	0.140594	0.222066	0.193364	-0.00603379	0.00253857
Cell52	0.610896	0.130671	0.113874	0.144559	-0.0175947	0.00310068
Cell53	0.492094	0.157154	0.163325	0.187427	-0.0110239	0.00323161
Cell54	0.172319	0.273974	0.261074	0.292633	0.0034543	0.00158007
Cell55	0.455369	0.149816	0.221591	0.173224	-0.00718184	0.00051993
Cell56	0.314716	0.238957	0.214573	0.231755	-0.00395361	0.000431061
Cell57	0.522247	0.118844	0.17597	0.182939	-0.0104507	0.00451398
Cell58	0.525112	0.136788	0.16083	0.177269	-0.0119072	0.00363961
Cell59	0.535431	0.0983136	0.203126	0.16313	-0.00950028	0.00316476
Cell60	0.447532	0.193965	0.147421	0.211083	-0.0107678	0.00360694
Cell61	0.50031	0.184469	0.136111	0.179109	-0.0135587	0.00206914
Cell62	0.581163	0.12321	0.123806	0.17182	-0.015268	0.00523992
Cell63	0.601418	0.129439	0.137964	0.131178	-0.0164279	0.00130902
Cell64	0.414677	0.177249	0.215494	0.19258	-0.00642842	0.000731843
Cell65	0.44282	0.151648	0.20575	0.199781	-0.00692568	0.00299934
Cell66	0.534011	0.17897	0.132763	0.154256	-0.0152806	0.000583461
Cell67	0.574484	0.111412	0.135355	0.17875	-0.0139983	0.00600406
Cell68	0.599266	0.154504	0.124525	0.121705	-0.0179306	-0.000298422
Cell69	0.504446	0.168389	0.127324	0.19984	-0.0131563	0.00482374
Cell70	0.489072	0.198371	0.140813	0.171744	-0.0135343	0.000594453
Cell71	0.713599	0.109917	0.0848405	0.0916437	-0.0230692	0.00118517
Cell72	0.331648	0.239309	0.159728	0.269315	-0.00621489	0.0051842
Cell73	0.328142	0.192246	0.195035	0.284576	-0.00272686	0.00765998
Cell74	0.285857	0.205357	0.253574	0.255213	0.000367973	0.00267935
Cell75	0.426989	0.158556	0.185822	0.228633	-0.00684216	0.00552227
Cell76	0.399386	0.203909	0.175239	0.221466	-0.0078832	0.00289869
Cell77	0.587827	0.145596	0.127503	0.139075	-0.0167384	0.00140472
Cell78	0.350039	0.237149	0.178398	0.234414	-0.00672337	0.00198704
Cell79	0.439924	0.166728	0.157427	0.235922	-0.00867098	0.00662418
Cell80	0.432629	0.19274	0.169462	0.20517	-0.00933776	0.00245635
Cell81	0.372437	0.198333	0.171932	0.257297	-0.00612201	0.00605043
Cell82	0.608478	0.124273	0.119505	0.147744	-0.0169899	0.00349328
Cell83	0.145147	0.311448	0.270995	0.27241	0.00327718	-0.00232782
Cell84	0.492907	0.17323	0.124479	0.209384	-0.0128144	0.0053906
Cell85	0.636998	0.144035	0.11969	0.0992781	-0.0196575	-0.00127939
Cell86	0.3976	0.224767	0.192103	0.18553	-0.00848363	-0.00155487
Cell87	0.344105	0.237302	0.228021	0.190572	-0.00524034	-0.00309179
Cell88	0.514655	0.131546	0.146363	0.207436	-0.011368	0.00672811
Cell89	0.545236	0.146865	0.130602	0.177296	-0.0142907	0.00414784
Cell90	0.523509	0.13089	0.18114	0.164462	-0.0110349	0.00227439
Cell91	0.395549	0.24	0.191385	0.173065	-0.0091816	-0.00330271
Cell92	0.338695	0.212504	0.231981	0.216821	-0.00353771	0.00011157
Cell93	0.506431	0.130311	0.180829	0.182428	-0.0100324	0.00368851
Cell94	0.249455	0.275836	0.209704	0.265005	-0.00225816	0.00115252
Cell95	0.472154	0.118306	0.202602	0.206938	-0.00693221	0.00545155
Cell96	0.245561	0.237232	0.262019	0.255188	0.00120286	0.000666963
Cell97	0.464249	0.138569	0.187505	0.209676	-0.00789168	0.00509291
Cell98	0.456446	0.21157	0.142727	0.189257	-0.0123111	0.00115443
Cell99	0.404861	0.15281	0.194128	0.248202	-0.00507923	0.00703817
Cell100	0.599654	0.178986	0.118761	0.1026	-0.0193705	-0.00287651
Cell101	0.462602	0.181006	0.19323	0.163162	-0.00989006	-0.000944606
Cell102	0.447735	0.153531	0.202684	0.196049	-0.00737736	0.00271924
Cell103	0.571514	0.129433	0.139039	0.160014	-0.0146877	0.00347441
Cell104	0.422816	0.180685	0.187874	0.208625	-0.00771589	0.00273072
Cell105	0.468126	0.175718	0.159104	0.197052	-0.0107209	0.00311297
Cell106	0.170954	0.28211	0.283588	0.263348	0.0036279	-0.00187632
Cell107	0.346252	0.243935	0.176722	0.233091	-0.0069009	0.00157863
Cell108	0.372705	0.204718	0.20154	0.221038	-0.00578566	0.00190964
Cell109	0.455705	0.189731	0.147659	0.206904	-0.0110089	0.00350765
Cell110	0.489677	0.170221	0.134499	0.205603	-0.0122391	0.00491612
Cell111	0.503548	0.144437	0.201132	0.150884	-0.0101371	-0.000186339
Cell112	0.590679	0.147276	0.0985115	0.163534	-0.0176624	0.00418838
Cell113	0.405531	0.174882	0.185848	0.233739	-0.00646722	0.00503177
Cell114	0.379542	0.201459	0.170305	0.248694	-0.00673113	0.0052814
Cell115	0.647146	0.142349	0.113385	0.0971204	-0.0202973	-0.00113453
Cell116	0.371265	0.25083	0.179693	0.198212	-0.00862803	-0.00155984
Cell117	0.498313	0.152054	0.14394	0.205693	-0.0115626	0.00557419
Cell118	0.558752	0.140675	0.149138	0.151436	-0.0143113	0.00186305
Cell119	0.481542	0.159317	0.144959	0.214183	-0.0109581	0.00579591
Cell120	0.476217	0.166347	0.124706	0.23273	-0.0114911	0.00753658
Cell121	0.225028	0.285679	0.250104	0.239188	-0.000436763	-0.00275169
Cell122	0.567323	0.154015	0.141714	0.136948	-0.0156746	0.000295475
Cell123	0.447313	0.154349	0.221369	0.17697	-0.00696274	0.000569539
Cell124	0.543339	0.110466	0.166724	0.179471	-0.0114353	0.00502137
Cell125	0.63814	0.11497	0.0959976	0.150893	-0.0187481	0.00505076
Cell126	0.501102	0.147099	0.200209	0.15159	-0.0101579	-0.000243762
Cell127	0.635431	0.112168	0.0904826	0.161919	-0.0185737	0.00623526
Cell128	0.638468	0.135342	0.109583	0.116607	-0.0195203	0.00086319
Cell129	0.535121	0.17244	0.148707	0.143732	-0.014632	-0.000421784
Cell130	0.503263	0.180435	0.145092	0.171209	-0.0133082	0.00137143
Cell131	0.471004	0.182276	0.168824	0.177896	-0.0110045	0.000959309
Cell132	0.419474	0.202525	0.189546	0.188455	-0.0086308	-4.44394e-05
Cell133	0.504754	0.141061	0.182582	0.171603	-0.0104594	0.0022218
Cell134	0.628688	0.116918	0.0984457	0.155948	-0.0182515	0.00524692
Cell135	0.594215	0.144042	0.112801	0.148942	-0.0173642	0.00275231
Cell136	0.399464	0.177916	0.163399	0.25922	-0.00679904	0.00759348
Cell137	0.395533	0.17615	0.209384	0.218933	-0.00541462	0.00301582
Cell138	0.448883	0.196036	0.170526	0.184555	-0.0104181	0.000667441
Cell139	0.452726	0.156583	0.200368	0.190323	-0.00787729	0.00219792
Cell140	0.597918	0.136127	0.11742	0.148535	-0.0170543	0.00298734
Cell141	0.630525	0.0954489	0.141741	0.132285	-0.0162269	0.00309377
Cell142	0.515116	0.18917	0.134902	0.160812	-0.0146824	0.000460388
Cell143	0.604142	0.0874436	0.169866	0.138548	-0.0136419	0.00302736
Cell144	0.50859	0.189952	0.149208	0.152249	-0.0140174	-0.000732187
Cell145	0.595845	0.124755	0.096594	0.182806	-0.016822	0.00694018
Cell146	0.437862	0.207975	0.17006	0.184104	-0.010423	5.8997e-06
Cell147	0.493952	0.154148	0.188665	0.163235	-0.0103852	0.000666421
Cell148	0.471583	0.135364	0.201671	0.191381	-0.00781569	0.00337672
Cell149	0.495024	0.190952	0.132024	0.182	-0.0136903	0.00208247
Cell150	0.444107	0.1767	0.15608	0.223113	-0.00946516	0.00515536
Cell151	0.470817	0.150723	0.176476	0.201984	-0.00916154	0.00423336
Cell152	0.418855	0.239932	0.165086	0.176127	-0.0111244	-0.00215243
Cell153	0.414279	0.198125	0.167648	0.219948	-0.00860996	0.00335781
Cell154	0.421532	0.196098	0.123426	0.258944	-0.00994506	0.00798005
Cell155	0.563995	0.121566	0.129777	0.184662	-0.0140587	0.00610205
Cell156	0.560064	0.147947	0.110913	0.181077	-0.0156543	0.00506167
Cell157	0.367063	0.157896	0.226481	0.24856	-0.00242813	0.00566863
Cell158	0.524796	0.112256	0.181529	0.18142	-0.0101224	0.00455997
Cell159	0.61349	0.148659	0.0696747	0.168177	-0.0197117	0.00546927
Cell160	0.225984	0.298345	0.227196	0.248475	-0.00168703	-0.00192974
Cell161	0.677594	0.0883248	0.102502	0.131579	-0.0194624	0.00478556
Cell162	0.659561	0.130854	0.101258	0.108327	-0.0206875	0.000761574
Cell163	0.552517	0.168197	0.119592	0.159694	-0.0160823	0.00203634
Cell164	0.495409	0.190873	0.148496	0.165222	-0.0133263	0.000233661
Cell165	0.281071	0.251028	0.213408	0.254493	-0.0026843	0.00155769
Cell166	0.445498	0.180801	0.19943	0.174272	-0.00875467	-0.000300179
Cell167	0.213678	0.256129	0.21878	0.311413	0.00103753	0.00544362
Cell168	0.425847	0.217601	0.178602	0.17795	-0.0100407	-0.00127916
Cell169	0.304417	0.156908	0.273281	0.265394	0.0023015	0.00538329
Cell170	0.306908	0.269293	0.213465	0.210334	-0.00512253	-0.00280091
Cell171	0.544977	0.134298	0.151706	0.169018	-0.0131273	0.00346029
Cell172	0.305698	0.247278	0.225799	0.221226	-0.00361253	-0.00121096
Cell173	0.392784	0.240653	0.200482	0.166081	-0.00884624	-0.00418695
Cell174	0.374155	0.176115	0.221973	0.227757	-0.00389492	0.00325466
Cell175	0.483511	0.179985	0.151581	0.184923	-0.0120014	0.00221786
Cell176	0.486374	0.169716	0.160239	0.183671	-0.0114263	0.00237505
Cell177	0.379284	0.213154	0.19132	0.216243	-0.00684235	0.00144361
Cell178	0.383999	0.200465	0.176671	0.238865	-0.006787	0.00436339
Cell179	0.603968	0.151659	0.0973775	0.146995	-0.0186806	0.00272847
Cell180	0.486494	0.15745	0.137991	0.218064	-0.0113058	0.0064347
Cell181	0.393657	0.21784	0.207644	0.180859	-0.00753385	-0.00207783
Cell182	0.545805	0.116443	0.144066	0.193686	-0.0124156	0.00657136
Cell183	0.610648	0.147244	0.101873	0.140235	-0.0187279	0.00229405
Cell184	0.431241	0.15371	0.203406	0.211644	-0.0064241	0.00387561
Cell185	0.611117	0.141787	0.112882	0.134213	-0.0182133	0.00174605
Cell186	0.544752	0.176242	0.144708	0.134298	-0.0154765	-0.00120836
Cell187	0.56466	0.151659	0.134173	0.149509	-0.0155732	0.00164348
Cell188	0.470453	0.128491	0.173121	0.227934	-0.00805247	0.00752953
Cell189	0.414149	0.221294	0.175442	0.189114	-0.00963691	-0.000515821
Cell190	0.438919	0.168368	0.219063	0.173649	-0.00727015	-0.000359327
Cell191	0.433564	0.19335	0.164877	0.208209	-0.00952971	0.00281471
Cell192	0.491914	0.143429	0.175729	0.188928	-0.0100062	0.00365517
Cell193	0.574221	0.104633	0.158863	0.162283	-0.0130826	0.00429577
Cell194	0.489087	0.189498	0.15121	0.170205	-0.0128287	0.00059417
Cell195	0.444112	0.186201	0.137818	0.231869	-0.0103872	0.00594599
Cell196	0.36716	0.248097	0.183276	0.201466	-0.00816624	-0.00128844
Cell197	0.286134	0.232059	0.163764	0.318043	-0.00313098	0.00915617
Cell198	0.44901	0.199772	0.161634	0.189584	-0.0108275	0.00115879
Cell199	0.596287	0.10267	0.15461	0.146433	-0.0143437	0.00333866
Cell200	0.685331	0.119116	0.0900091	0.105544	-0.0218107	0.00157175
Cell201	0.438117	0.189573	0.191787	0.180524	-0.0089687	-3.00851e-05
Cell202	0.389946	0.20445	0.204758	0.200846	-0.0066857	0.000270237
Cell203	0.529901	0.179525	0.157852	0.132722	-0.0144922	-0.00196177
Cell204	0.648626	0.124095	0.101147	0.126132	-0.0197086	0.00248936
Cell205	0.611161	0.158603	0.110992	0.119243	-0.0191416	-0.000237688
Cell206	0.316596	0.233779	0.243857	0.205768	-0.00311077	-0.00229099
Cell207	0.399135	0.19185	0.22251	0.186505	-0.00614019	-0.000762296
Cell208	0.553422	0.160122	0.108054	0.178402	-0.0159782	0.00430065
Cell209	0.539048	0.158546	0.136747	0.165659	-0.0144059	0.00241647
Cell210	0.512442	0.171166	0.132983	0.183409	-0.0136293	0.00322277
Cell211	0.395582	0.210499	0.172955	0.220964	-0.00806365	0.00258457
Cell212	0.450443	0.199377	0.175644	0.174536	-0.010564	-0.000455352
Cell213	0.414108	0.202133	0.194897	0.188863	-0.00817845	-0.000177852
Cell214	0.304465	0.236731	0.235372	0.223432	-0.00276675	-0.000806535
Cell215	0.502195	0.207574	0.147891	0.14234	-0.0146054	-0.00239271
Cell216	0.460957	0.145874	0.20868	0.184489	-0.00759497	0.0020408
Cell217	0.433671	0.168684	0.200525	0.19712	-0.00741562	0.0020596
Cell218	0.442626	0.181075	0.151465	0.224834	-0.00971665	0.00521127
Cell219	0.529906	0.170854	0.144864	0.154375	-0.0143389	0.000609845
Cell220	0.309037	0.260769	0.196354	0.233841	-0.00519435	4.75541e-05
Cell221	0.462826	0.161937	0.1845	0.190736	-0.00910531	0.00249169
Cell222	0.453632	0.187213	0.171712	0.187443	-0.0102002	0.00132216
Cell223	0.34073	0.242415	0.182053	0.234802	-0.00638095	0.00160609
Cell224	0.621569	0.116438	0.123015	0.138978	-0.0172483	0.00312408
Cell225	0.541703	0.159374	0.131627	0.167295	-0.0147203	0.0026745
Cell226	0.471543	0.132408	0.205542	0.190507	-0.00756862	0.00333485
Cell227	0.50025	0.150546	0.194214	0.15499	-0.0104288	3.81877e-05
Cell228	0.458531	0.148164	0.178545	0.214759	-0.00827475	0.00527517
Cell229	0.184499	0.19662	0.316949	0.301932	0.0081083	0.00451865
Cell230	0.354084	0.192253	0.244713	0.20895	-0.00306295	0.000159631
Cell231	0.573645	0.110525	0.16204	0.15379	-0.0132849	0.00321944
Cell232	0.498528	0.161295	0.155367	0.18481	-0.0117946	0.00308476
Cell233	0.474627	0.139596	0.213311	0.172466	-0.00794226	0.00130006
Cell234	0.49532	0.146572	0.134854	0.223254	-0.0113141	0.00752608
Cell235	0.555111	0.154161	0.111587	0.179141	-0.0156806	0.00455562
Cell236	0.324806	0.232762	0.225428	0.217005	-0.00395564	-0.000738412
Cell237	0.56562	0.146627	0.130864	0.156888	-0.0154411	0.00259297
Cell238	0.529258	0.154294	0.164128	0.15232	-0.0129865	0.000676528
Cell239	0.243067	0.299898	0.228485	0.22855	-0.00271827	-0.00357991
Cell240	0.693626	0.131958	0.091736	0.0826805	-0.0229198	-0.000926172
Cell241	0.542236	0.118041	0.166431	0.173292	-0.0117761	0.00415155
Cell242	0.310238	0.238792	0.239048	0.211922	-0.00312061	-0.00192416
Cell243	0.485102	0.188793	0.122218	0.203887	-0.0132355	0.00421074
Cell244	0.606898	0.119228	0.129705	0.14417	-0.0163981	0.00313806
Cell245	0.377201	0.246627	0.180123	0.196049	-0.00873807	-0.00151352
Cell246	0.444949	0.173555	0.154235	0.22726	-0.00939126	0.0057056
Cell247	0.141715	0.322514	0.264855	0.270917	0.00275126	-0.00282492
Cell248	0.571828	0.141402	0.130482	0.156289	-0.0155319	0.00284201
Cell249	0.197087	0.24948	0.260856	0.292577	0.00331341	0.00290305
Cell250	0.272432	0.276803	0.237135	0.21363	-0.00299044	-0.00377532
Cell251	0.286276	0.200241	0.277655	0.235829	0.00117066	0.000638797
Cell252	0.395044	0.174111	0.217075	0.21377	-0.00510131	0.00246436
Cell253	0.614224	0.110498	0.115352	0.159925	-0.0166933	0.00530981
Cell254	0.554732	0.135406	0.132807	0.177055	-0.0141831	0.00467033
Cell255	0.550667	0.144784	0.139959	0.16459	-0.014276	0.00296491
Cell256	0.422561	0.198597	0.140115	0.238727	-0.00974813	0.0057222
Cell257	0.360729	0.204634	0.23021	0.204428	-0.00442961	-0.000349411
Cell258	0.47615	0.195711	0.130427	0.197713	-0.0128946	0.00308155
Cell259	0.468638	0.193712	0.137327	0.200324	-0.0121989	0.00314921
Cell260	0.462171	0.17749	0.180043	0.180296	-0.0099868	0.00101104
Cell261	0.344838	0.166206	0.259714	0.229242	-0.000818762	0.00259217
Cell262	0.587611	0.149201	0.0857594	0.177428	-0.0178831	0.00558838
Cell263	0.593094	0.131685	0.128101	0.14712	-0.016297	0.00274785
Cell264	0.505428	0.178199	0.140533	0.17584	-0.0134208	0.00200378
Cell265	0.528171	0.174481	0.140684	0.156663	-0.0145266	0.000734255
Cell266	0.459178	0.194988	0.162706	0.183127	-0.0111349	0.000886258
Cell267	0.484247	0.216876	0.151001	0.147877	-0.0139918	-0.00257894
Cell268	0.3914	0.253296	0.176306	0.178999	-0.00999059	-0.00304252
Cell269	0.334632	0.213252	0.237188	0.214928	-0.00322325	-0.000254074
Cell270	0.394243	0.213033	0.160508	0.232217	-0.00840837	0.00373947
Cell271	0.559873	0.114357	0.164192	0.161577	-0.0126462	0.00353297
Cell272	0.372396	0.227496	0.174701	0.225406	-0.00758495	0.00194746
Cell273	0.533499	0.158565	0.169534	0.138402	-0.0133284	-0.000804135
Cell274	0.303616	0.218604	0.231051	0.246729	-0.00186759	0.00209933
Cell275	0.560893	0.142853	0.148607	0.147647	-0.0145606	0.00147469
Cell276	0.396766	0.216166	0.18072	0.206348	-0.0082487	0.000893501
Cell277	0.471406	0.188748	0.134138	0.205709	-0.0121713	0.0039386
Cell278	0.582045	0.118972	0.152969	0.146014	-0.01442	0.0024853
Cell279	0.515252	0.141079	0.177872	0.165796	-0.0111716	0.00194072
Cell280	0.404787	0.236659	0.165686	0.192868	-0.0101321	-0.000718323
Cell281	0.334586	0.178312	0.227107	0.259995	-0.00162189	0.00542031
Cell282	0.601042	0.147282	0.0779521	0.173723	-0.0187338	0.00567978
Cell283	0.536389	0.129633	0.163665	0.170314	-0.0121128	0.0033956
Cell284	0.299935	0.259252	0.170578	0.270235	-0.00519054	0.00380343
Cell285	0.222996	0.288597	0.247729	0.240679	-0.000528257	-0.00271253
Cell286	0.519562	0.120766	0.179077	0.180596	-0.0103254	0.00412363
Cell287	0.334258	0.193224	0.21957	0.252948	-0.00255991	0.00434024
Cell288	0.490651	0.201157	0.130175	0.178017	-0.0140176	0.00129265
Cell289	0.340636	0.190562	0.194031	0.27477	-0.00337833	0.00703662
Cell290	0.46567	0.193475	0.150954	0.189902	-0.0117003	0.00189303
Cell291	0.508858	0.183068	0.161914	0.146159	-0.0133771	-0.00126739
Cell292	0.383905	0.221998	0.171745	0.222352	-0.00802515	0.00211303
Cell293	0.278012	0.26166	0.188159	0.272169	-0.00365195	0.00321118
Cell294	0.367634	0.221311	0.215618	0.195437	-0.00603864	-0.00142821
Cell295	0.345621	0.260445	0.205677	0.188258	-0.00705917	-0.00373993
Cell296	0.290778	0.203937	0.261805	0.24348	0.000351055	0.00157409
Cell297	0.597667	0.122252	0.147387	0.132694	-0.0156174	0.00148499
Cell298	0.458159	0.143854	0.205894	0.192094	-0.00739317	0.00282716
Cell299	0.0749787	0.318674	0.26283	0.343517	0.00673279	0.00299688
Cell300	0.449088	0.182957	0.187041	0.180914	-0.00936094	0.000520841
Cell301	0.498942	0.158732	0.185795	0.156532	-0.0109783	7.15699e-06
Cell302	0.404137	0.211648	0.206208	0.178007	-0.00784339	-0.00191219
Cell303	0.446536	0.136762	0.221277	0.195425	-0.00599799	0.00292982
Cell304	0.344589	0.210883	0.225209	0.219319	-0.00394779	0.000624735
Cell305	0.33751	0.162436	0.249979	0.250075	-0.000426567	0.00472423
Cell306	0.297153	0.240576	0.213303	0.248968	-0.00306078	0.00170252
Cell307	0.396097	0.191168	0.185893	0.226842	-0.00677931	0.00362598
Cell308	0.349048	0.24211	0.211505	0.197336	-0.006159	-0.00226103
Cell309	0.406607	0.205693	0.177678	0.210022	-0.0083343	0.0018439
Cell310	0.461769	0.181261	0.175577	0.181393	-0.010265	0.00104665
Cell311	0.564562	0.14675	0.13118	0.157507	-0.0153795	0.00262261
Cell312	0.364427	0.221943	0.187046	0.226584	-0.00655042	0.00190811
Cell313	0.416258	0.192652	0.194645	0.196446	-0.00781035	0.000920842
Cell314	0.422905	0.188532	0.138614	0.249949	-0.00927478	0.00717364
Cell315	0.665043	0.0971794	0.120849	0.116928	-0.0187816	0.00255279
Cell316	0.345913	0.221902	0.175806	0.256378	-0.00574723	0.00457596
Cell317	0.503169	0.201413	0.1556	0.139818	-0.0141593	-0.00252093
Cell318	0.470277	0.20323	0.131093	0.1954	-0.0129367	0.00247663
Cell319	0.599021	0.157733	0.130634	0.112612	-0.0179442	-0.00137889
Cell320	0.664702	0.109864	0.0948359	0.130599	-0.0200305	0.0038163
Cell321	0.546207	0.151793	0.0992385	0.202762	-0.015332	0.00691581
Cell322	0.309068	0.188693	0.273532	0.228707	0.000373601	0.000860178
Cell323	0.499402	0.171752	0.16903	0.159816	-0.0120764	0.000138287
Cell324	0.358353	0.20039	0.222542	0.218715	-0.00424862	0.00123649
Cell325	0.439399	0.168721	0.202798	0.189082	-0.00769331	0.00136481
Cell326	0.550079	0.17112	0.126633	0.152169	-0.0159325	0.00105979
Cell327	0.330174	0.226159	0.215387	0.22828	-0.00415005	0.000826996
Cell328	0.369432	0.173339	0.232477	0.224752	-0.00323485	0.00281019
Cell329	0.469517	0.141488	0.20087	0.188124	-0.00803695	0.00282582
Cell330	0.588841	0.146094	0.137588	0.127477	-0.0165888	0.000142083
Cell331	0.537001	0.124992	0.184834	0.153173	-0.0114137	0.0016018
Cell332	0.110795	0.308782	0.28481	0.295614	0.00570738	-0.000891464
Cell333	0.596722	0.12566	0.114271	0.163347	-0.0165098	0.00479183
Cell334	0.508692	0.133602	0.189018	0.168687	-0.0101448	0.00217756
Cell335	0.44521	0.182381	0.171571	0.200837	-0.00946708	0.0026104
Cell336	0.488982	0.103197	0.230034	0.177788	-0.00646867	0.00308723
Cell337	0.37273	0.239772	0.157441	0.230057	-0.00864812	0.00224034
Cell338	0.512833	0.140812	0.155175	0.19118	-0.0115451	0.00468155
Cell339	0.531844	0.146931	0.115299	0.205927	-0.013881	0.00686211
Cell340	0.514578	0.135847	0.174974	0.174601	-0.0109257	0.00299567
Cell341	0.393675	0.205767	0.197283	0.203275	-0.00714198	0.00064424
Cell342	0.564666	0.125676	0.173026	0.136632	-0.0133098	0.000711455
Cell343	0.404749	0.202346	0.198593	0.194312	-0.00756723	9.85443e-05
Cell344	0.582142	0.130915	0.119437	0.167506	-0.0158295	0.00464704
Cell345	0.470595	0.221885	0.164437	0.143082	-0.0131601	-0.00368134
Cell346	0.64339	0.101598	0.12802	0.126992	-0.0176053	0.00283448
Cell347	0.451902	0.210342	0.165857	0.171898	-0.0114498	-0.000907949
Cell348	0.553519	0.180109	0.115768	0.150604	-0.0168531	0.00083302
Cell349	0.348901	0.205975	0.241718	0.203407	-0.0035548	-0.000899074
Cell350	0.55075	0.175136	0.14178	0.132335	-0.0158303	-0.00119708
Cell351	0.493461	0.171776	0.168422	0.166341	-0.011751	0.000656466
Cell352	0.368095	0.195943	0.196868	0.239094	-0.00516943	0.00392353
Cell353	0.317987	0.249155	0.196899	0.23596	-0.00508585	0.000816164
Cell354	0.459266	0.201402	0.128034	0.211297	-0.0122803	0.00389541
Cell355	0.423258	0.182611	0.20995	0.184182	-0.00733025	-6.0305e-06
Cell356	0.401486	0.189946	0.149131	0.259437	-0.00787676	0.00745705
Cell357	0.406912	0.1306	0.231025	0.231463	-0.00317644	0.0056758
Cell358	0.616386	0.12674	0.113994	0.14288	-0.0177006	0.00318006
Cell359	0.568733	0.157793	0.123065	0.150409	-0.016386	0.00176724
Cell360	0.618625	0.117655	0.12211	0.14161	-0.0171642	0.00329094
Cell361	0.403893	0.219423	0.15914	0.217544	-0.00932864	0.00232204
Cell362	0.43485	0.176734	0.183539	0.204878	-0.00829924	0.00280789
Cell363	0.394431	0.209832	0.184225	0.211513	-0.00770126	0.00150758
Cell364	0.456946	0.194235	0.146296	0.202524	-0.0113479	0.00297773
Cell365	0.49628	0.151075	0.173249	0.179396	-0.010715	0.00260135
Cell366	0.598955	0.161381	0.103922	0.135742	-0.0187513	0.00111813
Cell367	0.301168	0.24406	0.238356	0.216416	-0.0028928	-0.00184079
Cell368	0.56187	0.158229	0.122199	0.157702	-0.0160354	0.00233074
Cell369	0.525246	0.179017	0.153226	0.142512	-0.0143059	-0.00102614
Cell370	0.293179	0.23193	0.175306	0.299586	-0.00326057	0.00735298
Cell371	0.430256	0.209099	0.190887	0.169758	-0.00956285	-0.00187312
Cell372	0.298172	0.217634	0.249779	0.234415	-0.00107022	0.000561181
Cell373	0.467421	0.11859	0.21884	0.195149	-0.00629915	0.0039723
Cell374	0.431118	0.16387	0.155461	0.24955	-0.00806176	0.00788719
Cell375	0.556461	0.147517	0.128278	0.167743	-0.0150225	0.00346381
Cell376	0.684004	0.131523	0.0923325	0.0921412	-0.0223313	-0.000200894
Cell377	0.472267	0.146106	0.206137	0.17549	-0.00831472	0.00142925
Cell378	0.569849	0.129753	0.133669	0.166729	-0.0147336	0.00415632
Cell379	0.273348	0.241042	0.267599	0.218011	-0.000461028	-0.00257127
Cell380	0.330903	0.277257	0.197307	0.194533	-0.00729094	-0.00387593
Cell381	0.545633	0.17939	0.134946	0.140031	-0.0159185	-0.000601348
Cell382	0.403278	0.225491	0.148002	0.223229	-0.00986989	0.00281585
Cell383	0.355443	0.167621	0.235484	0.241452	-0.00206304	0.00428936
Cell384	0.432242	0.136729	0.182884	0.248146	-0.00606681	0.00829053
Cell385	0.460567	0.183131	0.14747	0.208832	-0.010946	0.00401709
Cell386	0.348428	0.198009	0.21345	0.240113	-0.00376542	0.00331456
Cell387	0.457644	0.177642	0.123738	0.240977	-0.0110407	0.00759141
Cell388	0.567697	0.165698	0.119819	0.146787	-0.0168164	0.00117739
Cell389	0.342662	0.227269	0.18831	0.241759	-0.0055523	0.0027363
Cell390	0.446638	0.203989	0.162754	0.186618	-0.0108867	0.000666255
Cell391	0.303103	0.258989	0.191519	0.24639	-0.00487282	0.00126964
Cell392	0.348972	0.232354	0.206605	0.21207	-0.00575658	-0.000440046
Cell393	0.542694	0.112569	0.188269	0.156469	-0.0110089	0.00240362
Cell394	0.25269	0.246535	0.256668	0.244107	0.000182052	-0.000494838
Cell395	0.166733	0.273919	0.266944	0.292403	0.00391357	0.00136169
Cell396	0.583913	0.163492	0.124441	0.128155	-0.0175235	-0.000287215
Cell397	0.481118	0.135499	0.201112	0.18227	-0.00838254	0.00269293
Cell398	0.301606	0.242207	0.198705	0.257482	-0.0037402	0.00277158
Cell399	0.532008	0.128457	0.153614	0.185921	-0.012033	0.00499975
Cell400	0.212365	0.285945	0.245291	0.2564	0.000163909	-0.00128443
Cell401	0.468886	0.13231	0.210743	0.18806	-0.00729052	0.00297277
Cell402	0.551018	0.17369	0.145903	0.129388	-0.0156743	-0.00148733
Cell403	0.403391	0.210329	0.217964	0.168316	-0.00745882	-0.00298929
Cell404	0.438531	0.175377	0.175319	0.210773	-0.00862986	0.00361646
Cell405	0.523528	0.133972	0.171871	0.170628	-0.0114126	0.00290094
Cell406	0.503164	0.167069	0.152087	0.177681	-0.0124393	0.00234304
Cell407	0.434775	0.200923	0.167295	0.197006	-0.00994029	0.00146722
Cell408	0.471541	0.174992	0.145097	0.208369	-0.0112035	0.00450254
Cell409	0.708547	0.103861	0.0956485	0.091944	-0.0222112	0.00115931
Cell410	0.304906	0.167891	0.278993	0.24821	0.0018299	0.00328086
Cell411	0.466407	0.175038	0.143787	0.214768	-0.0109418	0.00503421
Cell412	0.371809	0.231802	0.200664	0.195725	-0.00717505	-0.0014524
Cell413	0.56791	0.110942	0.124598	0.196549	-0.0138462	0.00776211
Cell414	0.452843	0.165425	0.203168	0.178564	-0.00828282	0.000726238
Cell415	0.412273	0.231587	0.16334	0.1928	-0.0103497	-0.000368877
Cell416	0.628923	0.131047	0.118208	0.121822	-0.0185476	0.00119355
Cell417	0.30146	0.160886	0.249927	0.287727	0.00172084	0.00768511
Cell418	0.621592	0.109881	0.140682	0.127845	-0.016496	0.00201385
Cell419	0.45223	0.165428	0.193926	0.188416	-0.00846218	0.0017993
Cell420	0.356911	0.268581	0.19778	0.176729	-0.00831644	-0.00478471
Cell421	0.617784	0.113555	0.129142	0.139519	-0.0167379	0.00310799
Cell422	0.449482	0.20616	0.133703	0.210655	-0.0118373	0.00339332
Cell423	0.528507	0.152334	0.11493	0.20423	-0.0139815	0.00645417
Cell424	0.605652	0.109478	0.135248	0.149621	-0.0156868	0.00388731
Cell425	0.397028	0.205931	0.178323	0.218718	-0.00778254	0.00247285
Cell426	0.508888	0.171734	0.149467	0.169911	-0.013073	0.00158924
Cell427	0.295297	0.198864	0.230251	0.275588	-0.000373766	0.00539479
Cell428	0.529377	0.192438	0.116781	0.161404	-0.0160918	0.000958484
Cell429	0.305948	0.20986	0.251211	0.232981	-0.00107522	0.000820826
Cell430	0.221198	0.247858	0.238903	0.292041	0.00150671	0.00371134
Cell431	0.361727	0.241776	0.184201	0.212296	-0.00750173	-0.000152848
Cell432	0.612626	0.133567	0.1175	0.136308	-0.0177617	0.00218867
Cell433	0.431443	0.198949	0.18639	0.183217	-0.00920289	-0.000142279
Cell434	0.417972	0.199838	0.190836	0.191354	-0.0083739	0.000276978
Cell435	0.364139	0.219973	0.228616	0.187273	-0.00546658	-0.0024307
Cell436	0.370704	0.145168	0.241613	0.242515	-0.00161853	0.00536758
Cell437	0.373897	0.188442	0.197674	0.239987	-0.00509009	0.00436796
Cell438	0.458618	0.198216	0.163158	0.180007	-0.0112616	0.00045833
Cell439	0.509336	0.138133	0.158634	0.193897	-0.0111239	0.00491336
Cell440	0.475508	0.18715	0.149934	0.187407	-0.0119565	0.00207865
Cell441	0.474896	0.154067	0.175726	0.19531	-0.00958822	0.00356953
Cell442	0.41029	0.192469	0.212264	0.184977	-0.00704995	-0.000556726
Cell443	0.321903	0.255295	0.190767	0.232034	-0.00577468	0.000398355
Cell444	0.349583	0.251165	0.213567	0.185685	-0.00661669	-0.00371027
Cell445	0.33393	0.21282	0.218186	0.235064	-0.00360091	0.00196663
Cell446	0.252233	0.29915	0.228464	0.220153	-0.00320516	-0.00418015
Cell447	0.65109	0.109248	0.125731	0.113931	-0.0185012	0.00150422
Cell448	0.532305	0.125173	0.187056	0.155466	-0.0111023	0.00169003
Cell449	0.317029	0.161455	0.282248	0.239267	0.00154766	0.00283166
Cell450	0.418228	0.166315	0.224231	0.191226	-0.00585601	0.000914286
Cell451	0.436783	0.159182	0.174074	0.229961	-0.00770909	0.00599772
Cell452	0.574244	0.167651	0.101825	0.15628	-0.0177116	0.00242164
Cell453	0.278667	0.23386	0.199193	0.288279	-0.00197567	0.0055564
Cell454	0.43294	0.193109	0.206237	0.167714	-0.00852222	-0.00170048
Cell455	0.440224	0.132896	0.219639	0.207241	-0.00547123	0.00409734
Cell456	0.508085	0.128282	0.192503	0.17113	-0.00975013	0.00252987
Cell457	0.363302	0.198148	0.186721	0.25183	-0.00524549	0.00512961
Cell458	0.478671	0.19003	0.176614	0.154684	-0.0116702	-0.00150159
Cell459	0.439374	0.186906	0.190563	0.183157	-0.00892931	0.000357199
Cell460	0.573086	0.114208	0.173684	0.139022	-0.013176	0.00148903
Cell461	0.589779	0.144876	0.144936	0.120409	-0.0164083	-0.000587118
Cell462	0.546923	0.148665	0.138689	0.165724	-0.0142943	0.00288641
Cell463	0.399774	0.219793	0.169298	0.211135	-0.0088763	0.00146008
Cell464	0.586511	0.119001	0.128408	0.16608	-0.0152472	0.00486871
Cell465	0.326583	0.191799	0.251918	0.2297	-0.00129498	0.00151874
Cell466	0.519271	0.175846	0.161498	0.143385	-0.0136051	-0.00107577
Cell467	0.353593	0.18603	0.242424	0.217952	-0.0027615	0.00126187
Cell468	0.551427	0.15003	0.113737	0.184806	-0.0152028	0.00513622
Cell469	0.364657	0.18673	0.211532	0.237081	-0.00414902	0.00375724
Cell470	0.394575	0.177716	0.188791	0.238918	-0.00591935	0.00517241
Cell471	0.41825	0.208191	0.134593	0.238966	-0.0101321	0.00541521
Cell472	0.207056	0.270033	0.222693	0.300218	0.000778824	0.00370368
Cell473	0.398197	0.176119	0.143699	0.281985	-0.00708895	0.0101127
Cell474	0.464878	0.200943	0.149623	0.184556	-0.0120774	0.00112864
Cell475	0.420513	0.204979	0.20279	0.171718	-0.008512	-0.00191453
Cell476	0.245866	0.293365	0.236444	0.224325	-0.00235156	-0.00382681
Cell477	0.509077	0.17677	0.17268	0.141473	-0.0128097	-0.00165962
Cell478	0.593492	0.127603	0.151902	0.127003	-0.0155538	0.000605365
Cell479	0.515705	0.137361	0.160039	0.186896	-0.011416	0.00437148
Cell480	0.543095	0.183182	0.125672	0.148052	-0.0161868	0.000128855
Cell481	0.629126	0.130484	0.11293	0.12746	-0.0186522	0.00183763
Cell482	0.525831	0.108111	0.214652	0.151407	-0.0091963	0.00134154
Cell483	0.278811	0.252387	0.252747	0.216054	-0.00171376	-0.00281651
Cell484	0.529235	0.155067	0.12636	0.189338	-0.0139016	0.00477291
Cell485	0.393363	0.157578	0.22236	0.226699	-0.00401523	0.00415916
Cell486	0.598215	0.139441	0.139257	0.123087	-0.0167388	0.000107309
Cell487	0.428752	0.186425	0.198895	0.185928	-0.00810176	0.000305525
Cell488	0.584721	0.125397	0.13797	0.151912	-0.0152583	0.00311015
Cell489	0.433587	0.160874	0.166779	0.23876	-0.0077837	0.00683172
Cell490	0.461265	0.208973	0.157735	0.172027	-0.0121032	-0.000542442
Cell491	0.429071	0.208329	0.181744	0.180856	-0.00966655	-0.000666752
Cell492	0.455606	0.17283	0.193829	0.177735	-0.00904622	0.000588132
Cell493	0.469357	0.175571	0.163494	0.191578	-0.010682	0.00255045
Cell494	0.552281	0.150524	0.094601	0.202594	-0.0157214	0.00713227
Cell495	0.510293	0.157325	0.115584	0.216798	-0.0131836	0.0071224
Cell496	0.642698	0.129922	0.0887742	0.138606	-0.0199612	0.00355752
Cell497	0.373456	0.243303	0.149412	0.23383	-0.00906112	0.00261694
Cell498	0.415056	0.149106	0.190132	0.245706	-0.00556231	0.00718572
Cell499	0.494617	0.17859	0.129257	0.197536	-0.0130828	0.00403104
Cell500	0.424258	0.16136	0.187136	0.227246	-0.00680213	0.00521965
Cell501	0.299822	0.220005	0.236765	0.243408	-0.00159096	0.0015719
Cell502	0.502399	0.175163	0.157045	0.165393	-0.012705	0.000796393
Cell503	0.496784	0.145962	0.172939	0.184315	-0.010483	0.00326324
Cell504	0.502444	0.105627	0.216129	0.1758	-0.00769063	0.00328717
Cell505	0.44587	0.179321	0.208051	0.166757	-0.00849854	-0.00109368
Cell506	0.433679	0.199713	0.146247	0.220362	-0.010302	0.00404666
Cell507	0.671818	0.0761611	0.126744	0.125277	-0.0179311	0.00411824
Cell508	0.542499	0.105148	0.176615	0.175738	-0.0108788	0.00467952
Cell509	0.494751	0.172235	0.125818	0.207197	-0.012837	0.00523065
Cell510	0.312016	0.18016	0.230717	0.277107	-0.000340771	0.00650225
Cell511	0.470092	0.170184	0.18006	0.179664	-0.0100575	0.00135585
Cell512	0.321957	0.261316	0.186889	0.229838	-0.00618346	4.08386e-05
Cell513	0.260166	0.260987	0.246319	0.232529	-0.00124456	-0.00179855
Cell514	0.472384	0.218793	0.157201	0.151622	-0.0132683	-0.00261142
Cell515	0.428038	0.151777	0.208367	0.211819	-0.00602401	0.00382093
Cell516	0.457822	0.199113	0.136156	0.206908	-0.0118891	0.00340165
Cell517	0.624886	0.117489	0.126998	0.130627	-0.0174013	0.00229136
Cell518	0.311246	0.247596	0.232057	0.2091	-0.0038023	-0.00237141
Cell519	0.603547	0.143332	0.105071	0.14805	-0.0180413	0.0029907
Cell520	0.523001	0.130861	0.196683	0.149455	-0.0106438	0.000590356
Cell521	0.583706	0.164017	0.12644	0.125836	-0.0174929	-0.000561957
Cell522	0.485999	0.18258	0.153648	0.177774	-0.0122322	0.00146031
Cell523	0.670847	0.131005	0.100106	0.0980416	-0.0213695	7.8206e-06
Cell524	0.690895	0.0962221	0.0975949	0.115288	-0.0207531	0.0032862
Cell525	0.279021	0.215577	0.26421	0.241192	0.0004706	0.000688813
Cell526	0.410012	0.185549	0.218232	0.186207	-0.0065327	-0.000297106
Cell527	0.395699	0.197055	0.157338	0.249909	-0.00772738	0.00606157
Cell528	0.417699	0.211238	0.16849	0.202572	-0.0094743	0.00129509
Cell529	0.609372	0.111654	0.152615	0.12636	-0.0156115	0.0013908
Cell530	0.468114	0.187793	0.132067	0.212027	-0.0119804	0.00454445
Cell531	0.159544	0.274749	0.266515	0.299192	0.0042724	0.00185038
Cell532	0.593637	0.162573	0.120283	0.123508	-0.0181294	-0.000448286
Cell533	0.609881	0.141311	0.103488	0.145319	-0.0183353	0.00294591
Cell534	0.409031	0.137874	0.20996	0.243134	-0.00416793	0.00690632
Cell535	0.604749	0.12265	0.117772	0.15483	-0.0167311	0.00418199
Cell536	0.283501	0.285298	0.190152	0.241048	-0.00516026	-0.000508371
Cell537	0.481036	0.156543	0.202548	0.159874	-0.00944814	-0.000201112
Cell538	0.490045	0.149059	0.217863	0.143033	-0.00921718	-0.00161562
Cell539	0.42111	0.210803	0.180503	0.187584	-0.00936851	-0.000243156
Cell540	0.644483	0.115695	0.109512	0.13031	-0.0188365	0.00297071
Cell541	0.395536	0.16822	0.215575	0.220669	-0.00485533	0.00336075
Cell542	0.269522	0.279664	0.234638	0.216176	-0.00303148	-0.00364829
Cell543	0.33902	0.187291	0.24109	0.232599	-0.00202284	0.00235888
Cell544	0.537826	0.133547	0.152347	0.17628	-0.012663	0.00403315
Cell545	0.463463	0.13843	0.187999	0.210108	-0.00782787	0.00511629
Cell546	0.339782	0.206598	0.209274	0.244346	-0.00381691	0.00331999
Cell547	0.379203	0.184101	0.223663	0.213034	-0.00456401	0.00164131
Cell548	0.584165	0.117817	0.144558	0.153459	-0.0146761	0.00340798
Cell549	0.48439	0.160651	0.175131	0.179828	-0.0104917	0.00205305
Cell550	0.47306	0.19738	0.167576	0.161984	-0.0119435	-0.00102636
Cell551	0.420543	0.205329	0.180879	0.193249	-0.00904022	0.000471437
Cell552	0.492602	0.190816	0.129653	0.186929	-0.0135993	0.0025485
Cell553	0.334623	0.253542	0.213867	0.197968	-0.00587653	-0.00291061
Cell554	0.432846	0.228875	0.177949	0.16033	-0.0110486	-0.00320963
Cell555	0.312637	0.268014	0.225362	0.193986	-0.00510817	-0.00439341
Cell556	0.442933	0.173837	0.207423	0.175808	-0.008057	-8.51579e-05
Cell557	0.353262	0.199109	0.248482	0.199146	-0.00328797	-0.00108932
Cell558	0.455555	0.151782	0.176226	0.216436	-0.00834765	0.00528874
Cell559	0.307192	0.213669	0.248204	0.230935	-0.00141605	0.000563754
Cell560	0.413712	0.175058	0.179773	0.231457	-0.00708649	0.00505881
Cell561	0.106711	0.342367	0.269898	0.281024	0.00383439	-0.00329771
Cell562	0.554171	0.146034	0.0900369	0.209758	-0.0157001	0.00807974
Cell563	0.308854	0.207166	0.224264	0.259716	-0.00172548	0.00394301
Cell564	0.384691	0.190589	0.203835	0.220885	-0.00567881	0.00257953
Cell565	0.500597	0.17374	0.152343	0.17332	-0.0126361	0.00164172
Cell566	0.563799	0.157368	0.123701	0.155132	-0.0160661	0.00212874
Cell567	0.498347	0.168262	0.187885	0.145506	-0.0113955	-0.00142089
Cell568	0.398871	0.195169	0.199362	0.206599	-0.00683589	0.00139694
Cell569	0.555232	0.106012	0.170361	0.168395	-0.0117994	0.00428927
Cell570	0.556577	0.157635	0.0995542	0.186234	-0.0162258	0.00532773
Cell571	0.575131	0.0984527	0.178428	0.147989	-0.012357	0.00285805
Cell572	0.53536	0.151462	0.129649	0.183528	-0.0139875	0.00440926
Cell573	0.368336	0.217664	0.217893	0.196108	-0.00583486	-0.00125943
Cell574	0.556237	0.153411	0.12751	0.162842	-0.0153365	0.00279862
Cell575	0.448167	0.133292	0.193428	0.225113	-0.00655535	0.00635058
Cell576	0.530558	0.165825	0.151662	0.151955	-0.0139549	0.000460053
Cell577	0.600837	0.119484	0.114657	0.165022	-0.0164129	0.00523907
Cell578	0.591081	0.148721	0.132622	0.127577	-0.0169702	0.000180534
Cell579	0.323708	0.209232	0.247503	0.219557	-0.00214672	-4.1827e-05
Cell580	0.406645	0.180143	0.203661	0.209551	-0.00639398	0.00228277
Cell581	0.437238	0.137452	0.2132	0.21211	-0.00568825	0.00444728
Cell582	0.532551	0.179043	0.152179	0.136227	-0.0147505	-0.00147126
Cell583	0.393772	0.221124	0.154237	0.230867	-0.00895114	0.00341809
Cell584	0.363125	0.240899	0.194412	0.201564	-0.00729909	-0.0012796
Cell585	0.321662	0.210692	0.216373	0.251273	-0.00282781	0.00338211
Cell586	0.456529	0.184166	0.200961	0.158345	-0.00952827	-0.00175104
Cell587	0.472629	0.145514	0.197752	0.184105	-0.00849884	0.00241016
Cell588	0.33419	0.224006	0.191253	0.250551	-0.00482706	0.00348149
Cell589	0.519236	0.169042	0.168154	0.143568	-0.0130919	-0.000926216
Cell590	0.612238	0.12836	0.135489	0.123913	-0.0170492	0.000898183
Cell591	0.53339	0.184366	0.140272	0.141973	-0.0153538	-0.000905916
Cell592	0.276648	0.22583	0.272438	0.225084	0.00025975	-0.00137943
Cell593	0.465261	0.158724	0.208356	0.167659	-0.00852323	7.4315e-05
Cell594	0.377794	0.250856	0.183996	0.187354	-0.00890405	-0.00253989
Cell595	0.518101	0.163433	0.165202	0.153265	-0.0128011	0.000219042
Cell596	0.430614	0.207992	0.175202	0.186192	-0.00988905	-1.39729e-05
Cell597	0.367185	0.216082	0.165248	0.251485	-0.00690672	0.00488221
Cell598	0.44417	0.19449	0.172102	0.189238	-0.0100302	0.00105372
Cell599	0.237978	0.298834	0.189056	0.274132	-0.00328493	0.0013271
Cell600	0.480007	0.120039	0.207106	0.192848	-0.007369	0.00412579
Cell601	0.411583	0.184426	0.217531	0.18646	-0.00658014	-0.000192874
Cell602	0.431165	0.189631	0.187191	0.192013	-0.00867964	0.00100379
Cell603	0.532886	0.150661	0.125915	0.190539	-0.0138902	0.00511743
Cell604	0.60972	0.153417	0.0949958	0.141867	-0.0191579	0.00232473
Cell605	0.553252	0.180237	0.125585	0.140925	-0.0166169	-0.000253792
Cell606	0.28407	0.20549	0.255725	0.254715	0.000513242	0.00255946
Cell607	0.409555	0.216881	0.151978	0.221586	-0.00968611	0.00301623
Cell608	0.334421	0.220087	0.226864	0.218629	-0.00380895	1.86751e-05
Cell609	0.69676	0.100454	0.0922741	0.110512	-0.0214348	0.00287809
Cell610	0.554921	0.134145	0.140458	0.170475	-0.0139504	0.0039702
Cell611	0.440674	0.207951	0.188702	0.162673	-0.0101507	-0.00227658
Cell612	0.452984	0.202783	0.14232	0.201913	-0.0116612	0.00260858
Cell613	0.470749	0.203418	0.166911	0.158922	-0.0121431	-0.00156249
Cell614	0.364876	0.181223	0.241725	0.212176	-0.00317263	0.00110402
Cell615	0.457966	0.198422	0.126155	0.217457	-0.012093	0.00459171
Cell616	0.418208	0.17467	0.172864	0.234258	-0.0074842	0.00553347
Cell617	0.359895	0.201829	0.185821	0.252455	-0.00526407	0.00501022
Cell618	0.450069	0.154365	0.210282	0.185284	-0.00737876	0.00158851
Cell619	0.458864	0.186088	0.152248	0.2028	-0.0108926	0.0032312
Cell620	0.274106	0.224605	0.273889	0.2274	0.00050342	-0.00118696
Cell621	0.429543	0.227975	0.180309	0.162173	-0.0107572	-0.00310227
Cell622	0.456744	0.139086	0.186809	0.217362	-0.00750453	0.00567622
Cell623	0.572903	0.10958	0.14086	0.176657	-0.013684	0.00575183
Cell624	0.400022	0.169454	0.165309	0.265215	-0.00634295	0.00844096
Cell625	0.442991	0.183518	0.16687	0.20662	-0.0095085	0.00315395
Cell626	0.551172	0.179258	0.125068	0.144502	-0.0164583	9.00738e-05
Cell627	0.557599	0.127898	0.144135	0.170368	-0.0136911	0.00417097
Cell628	0.429414	0.166009	0.159309	0.245267	-0.00798698	0.00731125
Cell629	0.713648	0.110257	0.084955	0.0911402	-0.0230871	0.00112445
Cell630	0.440679	0.143514	0.176075	0.239732	-0.00706441	0.00751873
Cell631	0.434831	0.177838	0.171238	0.216093	-0.00864131	0.00403185
Cell632	0.478575	0.205814	0.143464	0.172147	-0.0132612	0.000132136
Cell633	0.623825	0.116533	0.100769	0.158872	-0.0178985	0.00541039
Cell634	0.397599	0.176341	0.211655	0.214406	-0.00549043	0.00258097
Cell635	0.475657	0.182272	0.171508	0.170563	-0.0112089	0.000306315
Cell636	0.562032	0.139752	0.0880173	0.210199	-0.0158683	0.00852196
Cell637	0.597092	0.140892	0.124261	0.137755	-0.0170982	0.00166983
Cell638	0.380077	0.182174	0.23662	0.201128	-0.00421265	0.000386101
Cell639	0.45104	0.204225	0.140427	0.204308	-0.0116693	0.00277947
Cell640	0.375757	0.212075	0.204709	0.207459	-0.00627305	0.000366167
Cell641	0.568135	0.14852	0.0913614	0.191983	-0.0166006	0.00654226
Cell642	0.434221	0.139184	0.240408	0.186186	-0.00497516	0.0014297
Cell643	0.369114	0.262323	0.192679	0.175885	-0.00880632	-0.00433496
Cell644	0.42363	0.165612	0.192794	0.217964	-0.00685794	0.00408533
Cell645	0.632753	0.1413	0.103778	0.122169	-0.0196396	0.00116841
Cell646	0.49228	0.165534	0.173813	0.168373	-0.0112308	0.000960846
Cell647	0.647334	0.123762	0.106771	0.122134	-0.0194866	0.00200677
Cell648	0.472757	0.208797	0.164503	0.153943	-0.0125961	-0.00214899
Cell649	0.482772	0.131805	0.186276	0.199147	-0.00862769	0.00469587
Cell650	0.536232	0.137257	0.158383	0.168127	-0.0126262	0.00300108
Cell651	0.555206	0.107584	0.162561	0.174649	-0.0120612	0.00495286
Cell652	0.496057	0.161831	0.146127	0.195985	-0.0118953	0.00423004
Cell653	0.449121	0.15963	0.186891	0.204358	-0.00814291	0.00357334
Cell654	0.54499	0.187144	0.125054	0.142812	-0.0165176	-0.000463365
Cell655	0.554836	0.134955	0.150951	0.159258	-0.0137447	0.00270569
Cell656	0.556566	0.0971355	0.185377	0.160921	-0.0110621	0.00367553
Cell657	0.735572	0.104269	0.0736028	0.0865565	-0.0242936	0.00149097
Cell658	0.3591	0.204378	0.165043	0.271479	-0.00583401	0.00704692
Cell659	0.486851	0.169052	0.141673	0.202425	-0.0118493	0.00448741
Cell660	0.410432	0.213639	0.167671	0.208259	-0.00920242	0.00162851
Cell661	0.362488	0.148424	0.263001	0.226087	-0.000822151	0.00319508
Cell662	0.397024	0.205291	0.172336	0.225349	-0.00788755	0.00322151
Cell663	0.587853	0.132028	0.127323	0.152795	-0.0160325	0.00318983
Cell664	0.452757	0.204937	0.165033	0.177273	-0.0112345	-0.000177636
Cell665	0.4262	0.179089	0.193824	0.200887	-0.00768824	0.00201923
Cell666	0.601571	0.123877	0.145543	0.129009	-0.0159692	0.00118002
Cell667	0.38935	0.205834	0.221598	0.183218	-0.00633361	-0.00173506
Cell668	0.593347	0.119351	0.138675	0.148627	-0.0154195	0.00316047
Cell669	0.520139	0.176738	0.128202	0.174921	-0.0144737	0.00244032
Cell670	0.482242	0.178456	0.153133	0.186169	-0.0118125	0.0023415
Cell671	0.510388	0.134109	0.180943	0.17456	-0.0104559	0.002879
Cell672	0.383109	0.257846	0.190864	0.16818	-0.00941622	-0.00461918
Cell673	0.551754	0.151713	0.111634	0.184899	-0.0153585	0.00512565
Cell674	0.55023	0.18266	0.128256	0.138854	-0.0165087	-0.000635178
Cell675	0.509501	0.110442	0.196397	0.183661	-0.00880538	0.00431289
Cell676	0.530804	0.124849	0.1592	0.185147	-0.0116453	0.00494107
Cell677	0.268662	0.188759	0.27423	0.26835	0.00270349	0.00386005
Cell678	0.464547	0.20976	0.167447	0.158246	-0.0121075	-0.00197441
Cell679	0.479352	0.128614	0.223531	0.168503	-0.00740031	0.00123438
Cell680	0.606284	0.147542	0.12473	0.121445	-0.0179632	4.96731e-05
Cell681	0.161176	0.252824	0.28668	0.29932	0.00579623	0.00234159
Cell682	0.637736	0.119967	0.0986129	0.143684	-0.0189264	0.00414017
Cell683	0.703868	0.0992967	0.100964	0.0958716	-0.0215803	0.00152071
Cell684	0.649296	0.139526	0.0999716	0.111207	-0.0205836	0.000558864
Cell685	0.608822	0.0994123	0.149803	0.141963	-0.0150032	0.00333962
Cell686	0.330581	0.230216	0.242478	0.196725	-0.00375791	-0.00274183
Cell687	0.40779	0.223252	0.190438	0.17852	-0.0090271	-0.00195084
Cell688	0.460953	0.197218	0.124785	0.217043	-0.012233	0.0046725
Cell689	0.409796	0.177397	0.194475	0.218332	-0.00664368	0.00342011
Cell690	0.680099	0.115386	0.0873227	0.117192	-0.0213773	0.00275556
Cell691	0.716303	0.0989208	0.0913939	0.0933824	-0.0224956	0.00168298
Cell692	0.510889	0.1539	0.141253	0.193958	-0.012443	0.00467172
Cell693	0.629286	0.114086	0.128883	0.127745	-0.0174314	0.00218913
Cell694	0.34691	0.246071	0.199629	0.207389	-0.00651949	-0.00129444
Cell695	0.512966	0.153965	0.141205	0.191864	-0.0125665	0.00450997
Cell696	0.500274	0.121579	0.187789	0.190358	-0.00905997	0.00452299
Cell697	0.319655	0.238743	0.231912	0.20969	-0.00382352	-0.0018443
Cell698	0.583401	0.123207	0.142888	0.150504	-0.0149536	0.00294989
Cell699	0.600267	0.111153	0.131162	0.157418	-0.0155606	0.00453437
Cell700	0.398819	0.229177	0.168487	0.203518	-0.00933243	0.000400896
Cell701	0.524715	0.176264	0.105267	0.193753	-0.0152432	0.00470003
Cell702	0.229634	0.235025	0.261353	0.273988	0.00221659	0.00224482
Cell703	0.608915	0.153796	0.125039	0.11225	-0.0184349	-0.00100033
Cell704	0.595911	0.112703	0.142116	0.14927	-0.0151381	0.00344839
Cell705	0.583785	0.147779	0.115669	0.152767	-0.0168955	0.00274355
Cell706	0.549632	0.134667	0.126397	0.189304	-0.0140005	0.00586815
Cell707	0.474887	0.215885	0.15988	0.149347	-0.0131972	-0.00272143
Cell708	0.491025	0.130964	0.176773	0.201238	-0.00927722	0.00523067
Cell709	0.703249	0.109804	0.0956967	0.0912507	-0.0222179	0.000784494
Cell710	0.434748	0.185074	0.188817	0.191361	-0.00860843	0.00114307
Cell711	0.465752	0.18321	0.172834	0.178204	-0.0106593	0.000793378
Cell712	0.259659	0.246235	0.262574	0.231532	-6.48422e-05	-0.00164397
Cell713	0.33114	0.159614	0.235456	0.27379	-0.00025005	0.00719146
Cell714	0.450248	0.180897	0.207515	0.16134	-0.00884463	-0.00157363
Cell715	0.667237	0.131845	0.0873126	0.113605	-0.0215031	0.00159527
Cell716	0.365924	0.235698	0.198055	0.200323	-0.00710235	-0.00122061
Cell717	0.347678	0.20866	0.181318	0.262344	-0.00502609	0.00555377
Cell718	0.495972	0.134056	0.187287	0.182684	-0.00947928	0.00328217
Cell719	0.437723	0.146869	0.193928	0.22148	-0.00665687	0.00532428
Cell720	0.400441	0.237388	0.17281	0.189361	-0.00975582	-0.00127275
Cell721	0.350314	0.168168	0.267147	0.214371	-0.00106337	0.0010927
Cell722	0.558356	0.173854	0.130657	0.137132	-0.0164572	-0.000375613
Cell723	0.422099	0.123184	0.253798	0.200919	-0.00313032	0.0029522
Cell724	0.502933	0.121212	0.204898	0.170957	-0.00879645	0.0024673
Cell725	0.475542	0.176135	0.103515	0.244809	-0.0124571	0.00866716
Cell726	0.317813	0.188396	0.211563	0.282227	-0.00154938	0.00711432
Cell727	0.386383	0.151622	0.22881	0.233185	-0.00315308	0.00475151
Cell728	0.472258	0.175512	0.132998	0.219232	-0.0115524	0.00572409
Cell729	0.434164	0.184118	0.185691	0.196027	-0.00859729	0.00165939
Cell730	0.613591	0.141317	0.130049	0.115042	-0.0179325	-0.000288564
Cell731	0.326692	0.245875	0.148887	0.278547	-0.00652639	0.0059117
Cell732	0.44469	0.183822	0.194251	0.177237	-0.00898692	-5.67642e-05
Cell733	0.402979	0.202699	0.196184	0.198138	-0.00754011	0.000455305
Cell734	0.346367	0.244626	0.192592	0.216414	-0.00657576	-0.000283122
Cell735	0.507408	0.158533	0.146691	0.187368	-0.0123602	0.00373011
Cell736	0.523513	0.123167	0.195047	0.158273	-0.0103076	0.00173517
Cell737	0.444343	0.167453	0.137889	0.250315	-0.00941554	0.0083624
Cell738	0.460314	0.204753	0.174232	0.1607	-0.0114449	-0.00175271
Cell739	0.467904	0.155487	0.21668	0.159929	-0.00831199	-0.000630508
Cell740	0.450859	0.16876	0.197524	0.182857	-0.00847485	0.00107032
Cell741	0.413121	0.212306	0.184174	0.190399	-0.00890402	-0.000236497
Cell742	0.55786	0.132329	0.138295	0.171515	-0.0140739	0.00422253
Cell743	0.542755	0.165845	0.139333	0.152067	-0.0149413	0.00089547
Cell744	0.455563	0.195436	0.124455	0.224546	-0.0118381	0.0053529
Cell745	0.472657	0.170633	0.16899	0.18772	-0.0104848	0.00233112
Cell746	0.529648	0.148777	0.125974	0.195601	-0.0136043	0.0056035
Cell747	0.223771	0.286835	0.24531	0.244084	-0.000536448	-0.00227365
Cell748	0.492845	0.172991	0.157642	0.176522	-0.0120293	0.00174266
Cell749	0.439824	0.205237	0.177186	0.177753	-0.0102267	-0.000578877
Cell750	0.611637	0.104046	0.156488	0.127829	-0.0152526	0.00177845
Cell751	0.583789	0.157877	0.114139	0.144195	-0.0174608	0.00159793
Cell752	0.395365	0.20419	0.215987	0.184458	-0.00672244	-0.00135704
Cell753	0.449646	0.181969	0.199406	0.168978	-0.00905442	-0.000766696
Cell754	0.161188	0.217982	0.310358	0.310472	0.00817194	0.00424868
Cell755	0.31247	0.220561	0.225691	0.241277	-0.00260227	0.00176353
Cell756	0.294241	0.234925	0.247911	0.222924	-0.00179489	-0.00118314
Cell757	0.337548	0.207254	0.177579	0.277619	-0.00445818	0.00692582
Cell758	0.398619	0.167108	0.239083	0.195191	-0.00442866	0.000658942
Cell759	0.295581	0.187991	0.261439	0.25499	0.000903442	0.00332503
Cell760	0.114301	0.227259	0.357295	0.301145	0.0114626	0.00140755
Cell761	0.32628	0.269276	0.224061	0.180383	-0.00598686	-0.00545513
Cell762	0.376593	0.217979	0.19421	0.211218	-0.00687411	0.000699562
Cell763	0.612662	0.0818394	0.159445	0.146054	-0.0140782	0.00426422
Cell764	0.43366	0.184602	0.171231	0.210507	-0.00892912	0.00324104
Cell765	0.489773	0.180485	0.136238	0.193504	-0.0127425	0.0033788
Cell766	0.446489	0.15459	0.209665	0.189256	-0.00719956	0.00190111
Cell767	0.63699	0.117202	0.101173	0.144635	-0.0186792	0.00427291
Cell768	0.690168	0.109686	0.102146	0.0980005	-0.021312	0.00108251
Cell769	0.396487	0.183128	0.193456	0.226928	-0.00620469	0.00380322
Cell770	0.499933	0.173847	0.11387	0.212349	-0.0134958	0.00595197
Cell771	0.458231	0.186397	0.186635	0.168737	-0.0100751	-0.000580372
Cell772	0.499018	0.14422	0.168357	0.188404	-0.010626	0.00382842
Cell773	0.569632	0.156	0.143164	0.131204	-0.0158774	-0.000300457
Cell774	0.567809	0.128364	0.158709	0.145117	-0.0139631	0.00171157
Cell775	0.600816	0.145713	0.123561	0.12991	-0.0175809	0.000835261
Cell776	0.503288	0.153367	0.179754	0.16359	-0.0110863	0.00104486
Cell777	0.544246	0.190632	0.129938	0.135184	-0.0165446	-0.00140339
Cell778	0.420072	0.22088	0.138584	0.220464	-0.0108095	0.00317995
Cell779	0.597574	0.161801	0.0843362	0.156288	-0.0191483	0.0033444
Cell780	0.644403	0.119405	0.118834	0.117357	-0.0188103	0.00145802
Cell781	0.438258	0.216037	0.176763	0.168942	-0.0107131	-0.00181903
Cell782	0.530055	0.118858	0.160919	0.190167	-0.0112482	0.00558761
Cell783	0.569462	0.130782	0.145469	0.154286	-0.0144917	0.00274104
Cell784	0.664631	0.12879	0.0927499	0.113829	-0.0210674	0.00158819
Cell785	0.6411	0.139469	0.109265	0.110166	-0.019895	0.000159873
Cell786	0.480491	0.174635	0.129076	0.215798	-0.0120695	0.00564516
Cell787	0.507306	0.154342	0.143085	0.195267	-0.0122181	0.00468427
Cell788	0.445467	0.196882	0.132896	0.224755	-0.0111392	0.00499801
Cell789	0.476063	0.197718	0.138343	0.187877	-0.0128113	0.00194747
Cell790	0.455543	0.230308	0.151581	0.162568	-0.0130367	-0.00220081
Cell791	0.455827	0.216024	0.125733	0.202416	-0.0129033	0.00250925
Cell792	0.387983	0.181643	0.191997	0.238377	-0.00567295	0.00480828
Cell793	0.568043	0.126643	0.113654	0.191661	-0.014931	0.00692266
Cell794	0.534695	0.150466	0.157664	0.157174	-0.0132475	0.00147785
Cell795	0.386434	0.190924	0.206881	0.21576	-0.00572574	0.00206434
Cell796	0.424883	0.220759	0.177053	0.177305	-0.010187	-0.00144483
Cell797	0.378945	0.205987	0.181934	0.233134	-0.0066647	0.00344556
Cell798	0.491429	0.204136	0.173101	0.131334	-0.0132231	-0.00392297
Cell799	0.607994	0.117806	0.146318	0.127882	-0.0160012	0.00139415
Cell800	0.585114	0.170543	0.11671	0.127634	-0.0181415	-0.000438584
Cell801	0.5871	0.118007	0.12809	0.166802	-0.0152362	0.00498838
Cell802	0.423304	0.142603	0.208763	0.22533	-0.0052622	0.00533339
Cell803	0.609291	0.121346	0.101183	0.168179	-0.0173079	0.00584751
Cell804	0.309862	0.263515	0.223045	0.203578	-0.00476679	-0.003338
Cell805	0.387783	0.217815	0.160607	0.233795	-0.00828643	0.00359888
Cell806	0.396584	0.172558	0.180442	0.250415	-0.00595766	0.00661819
Cell807	0.469308	0.164455	0.191937	0.1743	-0.0094366	0.000842656
Cell808	0.39128	0.194775	0.192483	0.221461	-0.00653946	0.00279197
Cell809	0.339736	0.221215	0.228776	0.210274	-0.00412858	-0.000746516
Cell810	0.5955	0.152125	0.0980797	0.154295	-0.0182032	0.00323652
Cell811	0.456623	0.164857	0.209058	0.169463	-0.0083332	-0.000142582
Cell812	0.337767	0.211897	0.194887	0.255449	-0.00431289	0.00438179
Cell813	0.516377	0.134132	0.176105	0.173386	-0.0109127	0.00295603
Cell814	0.456131	0.190431	0.190772	0.162666	-0.0100703	-0.00140501
Cell815	0.437784	0.207662	0.185657	0.168898	-0.0100404	-0.00167986
Cell816	0.36559	0.209759	0.223874	0.200776	-0.00512413	-0.000684586
Cell817	0.496417	0.180227	0.154836	0.16852	-0.0126787	0.000839121
Cell818	0.415134	0.211074	0.189135	0.184657	-0.00883984	-0.000780791
Cell819	0.511738	0.142742	0.135128	0.210392	-0.0120484	0.00674055
Cell820	0.530187	0.142809	0.162454	0.16455	-0.0124763	0.0022875
Cell821	0.534199	0.147181	0.154461	0.164159	-0.013121	0.00229951
Cell822	0.609695	0.138745	0.138197	0.113362	-0.0173852	-0.000561091
Cell823	0.547947	0.130883	0.17698	0.14419	-0.0125325	0.00087091
Cell824	0.545073	0.163391	0.0937463	0.19779	-0.0160026	0.00610184
Cell825	0.457131	0.187843	0.186383	0.168643	-0.0100937	-0.000656741
Cell826	0.486036	0.196389	0.158968	0.158607	-0.0128352	-0.000932218
Cell827	0.321938	0.259375	0.152801	0.265887	-0.00687104	0.00408164
Cell828	0.232333	0.248704	0.192619	0.326343	-0.000249541	0.0078919
Cell829	0.489213	0.142911	0.161807	0.206069	-0.0101469	0.00547536
Cell830	0.26955	0.282497	0.230583	0.217369	-0.00327574	-0.00356912
Cell831	0.350366	0.227292	0.186198	0.236145	-0.00604422	0.00237965
Cell832	0.465976	0.150516	0.162472	0.221035	-0.00919779	0.00618555
Cell833	0.486812	0.187115	0.170554	0.155519	-0.0121247	-0.00107051
Cell834	0.414948	0.215994	0.183398	0.18566	-0.0092202	-0.000770189
Cell835	0.585452	0.11549	0.132021	0.167037	-0.0149185	0.00500548
Cell836	0.333826	0.170961	0.235195	0.260017	-0.00100525	0.00553728
Cell837	0.419153	0.21453	0.153088	0.213229	-0.0100875	0.00246619
Cell838	0.466688	0.142421	0.214831	0.176061	-0.00759986	0.00136971
Cell839	0.590957	0.118295	0.128671	0.162078	-0.015459	0.00459196
Cell840	0.461674	0.210886	0.161361	0.166079	-0.0121429	-0.00122562
Cell841	0.139788	0.225599	0.320493	0.31412	0.0092347	0.0037652
Cell842	0.328215	0.167341	0.267804	0.236641	0.000262598	0.00281527
Cell843	0.650955	0.139144	0.105144	0.104757	-0.0205387	-9.26153e-05
Cell844	0.330321	0.243379	0.194424	0.231876	-0.00554771	0.000901319
Cell845	0.515038	0.113175	0.173046	0.198741	-0.00980775	0.00612778
Cell846	0.262249	0.260299	0.210587	0.266865	-0.00215654	0.00210105
Cell847	0.61388	0.131524	0.0885825	0.166013	-0.018397	0.00557101
Cell848	0.308388	0.224182	0.202807	0.264622	-0.0030887	0.00414561
Cell849	0.365099	0.195612	0.224452	0.214837	-0.00434061	0.00113144
Cell850	0.529044	0.155872	0.143587	0.171496	-0.0135334	0.00276894
Cell851	0.366096	0.224913	0.169071	0.239921	-0.00721871	0.00339062
Cell852	0.500723	0.125935	0.193763	0.17958	-0.00917559	0.00325792
Cell853	0.268225	0.275608	0.191096	0.265071	-0.00375409	0.00181567
Cell854	0.460007	0.190217	0.161892	0.187883	-0.0109511	0.00153474
Cell855	0.384864	0.244632	0.163798	0.206705	-0.00945148	-2.56423e-05
Cell856	0.569199	0.15333	0.118435	0.159036	-0.0162861	0.00282725
Cell857	0.468099	0.175217	0.122277	0.234408	-0.011547	0.00727106
Cell858	0.496603	0.145596	0.131408	0.226393	-0.0114165	0.00793794
Cell859	0.60154	0.0970544	0.15874	0.142666	-0.0142547	0.00321015
Cell860	0.521395	0.113145	0.179014	0.186447	-0.0100323	0.00498333
Cell861	0.315557	0.248554	0.216957	0.218932	-0.00444988	-0.00114812
Cell862	0.393386	0.18642	0.221351	0.198843	-0.00555264	0.000512783
Cell863	0.497766	0.161087	0.191248	0.149899	-0.0109079	-0.00081557
Cell864	0.206819	0.213115	0.276255	0.303812	0.00501961	0.00518591
Cell865	0.510188	0.124581	0.15891	0.206322	-0.0104556	0.00658282
Cell866	0.406778	0.190673	0.212275	0.190274	-0.00675412	-5.57859e-05
Cell867	0.360538	0.170002	0.264076	0.205383	-0.00181709	0.000414024
Cell868	0.548634	0.139569	0.116129	0.195667	-0.0144385	0.0064463
Cell869	0.436997	0.151917	0.196322	0.214764	-0.00682444	0.00445639
Cell870	0.360319	0.164011	0.251152	0.224518	-0.00178997	0.00264676
Cell871	0.366969	0.215843	0.221452	0.195736	-0.00557841	-0.00131319
Cell872	0.286284	0.256142	0.214155	0.243419	-0.00323411	0.000410509
Cell873	0.605625	0.129067	0.12628	0.139027	-0.0169206	0.00233406
Cell874	0.4768	0.177341	0.184649	0.16121	-0.0107111	-0.00059844
Cell875	0.437646	0.165042	0.182001	0.215311	-0.00788208	0.00428799
Cell876	0.457546	0.152597	0.195235	0.194623	-0.0080637	0.0029192
Cell877	0.606831	0.163706	0.116852	0.112611	-0.019025	-0.00122246
Cell878	0.407964	0.173117	0.177665	0.241254	-0.00670399	0.00598477
Cell879	0.424415	0.212437	0.192996	0.170153	-0.00935402	-0.002096
Cell880	0.362932	0.188741	0.206056	0.242271	-0.00428255	0.00423534
Cell881	0.289233	0.25344	0.171004	0.286323	-0.00426216	0.00533043
Cell882	0.406106	0.215067	0.172893	0.205934	-0.00890817	0.0011927
Cell883	0.453469	0.219804	0.186062	0.140665	-0.0115673	-0.00450431
Cell884	0.555996	0.149498	0.165608	0.128898	-0.014234	-0.000905231
Cell885	0.598773	0.129775	0.0966223	0.17483	-0.0172525	0.00605965
Cell886	0.377715	0.21714	0.17727	0.227875	-0.00728725	0.00260478
Cell887	0.522863	0.163566	0.149444	0.164127	-0.0134466	0.00158836
Cell888	0.259429	0.276569	0.238868	0.225133	-0.00219232	-0.00294429
Cell889	0.354928	0.22917	0.190538	0.225363	-0.00630374	0.00130436
Cell890	0.280323	0.172747	0.246204	0.300725	0.0022246	0.00816799
Cell891	0.612328	0.11838	0.14607	0.123222	-0.0162856	0.00101594
Cell892	0.466541	0.171364	0.171761	0.190334	-0.0101082	0.00239522
Cell893	0.438355	0.189565	0.175745	0.196336	-0.0093539	0.0017347
Cell894	0.45812	0.113917	0.236967	0.190996	-0.00510037	0.00327776
Cell895	0.394758	0.244697	0.189764	0.170781	-0.00942014	-0.00367397
Cell896	0.463695	0.206079	0.161563	0.168664	-0.0120021	-0.000776252
Cell897	0.626915	0.102619	0.117748	0.152718	-0.0169522	0.00510078
Cell898	0.435144	0.189452	0.187237	0.188167	-0.00889741	0.000718006
Cell899	0.351052	0.223654	0.212787	0.212507	-0.00527622	-0.000152514
Cell900	0.283983	0.239952	0.250368	0.225698	-0.0014133	-0.00132744
Cell901	0.570076	0.158358	0.0995316	0.172034	-0.0170384	0.00420512
Cell902	0.501148	0.168598	0.111018	0.219236	-0.0133563	0.00685976
Cell903	0.342232	0.200951	0.21418	0.242638	-0.00354746	0.00332353
Cell904	0.476793	0.154102	0.17158	0.197526	-0.00979494	0.00388081
Cell905	0.611801	0.160042	0.106248	0.121909	-0.0193638	5.30193e-05
Cell906	0.321415	0.206652	0.231471	0.240462	-0.00225173	0.00225008
Cell907	0.536379	0.11695	0.171515	0.175155	-0.0112651	0.00417618
Cell908	0.504645	0.203364	0.14974	0.142251	-0.0144822	-0.00223691
Cell909	0.362958	0.248741	0.177564	0.210736	-0.0080915	-0.000416885
Cell910	0.40795	0.170786	0.204211	0.217053	-0.00596536	0.00334073
Cell911	0.572252	0.174472	0.129102	0.124174	-0.0173226	-0.00134454
Cell912	0.549581	0.136986	0.140621	0.172813	-0.0137894	0.00399002
Cell913	0.516821	0.141384	0.159717	0.182079	-0.0116985	0.00379801
Cell914	0.584285	0.0927353	0.160894	0.162086	-0.0129887	0.00485129
Cell915	0.378082	0.155748	0.226614	0.239556	-0.00294435	0.00509202
Cell916	0.480376	0.179208	0.180512	0.159904	-0.01111	-0.000655114
Cell917	0.476526	0.215926	0.15741	0.150138	-0.0133506	-0.0025775
Cell918	0.460097	0.157147	0.203149	0.179607	-0.00826513	0.00125252
Cell919	0.551557	0.170921	0.115474	0.162048	-0.0162656	0.00221226
Cell920	0.226116	0.261627	0.261134	0.251123	0.00101805	-0.000927089
Cell921	0.259123	0.275153	0.236697	0.229027	-0.00215078	-0.00249522
Cell922	0.514028	0.137739	0.188274	0.159959	-0.010685	0.00131391
Cell923	0.553779	0.155731	0.133072	0.157418	-0.0151883	0.00206637
Cell924	0.427552	0.161014	0.206491	0.204943	-0.00652406	0.00286325
Cell925	0.486475	0.169271	0.189766	0.154488	-0.010724	-0.000854619
Cell926	0.614485	0.132557	0.0794611	0.173497	-0.0186974	0.00640353
Cell927	0.618911	0.127604	0.133385	0.1201	-0.017441	0.000720772
Cell928	0.526	0.169898	0.123599	0.180503	-0.0145579	0.00339487
Cell929	0.401477	0.192975	0.194487	0.211061	-0.00698332	0.00202507
Cell930	0.130705	0.246765	0.326324	0.296206	0.00878072	0.0010543
Cell931	0.591407	0.126882	0.158328	0.123383	-0.0152475	0.000144706
Cell932	0.424395	0.175568	0.22701	0.173027	-0.00663048	-0.00107055
Cell933	0.455874	0.188415	0.184494	0.171216	-0.0100954	-0.0004255
Cell934	0.437134	0.162009	0.218748	0.182109	-0.0068415	0.000640324
Cell935	0.499608	0.150008	0.132467	0.217916	-0.0117956	0.00701611
Cell936	0.66744	0.119153	0.115318	0.0980886	-0.0201997	0.000122033
Cell937	0.502147	0.178316	0.144753	0.174785	-0.0131409	0.00177045
Cell938	0.498989	0.167233	0.177571	0.156207	-0.0116175	-0.000190218
Cell939	0.313061	0.204055	0.239687	0.243197	-0.00144593	0.00231376
Cell940	0.581802	0.136979	0.121703	0.159517	-0.0160754	0.0036315
Cell941	0.415934	0.163807	0.170141	0.250118	-0.0068472	0.00742452
Cell942	0.211085	0.211055	0.310611	0.267249	0.0056797	0.00131204
Cell943	0.381537	0.19245	0.230427	0.195585	-0.00497892	-0.000375947
Cell944	0.449446	0.159557	0.185827	0.20517	-0.00818238	0.00367624
Cell945	0.48606	0.123556	0.214097	0.176287	-0.00773845	0.00242881
Cell946	0.457699	0.168441	0.199537	0.174323	-0.00880373	0.000365875
Cell947	0.283119	0.218916	0.251012	0.246952	-0.000245605	0.00140683
Cell948	0.377676	0.214721	0.221592	0.186011	-0.00613033	-0.00200041
Cell949	0.538501	0.17262	0.111136	0.177744	-0.0157065	0.00347006
Cell950	0.213427	0.246962	0.245034	0.294577	0.00214149	0.00374048
Cell951	0.531602	0.117603	0.192432	0.158362	-0.0105404	0.00213246
Cell952	0.457698	0.150634	0.182134	0.209534	-0.00827329	0.00461851
Cell953	0.387687	0.216018	0.166193	0.230102	-0.00805713	0.00321976
Cell954	0.531202	0.160335	0.149533	0.15893	-0.0137533	0.0013624
Cell955	0.633445	0.129295	0.10232	0.134939	-0.0190836	0.00284109
Cell956	0.281055	0.212446	0.264604	0.241894	0.000527277	0.000897394
Cell957	0.303699	0.271563	0.201619	0.223119	-0.00533225	-0.00153559
Cell958	0.40002	0.21526	0.201087	0.183634	-0.00791547	-0.00149929
Cell959	0.37645	0.251436	0.184433	0.187682	-0.00884726	-0.0025612
Cell960	0.24044	0.289595	0.19879	0.271175	-0.00271584	0.00126126
Cell961	0.310468	0.172389	0.248789	0.268353	0.000574589	0.00562517
Cell962	0.361802	0.169165	0.236733	0.2323	-0.00247974	0.00346389
Cell963	0.40893	0.221122	0.182217	0.18773	-0.00917146	-0.000847365
Cell964	0.2993	0.250547	0.247149	0.203003	-0.00292201	-0.00351983
Cell965	0.568484	0.1511	0.106888	0.173527	-0.0163959	0.00445488
Cell966	0.369495	0.165892	0.218289	0.246324	-0.00317695	0.00535136
Cell967	0.563598	0.167194	0.103719	0.165489	-0.0170332	0.00308387
Cell968	0.639999	0.118577	0.114768	0.126656	-0.0186086	0.00235396
Cell969	0.371571	0.240297	0.17208	0.216053	-0.00826974	0.000634408
Cell970	0.591506	0.155477	0.122672	0.130345	-0.0175796	0.000373246
Cell971	0.439729	0.16685	0.176994	0.216428	-0.00821245	0.00444968
Cell972	0.403621	0.20273	0.172815	0.220834	-0.00812044	0.00299813
Cell973	0.55026	0.106278	0.187243	0.15622	-0.0111367	0.00275915
Cell974	0.51144	0.170872	0.127579	0.190109	-0.0136817	0.00393789
Cell975	0.502049	0.183949	0.123938	0.190064	-0.0139134	0.00335628
Cell976	0.445299	0.187327	0.18265	0.184724	-0.00947463	0.000728819
Cell977	0.498387	0.167047	0.136779	0.197787	-0.0125192	0.00441112
Cell978	0.590105	0.108384	0.155967	0.145544	-0.0142574	0.00291581
Cell979	0.548463	0.166172	0.138855	0.146509	-0.0152969	0.000469918
Cell980	0.360425	0.160402	0.244969	0.234204	-0.0017502	0.00379555
Cell981	0.535333	0.166571	0.150354	0.147741	-0.0142982	0.000143413
Cell982	0.726262	0.0915037	0.0908848	0.0913501	-0.0226895	0.00194505
Cell983	0.437871	0.16124	0.180238	0.220652	-0.00773648	0.00496192
Cell984	0.351567	0.248547	0.164343	0.235543	-0.00773467	0.00194701
Cell985	0.596711	0.10622	0.155035	0.142034	-0.0145443	0.00279666
Cell986	0.528471	0.153583	0.123914	0.194033	-0.0138366	0.0052963
Cell987	0.415102	0.191637	0.173141	0.22012	-0.00818953	0.00352987
Cell988	0.391995	0.189926	0.152051	0.266027	-0.00726374	0.0078601
Cell989	0.688518	0.118714	0.0815327	0.111235	-0.0221689	0.00232227
Cell990	0.547485	0.111909	0.165835	0.174771	-0.0117693	0.00461556
Cell991	0.446071	0.17323	0.212285	0.168413	-0.00809241	-0.000785951
Cell992	0.321561	0.263543	0.186212	0.228684	-0.00629326	-0.000143842
Cell993	0.428021	0.201926	0.19292	0.177133	-0.00901132	-0.000993915
Cell994	0.351248	0.198427	0.154589	0.295736	-0.005314	0.00958298
Cell995	0.39267	0.242518	0.164381	0.200431	-0.00977474	-0.00041111
Cell996	0.590406	0.146181	0.136505	0.126909	-0.0167082	0.000131634
Cell997	0.505568	0.148982	0.166625	0.178825	-0.0112915	0.00290032
Cell998	0.365903	0.22494	0.202358	0.206798	-0.00643721	-0.000295885
Cell999	0.552135	0.124824	0.162819	0.160223	-0.0127832	0.00291332
Cell1000	0.418739	0.181298	0.204124	0.195838	-0.0071374	0.00115715
Cell1001	0.343632	0.241223	0.22532	0.189826	-0.00548148	-0.00326626
Cell1002	0.372813	0.237045	0.206672	0.18347	-0.00736826	-0.00287942
Cell1003	0.595253	0.128274	0.13974	0.136734	-0.015972	0.00173449
Cell1004	0.373806	0.190097	0.2226	0.213497	-0.00459365	0.00139051
Cell1005	0.416693	0.201479	0.13688	0.244948	-0.00963781	0.00615433
Cell1006	0.393802	0.141546	0.248607	0.216046	-0.00259095	0.00329838
Cell1007	0.410417	0.180909	0.209885	0.198788	-0.00650619	0.00120345
Cell1008	0.349371	0.222908	0.1978	0.229921	-0.00548822	0.00173787
Cell1009	0.294029	0.248746	0.220176	0.23705	-0.00315075	0.000113622
Cell1010	0.269585	0.25976	0.223699	0.246956	-0.00224489	0.000154452
Cell1011	0.149257	0.329153	0.272006	0.249585	0.00213641	-0.00506002
Cell1012	0.684014	0.123937	0.094051	0.0979972	-0.0218943	0.00059539
Cell1013	0.50788	0.148563	0.163304	0.180253	-0.0114791	0.00314724
Cell1014	0.649896	0.135463	0.0936549	0.120986	-0.0205514	0.00174393
Cell1015	0.523766	0.118827	0.173383	0.184024	-0.0105969	0.00468753
Cell1016	0.285677	0.239417	0.223474	0.251432	-0.00210605	0.00160021
Cell1017	0.348434	0.207376	0.241474	0.202717	-0.00360712	-0.00101879
Cell1018	0.402942	0.221416	0.175227	0.200415	-0.00900559	0.000348133
Cell1019	0.148168	0.269624	0.337277	0.244932	0.00683445	-0.00447342
Cell1020	0.480803	0.171811	0.141889	0.205498	-0.0116422	0.00456597
Cell1021	0.510937	0.118827	0.197127	0.173109	-0.00931059	0.00302986
Cell1022	0.304664	0.198919	0.270106	0.226311	1.0401e-05	0.000245061
Cell1023	0.235416	0.200754	0.282245	0.281585	0.00416678	0.00394636
Cell1024	0.367012	0.186324	0.206891	0.239774	-0.00437038	0.00414584
Cell1025	0.328326	0.204592	0.167959	0.299122	-0.00401277	0.00904541
Cell1026	0.620431	0.116506	0.130235	0.132828	-0.0170192	0.00240007
Cell1027	0.386069	0.143002	0.261931	0.208998	-0.00191492	0.00221928
Cell1028	0.573841	0.131506	0.152921	0.141732	-0.014608	0.00148465
Cell1029	0.46147	0.112094	0.230859	0.195577	-0.00533844	0.00393792
Cell1030	0.391832	0.19059	0.196934	0.220644	-0.00624843	0.00280057
Cell1031	0.356132	0.152225	0.270215	0.221428	-0.000489681	0.00238415
Cell1032	0.367717	0.218466	0.211542	0.202276	-0.00598869	-0.000611131
Cell1033	0.496789	0.206371	0.157846	0.138994	-0.0140014	-0.00292894
Cell1034	0.350877	0.233708	0.174501	0.240913	-0.00668134	0.002804
Cell1035	0.51912	0.155043	0.18027	0.145567	-0.0120701	-0.00043982
Cell1036	0.413442	0.175913	0.217583	0.193062	-0.0062391	0.000768113
Cell1037	0.379592	0.226826	0.180682	0.2129	-0.00782377	0.000820876
Cell1038	0.513631	0.149716	0.128017	0.208636	-0.0126876	0.00647755
Cell1039	0.624859	0.118159	0.135018	0.121964	-0.0172488	0.00131535
Cell1040	0.48252	0.139994	0.192906	0.18458	-0.00888893	0.00291202
Cell1041	0.461463	0.191178	0.186582	0.160776	-0.0105124	-0.00144417
Cell1042	0.750632	0.0932073	0.07485	0.0813106	-0.0245482	0.00164303
Cell1043	0.451714	0.187682	0.132592	0.228012	-0.0110219	0.00575307
Cell1044	0.585319	0.141387	0.109533	0.163761	-0.0167905	0.00414045
Cell1045	0.278906	0.236992	0.223737	0.260366	-0.00158446	0.00240405
Cell1046	0.382424	0.236709	0.177543	0.203324	-0.0085773	-0.000333964
Cell1047	0.461014	0.183744	0.151927	0.203315	-0.0109004	0.00340799
Cell1048	0.44589	0.186548	0.151236	0.216326	-0.0101962	0.00427454
Cell1049	0.370601	0.212773	0.177061	0.239566	-0.00665508	0.00374028
Cell1050	0.473678	0.196744	0.112571	0.217007	-0.0132211	0.00511921
Cell1051	0.564591	0.170158	0.118993	0.146258	-0.0168914	0.000925371
Cell1052	0.47036	0.170786	0.143632	0.215222	-0.0109491	0.00530341
Cell1053	0.390332	0.185669	0.172422	0.251578	-0.0064727	0.00627896
Cell1054	0.312724	0.277795	0.1914	0.21808	-0.00641364	-0.00190157
Cell1055	0.392777	0.203467	0.150406	0.25335	-0.00805692	0.00621943
Cell1056	0.416987	0.198449	0.206746	0.177819	-0.00787558	-0.00123407
Cell1057	0.680491	0.0868545	0.112052	0.120602	-0.01933	0.00369496
Cell1058	0.529028	0.183238	0.147285	0.140449	-0.0148819	-0.00120489
Cell1059	0.443439	0.13457	0.190039	0.231951	-0.00642983	0.00692157
Cell1060	0.581452	0.120392	0.161004	0.137152	-0.0142741	0.00145309
Cell1061	0.52822	0.157529	0.152059	0.162192	-0.0133766	0.0016751
Cell1062	0.494771	0.160375	0.167469	0.177384	-0.0112503	0.00214717
Cell1063	0.499487	0.188984	0.156558	0.154971	-0.0132741	-0.000727275
Cell1064	0.480289	0.182683	0.139653	0.197375	-0.0122348	0.00343745
Cell1065	0.436867	0.167364	0.218019	0.17775	-0.00712401	4.41598e-05
Cell1066	0.460867	0.131562	0.204743	0.202828	-0.00693051	0.00434914
Cell1067	0.277198	0.280138	0.210388	0.232276	-0.00405891	-0.00160259
Cell1068	0.276032	0.267089	0.22877	0.228109	-0.00288141	-0.00185578
Cell1069	0.541814	0.138506	0.134874	0.184805	-0.013557	0.00502342
Cell1070	0.466212	0.132221	0.178147	0.22342	-0.00788831	0.00680941
Cell1071	0.464269	0.155214	0.169342	0.211175	-0.00918693	0.00494095
Cell1072	0.434039	0.198982	0.12818	0.238799	-0.0107033	0.00612114
Cell1073	0.313676	0.270631	0.198482	0.217212	-0.00592827	-0.00182771
Cell1074	0.371456	0.26303	0.178891	0.186623	-0.00929744	-0.00307436
Cell1075	0.572726	0.15334	0.138895	0.135039	-0.0160144	0.000283904
Cell1076	0.42905	0.202781	0.175655	0.192515	-0.00951552	0.000733963
Cell1077	0.392682	0.157174	0.230173	0.219971	-0.00377381	0.00339595
Cell1078	0.419996	0.178625	0.217992	0.183387	-0.00674774	-0.000131113
Cell1079	0.37463	0.235463	0.146033	0.243875	-0.00879562	0.00392373
Cell1080	0.569939	0.158587	0.108533	0.162941	-0.0168338	0.00318592
Cell1081	0.438446	0.193113	0.148666	0.219775	-0.0101732	0.00427348
Cell1082	0.432884	0.143868	0.227727	0.19552	-0.00543819	0.00233033
Cell1083	0.441791	0.143417	0.186264	0.228528	-0.00688679	0.00631461
Cell1084	0.394713	0.178538	0.176893	0.249856	-0.00624629	0.00637644
Cell1085	0.487258	0.19263	0.12691	0.193202	-0.0134516	0.00302502
Cell1086	0.596413	0.152622	0.114037	0.136928	-0.0179116	0.00132961
Cell1087	0.385761	0.20288	0.212867	0.198492	-0.00617534	-0.000106335
Cell1088	0.417881	0.213094	0.163977	0.205048	-0.0096867	0.00154085
Cell1089	0.519943	0.156127	0.147442	0.176489	-0.0129354	0.00300278
Cell1090	0.532474	0.205439	0.130634	0.131452	-0.01663	-0.00251032
Cell1091	0.650184	0.120371	0.0882368	0.141209	-0.019902	0.00428955
Cell1092	0.341542	0.220914	0.17185	0.265695	-0.00553646	0.00547806
Cell1093	0.475065	0.165497	0.131378	0.228061	-0.0112257	0.00699418
Cell1094	0.563921	0.126889	0.141107	0.168084	-0.0140709	0.00415596
Cell1095	0.512586	0.148054	0.176872	0.162488	-0.0114077	0.00134699
Cell1096	0.424542	0.215833	0.174637	0.184989	-0.00996511	-0.000508667
Cell1097	0.40177	0.212953	0.183282	0.201995	-0.00830775	0.000645196
Cell1098	0.558449	0.182427	0.116845	0.142279	-0.0172324	3.49835e-05
Cell1099	0.679937	0.106828	0.0927206	0.120515	-0.020794	0.00328313
Cell1100	0.560211	0.155108	0.0877506	0.196931	-0.0165754	0.00669058
Cell1101	0.503583	0.152933	0.117276	0.226208	-0.0125292	0.00801899
Cell1102	0.417966	0.202459	0.206437	0.173138	-0.0081492	-0.00179695
Cell1103	0.384068	0.185429	0.198826	0.231677	-0.00548864	0.00385559
Cell1104	0.446637	0.18857	0.16627	0.198524	-0.00999642	0.00228422
Cell1105	0.398993	0.18092	0.172383	0.247704	-0.00672119	0.00624029
Cell1106	0.372375	0.218261	0.202183	0.207181	-0.00646206	9.93583e-05
Cell1107	0.632413	0.103617	0.139469	0.124501	-0.0168162	0.00213809
Cell1108	0.45681	0.195509	0.172888	0.174793	-0.0107903	-0.000131707
Cell1109	0.456	0.201978	0.155392	0.18663	-0.0114888	0.00103104
Cell1110	0.48162	0.21084	0.130533	0.177007	-0.0139993	0.000681345
Cell1111	0.367367	0.232161	0.181397	0.219074	-0.00738591	0.000980163
Cell1112	0.352014	0.195518	0.218907	0.233561	-0.00371386	0.00275897
Cell1113	0.463808	0.14691	0.161913	0.227369	-0.00889729	0.00688307
Cell1114	0.500857	0.125021	0.197131	0.176992	-0.00905728	0.00299256
Cell1115	0.374057	0.213781	0.195134	0.217028	-0.00648704	0.0013374
Cell1116	0.326499	0.216394	0.243355	0.213752	-0.00277859	-0.000727122
Cell1117	0.356158	0.170118	0.262795	0.21093	-0.00160166	0.000875895
Cell1118	0.199693	0.291914	0.225754	0.282639	0.00012448	0.00107603
Cell1119	0.449882	0.210406	0.189687	0.150025	-0.0107847	-0.003409
Cell1120	0.500711	0.162767	0.143957	0.192565	-0.0122616	0.00399374
Cell1121	0.624716	0.120367	0.110613	0.144304	-0.0179224	0.00374955
Cell1122	0.381666	0.207248	0.161783	0.249303	-0.00735417	0.0053118
Cell1123	0.577913	0.12747	0.0975045	0.197112	-0.0159149	0.00785492
Cell1124	0.330996	0.256897	0.193789	0.218318	-0.00631006	-0.000840431
Cell1125	0.620992	0.129127	0.122636	0.127245	-0.0178895	0.00155741
Cell1126	0.342921	0.19706	0.214649	0.24537	-0.00337204	0.00372554
Cell1127	0.595578	0.134396	0.0894637	0.180562	-0.0174776	0.0064969
Cell1128	0.250978	0.290257	0.233565	0.2252	-0.00254849	-0.00349261
Cell1129	0.44268	0.184604	0.183674	0.189042	-0.00915792	0.00116972
Cell1130	0.4137	0.180991	0.218889	0.186419	-0.00648995	-5.81149e-05
Cell1131	0.354509	0.19113	0.243519	0.210843	-0.00305606	0.00040618
Cell1132	0.580688	0.0988598	0.166952	0.153501	-0.0129631	0.00365539
Cell1133	0.366688	0.23079	0.203529	0.198993	-0.00676186	-0.00124778
Cell1134	0.410612	0.197758	0.139649	0.251981	-0.00902968	0.00679581
Cell1135	0.466843	0.155839	0.193885	0.183433	-0.00879824	0.00193673
Cell1136	0.527004	0.159772	0.1779	0.135323	-0.0128252	-0.00139467
Cell1137	0.456525	0.178721	0.121798	0.242955	-0.0110782	0.00775171
Cell1138	0.296461	0.270221	0.194269	0.239048	-0.00501724	8.34498e-06
Cell1139	0.305247	0.238688	0.152368	0.303696	-0.004839	0.00809885
Cell1140	0.297823	0.280207	0.217601	0.204369	-0.00507801	-0.00398804
Cell1141	0.512264	0.156503	0.123171	0.208063	-0.0130776	0.00623624
Cell1142	0.624927	0.140899	0.0893265	0.144847	-0.0195049	0.00342357
Cell1143	0.368514	0.201672	0.231076	0.198737	-0.00470068	-0.000654568
Cell1144	0.518942	0.155732	0.143185	0.182141	-0.012956	0.00360348
Cell1145	0.406856	0.141377	0.23556	0.216206	-0.0036333	0.00377251
Cell1146	0.506456	0.153931	0.16993	0.169682	-0.0115254	0.00182075
Cell1147	0.0931681	0.272899	0.326187	0.307746	0.00955958	0.000532295
Cell1148	0.391034	0.221806	0.167306	0.219855	-0.00852678	0.00208674
Cell1149	0.418561	0.140908	0.216179	0.224352	-0.00472935	0.00509261
Cell1150	0.417043	0.140826	0.213789	0.228343	-0.0046934	0.00548477
Cell1151	0.331165	0.247174	0.198868	0.222793	-0.00569207	-0.000151084
Cell1152	0.442823	0.168102	0.212126	0.176949	-0.00764086	0.00014778
Cell1153	0.420501	0.18134	0.219125	0.179034	-0.00689273	-0.000649091
Cell1154	0.367172	0.234705	0.20176	0.196363	-0.00703597	-0.00159816
Cell1155	0.526423	0.136107	0.194129	0.143341	-0.0111744	-7.06148e-05
Cell1156	0.19145	0.28994	0.237863	0.280748	0.000981574	0.000617658
Cell1157	0.578092	0.146743	0.120317	0.154849	-0.0164069	0.00279703
Cell1158	0.361634	0.206104	0.155981	0.276282	-0.00627991	0.00763531
Cell1159	0.432995	0.174522	0.171138	0.221345	-0.00836444	0.00461511
Cell1160	0.509005	0.135697	0.171475	0.183822	-0.0106794	0.0038294
Cell1161	0.533835	0.170533	0.13774	0.157892	-0.0147125	0.00114306
Cell1162	0.48826	0.202232	0.145747	0.163761	-0.0135758	-0.000394561
Cell1163	0.460742	0.179691	0.137953	0.221613	-0.0109963	0.0055088
Cell1164	0.340694	0.208704	0.239726	0.210876	-0.00327346	-0.000406499
Cell1165	0.607282	0.140447	0.133597	0.118673	-0.0174428	-8.7582e-05
Cell1166	0.412	0.165754	0.215046	0.2072	-0.00568242	0.00248327
Cell1167	0.493048	0.166612	0.170065	0.170275	-0.0114183	0.00117813
Cell1168	0.455326	0.188294	0.165712	0.190668	-0.0104932	0.00171849
Cell1169	0.382599	0.235049	0.207261	0.17509	-0.00781113	-0.00343229
Cell1170	0.630384	0.108712	0.126546	0.134358	-0.0172667	0.00306494
Cell1171	0.533045	0.167276	0.101431	0.198248	-0.0153384	0.0056607
Cell1172	0.505627	0.132607	0.154105	0.207661	-0.0107264	0.0064194
Cell1173	0.43299	0.220825	0.183605	0.16258	-0.0105035	-0.0028003
Cell1174	0.551145	0.138037	0.124886	0.185931	-0.0142991	0.00548136
Cell1175	0.492865	0.141758	0.176964	0.188413	-0.00994442	0.00366304
Cell1176	0.568076	0.110341	0.172262	0.149322	-0.0127189	0.00253336
Cell1177	0.413985	0.212964	0.167502	0.20555	-0.00937469	0.00146384
Cell1178	0.477269	0.14541	0.14989	0.227431	-0.00986932	0.00738585
Cell1179	0.514258	0.18464	0.153997	0.147104	-0.0139528	-0.00100518
Cell1180	0.35781	0.195406	0.237273	0.209511	-0.00361444	0.000290863
Cell1181	0.637461	0.129215	0.0930371	0.140286	-0.0195249	0.00357594
Cell1182	0.601663	0.0993572	0.163424	0.135556	-0.0142739	0.00238049
Cell1183	0.515509	0.179636	0.163467	0.141388	-0.0135425	-0.00150076
Cell1184	0.297596	0.252806	0.24089	0.208708	-0.00308792	-0.00298863
Cell1185	0.589446	0.134149	0.153695	0.12271	-0.0156235	-0.000137371
Cell1186	0.554316	0.140659	0.164194	0.140831	-0.0137069	0.000531417
Cell1187	0.431729	0.145844	0.176388	0.246039	-0.00666605	0.00786399
Cell1188	0.534152	0.128703	0.189288	0.147857	-0.0113416	0.000841325
Cell1189	0.575548	0.138732	0.105921	0.179799	-0.0161747	0.00563378
Cell1190	0.236493	0.257293	0.247404	0.25881	0.00033192	0.000369975
Cell1191	0.38595	0.2456	0.177462	0.190988	-0.00924765	-0.00175237
Cell1192	0.454387	0.135318	0.196297	0.213998	-0.00695175	0.00529305
Cell1193	0.472586	0.194136	0.146193	0.187086	-0.012242	0.00180759
Cell1194	0.595376	0.169988	0.12775	0.106887	-0.0184449	-0.00237634
Cell1195	0.586264	0.166965	0.089105	0.157666	-0.0186599	0.00300592
Cell1196	0.506598	0.163575	0.103214	0.226612	-0.0135864	0.00796452
Cell1197	0.307034	0.197451	0.23445	0.261065	-0.000875341	0.00421594
Cell1198	0.512452	0.153455	0.134809	0.199284	-0.0126587	0.00532606
Cell1199	0.472869	0.204456	0.147536	0.175138	-0.0127684	0.000292453
Cell1200	0.435776	0.207775	0.157305	0.199144	-0.0105887	0.00160797
Cell1201	0.448135	0.211487	0.160372	0.180006	-0.011421	-0.00015999
Cell1202	0.234031	0.264877	0.26909	0.232003	0.000578246	-0.00283855
Cell1203	0.482695	0.200406	0.161188	0.155711	-0.0128028	-0.00144684
Cell1204	0.613229	0.128355	0.12372	0.134695	-0.0173787	0.00213042
Cell1205	0.385875	0.238103	0.159333	0.216689	-0.00927055	0.00124365
Cell1206	0.503684	0.141683	0.141319	0.213314	-0.0113875	0.0068059
Cell1207	0.564161	0.118696	0.157524	0.159619	-0.0132743	0.00338118
Cell1208	0.654774	0.110405	0.111202	0.123619	-0.01911	0.00268606
Cell1209	0.372919	0.185135	0.204248	0.237698	-0.00470813	0.00414309
Cell1210	0.423955	0.208262	0.168918	0.198865	-0.00966702	0.00115743
Cell1211	0.441229	0.184434	0.179536	0.194801	-0.00916174	0.00176235
Cell1212	0.280194	0.235722	0.252238	0.231846	-0.000930813	-0.000694946
Cell1213	0.477005	0.172632	0.192863	0.1575	-0.0102854	-0.000913143
Cell1214	0.417936	0.217743	0.163766	0.200555	-0.00993855	0.000954502
Cell1215	0.343898	0.241137	0.180715	0.234249	-0.00652662	0.00167919
Cell1216	0.422589	0.182823	0.191215	0.203373	-0.00773751	0.00209849
Cell1217	0.334652	0.258705	0.216747	0.189896	-0.00608217	-0.00390525
Cell1218	0.500928	0.180606	0.158415	0.160051	-0.0128743	4.76697e-05
Cell1219	0.684015	0.0839717	0.121466	0.110547	-0.0191626	0.00275563
Cell1220	0.373191	0.237791	0.167066	0.221952	-0.00834748	0.00139399
Cell1221	0.509354	0.150746	0.122902	0.216999	-0.012615	0.00723827
Cell1222	0.571536	0.107506	0.140855	0.180103	-0.0134969	0.00612693
Cell1223	0.605646	0.113939	0.126702	0.153713	-0.0161186	0.004256
Cell1224	0.463412	0.189088	0.123589	0.223911	-0.0119753	0.00567655
Cell1225	0.402312	0.129962	0.232175	0.235551	-0.00285249	0.00598251
Cell1226	0.568841	0.162838	0.132005	0.136315	-0.0164495	0.000108705
Cell1227	0.474259	0.143021	0.149175	0.233545	-0.00958808	0.00800627
Cell1228	0.411797	0.176068	0.169972	0.242163	-0.00725694	0.00616218
Cell1229	0.438131	0.141381	0.225348	0.195141	-0.00566381	0.00251794
Cell1230	0.452337	0.174828	0.165438	0.207397	-0.00962188	0.00373123
Cell1231	0.368503	0.165752	0.239203	0.226543	-0.00262769	0.00312231
Cell1232	0.446717	0.211337	0.165211	0.176734	-0.0112196	-0.000569814
Cell1233	0.499632	0.17364	0.144678	0.18205	-0.0127532	0.00257983
Cell1234	0.556726	0.132715	0.140003	0.170555	-0.0139895	0.00406909
Cell1235	0.412429	0.209597	0.186499	0.191475	-0.00866838	-8.90204e-05
Cell1236	0.705338	0.0786194	0.112911	0.103132	-0.0203031	0.00277464
Cell1237	0.507923	0.1108	0.188889	0.192388	-0.00890777	0.0052207
Cell1238	0.467543	0.127153	0.214586	0.190718	-0.00685388	0.00332016
Cell1239	0.493258	0.18904	0.136885	0.180817	-0.0133761	0.00192642
Cell1240	0.541696	0.175463	0.150379	0.132461	-0.0151289	-0.00150354
Cell1241	0.449437	0.13234	0.202149	0.216074	-0.006376	0.00540889
Cell1242	0.490192	0.129313	0.176065	0.20443	-0.00915929	0.00558802
Cell1243	0.417372	0.179768	0.143014	0.259846	-0.00839584	0.00824896
Cell1244	0.473617	0.156477	0.17802	0.191885	-0.00958807	0.00309852
Cell1245	0.691204	0.0798799	0.119097	0.109819	-0.0194152	0.00300269
Cell1246	0.273623	0.259118	0.238102	0.229156	-0.0021088	-0.00167022
Cell1247	0.381548	0.160279	0.200853	0.257319	-0.00397808	0.00709865
Cell1248	0.558756	0.110184	0.169414	0.161647	-0.0122422	0.00358198
Cell1249	0.297897	0.222799	0.240577	0.238728	-0.00153868	0.000931668
Cell1250	0.500592	0.178159	0.102642	0.218607	-0.01402	0.00658728
Cell1251	0.493911	0.15283	0.172586	0.180673	-0.0106866	0.00262725
Cell1252	0.312614	0.212416	0.217544	0.257426	-0.00237223	0.0037185
Cell1253	0.576973	0.144176	0.119996	0.158855	-0.0162156	0.0032525
Cell1254	0.37282	0.191474	0.20069	0.235016	-0.00511737	0.0037202
Cell1255	0.512175	0.156016	0.173044	0.158765	-0.0118904	0.000766605
Cell1256	0.437395	0.162666	0.158065	0.241874	-0.00829816	0.0072754
Cell1257	0.607393	0.146592	0.0868212	0.159193	-0.0188561	0.00429944
Cell1258	0.498828	0.141492	0.154648	0.205032	-0.0107899	0.00572112
Cell1259	0.483574	0.171822	0.190854	0.153751	-0.0106662	-0.00108609
Cell1260	0.636497	0.132929	0.0940767	0.136498	-0.0196403	0.00305049
Cell1261	0.246397	0.252367	0.266227	0.235009	0.000458732	-0.00183561
Cell1262	0.601586	0.134399	0.123008	0.141007	-0.0170444	0.00231157
Cell1263	0.322817	0.185067	0.260115	0.232001	-0.000535843	0.00177277
Cell1264	0.584678	0.122779	0.16671	0.125834	-0.014452	0.000262055
Cell1265	0.464871	0.1513	0.213728	0.170101	-0.00798695	0.000474441
Cell1266	0.456396	0.209553	0.169209	0.164842	-0.0115884	-0.00152069
Cell1267	0.359853	0.240657	0.16412	0.23537	-0.00780122	0.0023666
Cell1268	0.59168	0.152546	0.130341	0.125433	-0.017258	-0.000110073
Cell1269	0.393747	0.130899	0.216568	0.258786	-0.00277242	0.0082482
Cell1270	0.528735	0.12982	0.19181	0.149635	-0.0110311	0.000829348
Cell1271	0.535457	0.153678	0.11793	0.192935	-0.014381	0.00541496
Cell1272	0.371025	0.207059	0.231286	0.19063	-0.00512229	-0.00157122
Cell1273	0.375886	0.211497	0.181489	0.231129	-0.00678856	0.00301094
Cell1274	0.452299	0.198469	0.179542	0.169691	-0.0105325	-0.000911774
Cell1275	0.521703	0.157347	0.156405	0.164544	-0.0128925	0.00171365
Cell1276	0.468278	0.169513	0.195018	0.167192	-0.00957134	-7.96471e-05
Cell1277	0.433971	0.224846	0.193168	0.148016	-0.0105488	-0.00446121
Cell1278	0.530911	0.173002	0.127269	0.168818	-0.0149172	0.00220783
Cell1279	0.542545	0.140038	0.171369	0.146048	-0.0128329	0.00071434
Cell1280	0.418936	0.168295	0.22722	0.185549	-0.0059311	0.000270352
Cell1281	0.411038	0.149358	0.204371	0.235233	-0.00501491	0.00587815
Cell1282	0.220168	0.212774	0.255062	0.311996	0.00378053	0.00656485
Cell1283	0.361713	0.245081	0.198163	0.195044	-0.00735046	-0.00213306
Cell1284	0.462175	0.186063	0.190474	0.161288	-0.0101947	-0.0012646
Cell1285	0.401865	0.194957	0.192842	0.210336	-0.00714766	0.0019201
Cell1286	0.62457	0.110899	0.142062	0.12247	-0.0166882	0.00150065
Cell1287	0.485627	0.193577	0.154972	0.165824	-0.012757	-9.08131e-05
Cell1288	0.29355	0.250121	0.212859	0.24347	-0.00336507	0.000783824
Cell1289	0.262042	0.193537	0.216136	0.328286	0.00148543	0.0101964
Cell1290	0.379391	0.223159	0.186563	0.210887	-0.00748353	0.000660586
Cell1291	0.566931	0.138768	0.152791	0.141509	-0.0145956	0.00108083
Cell1292	0.514173	0.160555	0.149181	0.176091	-0.0127964	0.00267347
Cell1293	0.416102	0.233459	0.155649	0.194789	-0.0108458	-5.08854e-05
Cell1294	0.577433	0.122066	0.139725	0.160775	-0.0146249	0.00390557
Cell1295	0.377628	0.175645	0.209199	0.237528	-0.00436563	0.00446963
Cell1296	0.493843	0.144963	0.169272	0.191922	-0.0103469	0.0040253
Cell1297	0.245545	0.224109	0.251894	0.278451	0.00165723	0.00350206
Cell1298	0.578806	0.106689	0.161899	0.152607	-0.013383	0.00334064
Cell1299	0.515605	0.169336	0.159253	0.155806	-0.0131055	0.000301525
Cell1300	0.543618	0.157189	0.131911	0.167282	-0.014709	0.00278139
Cell1301	0.328601	0.202732	0.24335	0.225318	-0.00218274	0.000892397
Cell1302	0.590303	0.131682	0.121837	0.156179	-0.0162821	0.00365735
Cell1303	0.594386	0.0944243	0.145305	0.165885	-0.014018	0.00559144
Cell1304	0.42836	0.167701	0.190995	0.212943	-0.00728047	0.00365175
Cell1305	0.286936	0.253524	0.234649	0.224891	-0.00265893	-0.00157471
Cell1306	0.483245	0.168561	0.191029	0.157165	-0.0104722	-0.000655744
Cell1307	0.550725	0.132995	0.170771	0.14551	-0.0129465	0.00107343
Cell1308	0.589894	0.161008	0.11988	0.129218	-0.017842	8.61575e-05
Cell1309	0.381139	0.255811	0.187513	0.175536	-0.00927423	-0.00383149
Cell1310	0.435208	0.156543	0.19472	0.213529	-0.00700161	0.00416839
Cell1311	0.261183	0.243106	0.270515	0.225196	0.000195978	-0.00223494
Cell1312	0.504125	0.143916	0.156463	0.195496	-0.0111787	0.00479919
Cell1313	0.588855	0.177299	0.0988555	0.13499	-0.0191244	0.000378896
Cell1314	0.463751	0.183307	0.147234	0.205707	-0.0111433	0.00377708
Cell1315	0.344466	0.277432	0.195026	0.183076	-0.0081308	-0.00468122
Cell1316	0.51129	0.138568	0.152775	0.197367	-0.0113946	0.00535827
Cell1317	0.550347	0.166062	0.121742	0.161849	-0.015796	0.00224135
Cell1318	0.236887	0.271986	0.207196	0.283931	-0.00139367	0.00289248
Cell1319	0.392575	0.23188	0.193926	0.181619	-0.0085262	-0.00230011
Cell1320	0.5059	0.116618	0.190749	0.186734	-0.00905378	0.00441081
Cell1321	0.594813	0.138996	0.120132	0.146058	-0.0169639	0.00254946
Cell1322	0.453033	0.118686	0.230302	0.197979	-0.00521325	0.00378554
Cell1323	0.462357	0.16699	0.193376	0.177277	-0.00913763	0.000883444
Cell1324	0.371414	0.18786	0.200816	0.239909	-0.0048443	0.00428428
Cell1325	0.437957	0.140857	0.190521	0.230665	-0.00643395	0.00646799
Cell1326	0.577774	0.0708411	0.189659	0.161726	-0.0108	0.00500504
Cell1327	0.397036	0.174274	0.213768	0.214922	-0.00530076	0.00265842
Cell1328	0.645117	0.131938	0.104526	0.118419	-0.0198403	0.00136051
Cell1329	0.372593	0.157998	0.211696	0.257713	-0.0030935	0.00687527
Cell1330	0.748118	0.0973744	0.0824396	0.0720679	-0.0244466	0.000449214
Cell1331	0.503354	0.103845	0.210555	0.182247	-0.00777855	0.00406893
Cell1332	0.593096	0.145516	0.134973	0.126416	-0.0168631	0.000182989
Cell1333	0.685595	0.109546	0.0777952	0.127064	-0.0216071	0.00415485
Cell1334	0.221226	0.303549	0.230201	0.245025	-0.00161741	-0.00257787
Cell1335	0.624603	0.155151	0.113817	0.106429	-0.0196659	-0.00112833
Cell1336	0.566716	0.118058	0.121116	0.19411	-0.0142316	0.00731327
Cell1337	0.50414	0.164984	0.126752	0.204124	-0.0129735	0.00535422
Cell1338	0.586509	0.172097	0.10591	0.135484	-0.0185534	0.00045208
Cell1339	0.604563	0.124824	0.145037	0.125576	-0.0162022	0.000884384
Cell1340	0.439215	0.204097	0.144037	0.21265	-0.0109007	0.00329813
Cell1341	0.450431	0.192332	0.183866	0.173371	-0.0100033	-0.000450107
Cell1342	0.386205	0.226464	0.191473	0.195857	-0.00793381	-0.00083581
Cell1343	0.539615	0.112957	0.167668	0.17976	-0.0113305	0.0048765
Cell1344	0.572969	0.114016	0.121174	0.191841	-0.0143769	0.0073557
Cell1345	0.40439	0.237634	0.164065	0.193911	-0.010198	-0.000634953
Cell1346	0.391315	0.172649	0.217217	0.218819	-0.00480754	0.00292382
Cell1347	0.210947	0.285251	0.250708	0.253094	0.000407207	-0.0016875
Cell1348	0.552389	0.150391	0.10624	0.190981	-0.0154507	0.00584858
Cell1349	0.396386	0.217155	0.192473	0.193985	-0.00800624	-0.000511889
Cell1350	0.563791	0.106676	0.17825	0.151283	-0.0121421	0.00267282
Cell1351	0.574087	0.125294	0.148987	0.151632	-0.0143876	0.00271193
Cell1352	0.547047	0.165853	0.127459	0.159641	-0.0154632	0.00188557
Cell1353	0.36651	0.169173	0.245938	0.218379	-0.00253667	0.00208076
Cell1354	0.575361	0.140201	0.152764	0.131674	-0.0151548	0.000253396
Cell1355	0.335533	0.267522	0.202586	0.194359	-0.00692353	-0.00354795
Cell1356	0.410884	0.14998	0.22027	0.218866	-0.00467004	0.00404279
Cell1357	0.415898	0.234379	0.167991	0.181732	-0.0105963	-0.00152605
Cell1358	0.375575	0.175767	0.237467	0.211191	-0.00359878	0.00147049
Cell1359	0.415988	0.162422	0.225387	0.196203	-0.0054966	0.00146399
Cell1360	0.33573	0.198006	0.243401	0.222864	-0.00234249	0.000957846
Cell1361	0.566617	0.118873	0.137853	0.176657	-0.0138806	0.00535556
Cell1362	0.613603	0.150831	0.105876	0.12969	-0.0189926	0.00115653
Cell1363	0.431592	0.213444	0.150059	0.204905	-0.0108141	0.00199404
Cell1364	0.458491	0.174426	0.187696	0.179386	-0.0094376	0.000841047
Cell1365	0.642704	0.141604	0.0850581	0.130634	-0.0206604	0.00244818
Cell1366	0.29997	0.240127	0.262817	0.197085	-0.00205067	-0.00395421
Cell1367	0.372244	0.15648	0.216387	0.254889	-0.00288508	0.00657861
Cell1368	0.567869	0.156707	0.149141	0.126283	-0.0156749	-0.000921824
Cell1369	0.422838	0.202117	0.160796	0.214249	-0.00946903	0.0029453
Cell1370	0.617749	0.119996	0.11139	0.150866	-0.0174854	0.00424376
Cell1371	0.718007	0.0838966	0.105306	0.0927905	-0.0214827	0.00196441
Cell1372	0.19389	0.290353	0.27684	0.238918	0.00172382	-0.00395201
Cell1373	0.331595	0.211263	0.252642	0.204501	-0.00258635	-0.00147949
Cell1374	0.388732	0.210473	0.199066	0.201729	-0.00706395	0.00021079
Cell1375	0.472251	0.179858	0.160144	0.187747	-0.0111505	0.00214316
Cell1376	0.648478	0.109639	0.117319	0.124565	-0.0185669	0.00258732
Cell1377	0.66201	0.115151	0.112516	0.110323	-0.0197434	0.00136925
Cell1378	0.272506	0.274077	0.197644	0.255772	-0.0037675	0.000960716
Cell1379	0.595834	0.117231	0.139948	0.146987	-0.0154214	0.00310529
Cell1380	0.233894	0.226093	0.277321	0.262692	0.002811	0.00130922
Cell1381	0.622122	0.12456	0.112949	0.14037	-0.0179394	0.0031421
Cell1382	0.58836	0.12583	0.1392	0.146611	-0.0154611	0.00263926
Cell1383	0.41263	0.193933	0.188726	0.204712	-0.00780676	0.00168854
Cell1384	0.534106	0.134962	0.149626	0.181306	-0.012587	0.00443512
Cell1385	0.563043	0.16107	0.0979028	0.177984	-0.0168151	0.00457
Cell1386	0.383501	0.193334	0.18249	0.240675	-0.00624954	0.00468383
Cell1387	0.435128	0.216947	0.178304	0.169621	-0.0105456	-0.00186966
Cell1388	0.542077	0.129038	0.155158	0.173727	-0.0126051	0.00398356
Cell1389	0.403296	0.208549	0.203173	0.184981	-0.00770305	-0.00110728
Cell1390	0.472374	0.150505	0.192128	0.184993	-0.00887638	0.00240426
Cell1391	0.486889	0.154827	0.175859	0.182425	-0.0103127	0.00253994
Cell1392	0.405168	0.194185	0.207815	0.192832	-0.00694938	0.000105112
Cell1393	0.563224	0.168612	0.138187	0.129977	-0.0162868	-0.000900957
Cell1394	0.551869	0.135575	0.128072	0.184484	-0.0141376	0.00539293
Cell1395	0.436959	0.188308	0.173751	0.200983	-0.0092542	0.00222654
Cell1396	0.523812	0.165701	0.167494	0.142993	-0.0131944	-0.000767171
Cell1397	0.498959	0.163131	0.113931	0.22398	-0.0128764	0.00741549
Cell1398	0.470751	0.156005	0.199097	0.174147	-0.00891018	0.00103775
Cell1399	0.49323	0.164837	0.175008	0.166926	-0.0112211	0.000846449
Cell1400	0.521316	0.172283	0.118494	0.187908	-0.0145327	0.00400912
Cell1401	0.471333	0.154985	0.204194	0.169488	-0.00877187	0.000559974
Cell1402	0.328336	0.221106	0.241417	0.20914	-0.003176	-0.00126598
Cell1403	0.481582	0.169698	0.148973	0.199747	-0.0114118	0.00399481
Cell1404	0.516204	0.145788	0.138676	0.199332	-0.0123821	0.00560863
Cell1405	0.21493	0.305482	0.219565	0.260023	-0.00160442	-0.00116745
Cell1406	0.462306	0.221371	0.170985	0.145339	-0.0125059	-0.00370857
Cell1407	0.597159	0.157592	0.104993	0.140256	-0.0184247	0.00162985
Cell1408	0.632288	0.133717	0.108405	0.12559	-0.019108	0.00167766
Cell1409	0.59312	0.127028	0.117105	0.162747	-0.0163093	0.00457392
Cell1410	0.363452	0.184953	0.233386	0.218209	-0.00347995	0.00165318
Cell1411	0.593865	0.15697	0.0940458	0.155119	-0.018457	0.00317844
Cell1412	0.44577	0.108654	0.233488	0.212088	-0.00419677	0.00529299
Cell1413	0.308873	0.18311	0.21695	0.291066	-0.000634513	0.00788723
Cell1414	0.342076	0.205287	0.232715	0.219921	-0.00333612	0.000711655
Cell1415	0.497756	0.142803	0.15271	0.20673	-0.0108421	0.00584739
Cell1416	0.607625	0.138539	0.117616	0.13622	-0.0177329	0.00191002
Cell1417	0.556698	0.141651	0.155296	0.146355	-0.0141019	0.0012087
Cell1418	0.453128	0.172131	0.193605	0.181136	-0.00887265	0.000893268
Cell1419	0.351229	0.178072	0.219338	0.251362	-0.00274384	0.00504347
Cell1420	0.401143	0.198596	0.206367	0.193894	-0.00698347	-1.19012e-06
Cell1421	0.540362	0.178072	0.141733	0.139833	-0.0153897	-0.000780996
Cell1422	0.460526	0.170488	0.159616	0.209371	-0.0099989	0.0043178
Cell1423	0.269963	0.268151	0.220851	0.241035	-0.00277273	-0.000651001
Cell1424	0.597758	0.105171	0.158941	0.13813	-0.0144588	0.00241942
Cell1425	0.312422	0.271402	0.190105	0.22607	-0.00609108	-0.000901978
Cell1426	0.29779	0.217983	0.248278	0.23595	-0.0011014	0.000711685
Cell1427	0.459797	0.191064	0.181084	0.168055	-0.0105384	-0.000691274
Cell1428	0.45376	0.15421	0.189239	0.202791	-0.00807028	0.00366417
Cell1429	0.518386	0.148444	0.155265	0.177905	-0.0122618	0.00325332
Cell1430	0.484965	0.163378	0.159439	0.192218	-0.0110316	0.003397
Cell1431	0.387473	0.202753	0.22455	0.185224	-0.00599596	-0.00151835
Cell1432	0.0977597	0.347866	0.271573	0.282801	0.00409817	-0.00351636
Cell1433	0.542994	0.167924	0.146337	0.142745	-0.0149017	-0.000171574
Cell1434	0.514038	0.135507	0.155292	0.195163	-0.0113334	0.00526747
Cell1435	0.571608	0.122673	0.127974	0.177745	-0.0145952	0.00557677
Cell1436	0.408195	0.12615	0.237045	0.228609	-0.00287706	0.00548864
Cell1437	0.569382	0.174487	0.106424	0.149707	-0.0176847	0.0013917
Cell1438	0.383536	0.203964	0.220942	0.191558	-0.00591732	-0.000974592
Cell1439	0.43498	0.216424	0.167651	0.180944	-0.0107568	-0.000607022
Cell1440	0.444632	0.177457	0.165587	0.212325	-0.00931444	0.00396072
Cell1441	0.473737	0.199542	0.13989	0.186831	-0.0127377	0.00171559
Cell1442	0.382398	0.214975	0.17595	0.226677	-0.00747287	0.00267578
Cell1443	0.424583	0.16577	0.232973	0.176674	-0.00598912	-0.000471061
Cell1444	0.358579	0.184849	0.215502	0.24107	-0.00360982	0.00402545
Cell1445	0.484865	0.188957	0.162285	0.163893	-0.0123014	-0.000243198
Cell1446	0.610983	0.142952	0.0891302	0.156934	-0.0188175	0.00424293
Cell1447	0.46116	0.142946	0.182536	0.213357	-0.00805935	0.00531067
Cell1448	0.398694	0.237784	0.192942	0.170579	-0.00920961	-0.00342721
Cell1449	0.39857	0.218585	0.164263	0.218583	-0.00886062	0.00226872
Cell1450	0.670103	0.118712	0.0946156	0.116569	-0.0208094	0.00227568
Cell1451	0.245154	0.270612	0.232279	0.251955	-0.00121407	-0.000346202
Cell1452	0.268245	0.241938	0.269986	0.219832	-0.000159998	-0.00256328
Cell1453	0.416769	0.209825	0.192917	0.18049	-0.00878035	-0.00116307
Cell1454	0.347249	0.156885	0.259568	0.236298	-0.00047158	0.00363826
Cell1455	0.366595	0.157894	0.254323	0.221188	-0.00175554	0.00261199
Cell1456	0.364681	0.206183	0.221936	0.2072	-0.00492939	6.59761e-05
Cell1457	0.444211	0.155775	0.156839	0.243175	-0.00835604	0.00778863
Cell1458	0.264256	0.275765	0.230547	0.229431	-0.00261993	-0.002284
Cell1459	0.453013	0.158202	0.202468	0.186317	-0.00792999	0.00173185
Cell1460	0.284414	0.21265	0.230742	0.272194	-0.000461259	0.00437569
Cell1461	0.316118	0.242972	0.23252	0.20839	-0.00382841	-0.00219259
Cell1462	0.50135	0.18614	0.144049	0.168461	-0.0135219	0.000890319
Cell1463	0.347276	0.230467	0.201994	0.220264	-0.00566725	0.000447455
Cell1464	0.52224	0.147148	0.163679	0.166933	-0.0122197	0.00219322
Cell1465	0.4664	0.180328	0.153198	0.200074	-0.0110007	0.00330036
Cell1466	0.532479	0.11263	0.19668	0.158211	-0.0102313	0.00224149
Cell1467	0.318117	0.240665	0.178567	0.262651	-0.00507322	0.00394826
Cell1468	0.589268	0.13523	0.148224	0.127278	-0.0157969	0.00034307
Cell1469	0.309368	0.272349	0.189737	0.228546	-0.00597407	-0.00075109
Cell1470	0.368652	0.143234	0.24846	0.239653	-0.00124068	0.00501549
Cell1471	0.416453	0.23534	0.136411	0.211797	-0.0114107	0.00181444
Cell1472	0.567719	0.149191	0.137969	0.145121	-0.0155311	0.00130956
Cell1473	0.496823	0.147386	0.113826	0.241966	-0.0119306	0.00964111
Cell1474	0.551649	0.136659	0.169366	0.142326	-0.0132243	0.000681578
Cell1475	0.476798	0.172227	0.173975	0.177	-0.0106903	0.00125347
Cell1476	0.428537	0.146522	0.204799	0.220141	-0.00585979	0.00486343
Cell1477	0.608881	0.0979064	0.113255	0.179957	-0.0157751	0.00759091
Cell1478	0.478026	0.190021	0.142118	0.189834	-0.0124327	0.00238059
Cell1479	0.425132	0.190297	0.140179	0.244392	-0.00945881	0.00659984
Cell1480	0.679211	0.13073	0.09302	0.0970392	-0.021999	0.000192027
Cell1481	0.310376	0.251055	0.220343	0.218226	-0.00420544	-0.00145421
Cell1482	0.510693	0.192741	0.145511	0.151055	-0.01437	-0.000845401
Cell1483	0.361073	0.189421	0.252049	0.197457	-0.00314503	-0.00082012
Cell1484	0.611697	0.101687	0.158737	0.127879	-0.0150802	0.00183134
Cell1485	0.333869	0.202518	0.222981	0.240631	-0.002946	0.00278041
Cell1486	0.431266	0.163205	0.188415	0.217114	-0.00727115	0.00430211
Cell1487	0.241497	0.232497	0.245385	0.280621	0.00129856	0.00344177
Cell1488	0.276844	0.237852	0.249919	0.235386	-0.00090416	-0.00045882
Cell1489	0.458171	0.179249	0.140975	0.221605	-0.0107556	0.00542704
Cell1490	0.455509	0.215191	0.168558	0.160742	-0.0118483	-0.00211495
Cell1491	0.581367	0.13593	0.13694	0.145763	-0.0156422	0.00210879
Cell1492	0.536249	0.124003	0.182107	0.157641	-0.0113819	0.00209089
Cell1493	0.565379	0.0920585	0.187514	0.155048	-0.0112517	0.00342632
Cell1494	0.225682	0.265119	0.280909	0.22829	0.00131841	-0.0035454
Cell1495	0.338896	0.264839	0.210962	0.185302	-0.00678143	-0.00438584
Cell1496	0.486879	0.164969	0.152578	0.195574	-0.0113839	0.00380567
Cell1497	0.694361	0.115836	0.0691723	0.120631	-0.0226397	0.00362394
Cell1498	0.383918	0.187631	0.213518	0.214932	-0.00525481	0.0019482
Cell1499	0.515063	0.123357	0.197629	0.163951	-0.00977309	0.00206895
Cell1500	0.439449	0.158667	0.203353	0.198531	-0.00715597	0.0026089
Cell1501	0.479031	0.176283	0.127675	0.217011	-0.0121047	0.00569765
Cell1502	0.375437	0.186391	0.212468	0.225704	-0.00472779	0.0028741
Cell1503	0.278092	0.236901	0.252048	0.232959	-0.000876482	-0.000666828
Cell1504	0.445863	0.183191	0.166249	0.204697	-0.00967042	0.00304622
Cell1505	0.37621	0.254954	0.171288	0.197547	-0.00932283	-0.00154112
Cell1506	0.328927	0.246592	0.184134	0.240347	-0.00587487	0.0017323
Cell1507	0.240518	0.258516	0.219477	0.281489	-0.000610682	0.00300548
Cell1508	0.253295	0.2723	0.16983	0.304574	-0.00321758	0.00574892
Cell1509	0.465974	0.141586	0.169916	0.222524	-0.00855669	0.00652203
Cell1510	0.378333	0.182604	0.192385	0.246677	-0.00516096	0.00537695
Cell1511	0.340476	0.149103	0.267544	0.242876	0.000509885	0.00428314
Cell1512	0.326758	0.212987	0.244252	0.216002	-0.002594	-0.000402892
Cell1513	0.269916	0.267338	0.190971	0.271775	-0.0034203	0.00277753
Cell1514	0.339975	0.197643	0.211758	0.250624	-0.0033007	0.00419575
Cell1515	0.356925	0.216945	0.217253	0.208877	-0.00515758	-0.000223253
Cell1516	0.365371	0.202021	0.221516	0.211092	-0.00476037	0.000602061
Cell1517	0.3417	0.158315	0.26898	0.231004	-1.01358e-05	0.00283021
Cell1518	0.500435	0.131506	0.147638	0.22042	-0.0105209	0.00767764
Cell1519	0.131201	0.244224	0.256435	0.36814	0.00726485	0.00911055
Cell1520	0.313448	0.201232	0.246496	0.238824	-0.00116213	0.00189554
Cell1521	0.436805	0.169786	0.217868	0.175541	-0.00725092	-0.000249769
Cell1522	0.316701	0.209003	0.231664	0.242632	-0.00210022	0.00228243
Cell1523	0.378078	0.161974	0.21854	0.241408	-0.00345783	0.00517833
[truncated: 1,477 more rows]

## Sheet: Fig 3d
	GEP 1 usage	GEP 2 usage	GEP 3 usage	GEP 4 usage	MDS1	MDS2			MDS1	MDS2
[truncated: 3,000 more rows]

[truncated: 14 more sheets: Fig 4a, Fig 4b, Fig 4c, Fig 4d, Fig 5, Fig 6b, Fig 6d, Fig 7, Fig 8b, Fig 8d, Fig 8f, Fig 9, Fig 10b, Fig 10d]
